# Supplementary material for: Integrated Metagenomics/Metaproteomics Reveals Human Host-Microbiota Signatures of Crohn's Disease
Source: PLoS One. 2012 Nov 28;7(11):e49138. doi: 10.1371/journal.pone.0049138 (PMC3509130; doi:10.1371/journal.pone.0049138)
Supplement: Table S6 — Normalized total spectra counts across all subjects and 24 MS runs for the human microbial isolate reference genome database (HMRG) searches. (XLS) [file pone.0049138.s003.xls]

## Sheet: Normalized_Spectra_AllMSRuns
Gene Identifier	6a_2	6a_3	6b_1	6b_2	16b_2	16b_3	18b_1	18b_2	9a_1	9a_2	9b_1	9b_2	10a_1	10a_3	10b_1	10b_2	15a_1	15a_2	15b_1	15b_2	16a_1	16a_2	18a_1	18a_2	Protein Annotation
Aero_hydr_hydr_ATCC_7966:639712581	0	0	0	0	0	0	0	0	0	0	0	0	0	0	0	0	0	0	0	0	0	2.1	0	0	YP_854527 AHA_0001 chromosomal replication initiator protein DnaA [Aeromonas hydrophila hydrophila ATCC 7966] [Body Site: Unclassified]
Aero_hydr_hydr_ATCC_7966:639712584	0	0	0	0	0	0	0	1.8	0	0	0	0	0	0	0	0	0	0	0	0	0	0	0	0	YP_854532 AHA_0004 DNA gyrase, B subunit [Aeromonas hydrophila hydrophila ATCC 7966] [Body Site: Unclassified]
Aero_hydr_hydr_ATCC_7966:639712591	0	0	0	0	0	0	0	0	0	0	0	0	0	0	0	0	0	0	0	0	0	2.1	0	0	YP_854539 AHA_0010 transcriptional regulator, AraC/XylS family [Aeromonas hydrophila hydrophila ATCC 7966] [Body Site: Unclassified]
Aero_hydr_hydr_ATCC_7966:639712679	0	0	0	0	0	0	0	0	0	0	0	0	0	3.7	0	0	0	0	0	0	0	0	0	0	YP_854624 AHA_0099 transcription termination factor Rho [Aeromonas hydrophila hydrophila ATCC 7966] [Body Site: Unclassified]
Aero_hydr_hydr_ATCC_7966:639712732	0	0	0	0	0	0	0	0	0	0	0	0	0	0	0	0	0	0	0	0	2.3	0	0	0	YP_854685 AHA_0151 transcriptional regulator IlvY [Aeromonas hydrophila hydrophila ATCC 7966] [Body Site: Unclassified]
Aero_hydr_hydr_ATCC_7966:639712734	0	0	0	0	0	0	0	0	0	0	0	0	0	0	0	0	0	0	0	0	6.8	0	0	0	YP_854687 AHA_0154 glucose-6-phosphate isomerase [Aeromonas hydrophila hydrophila ATCC 7966] [Body Site: Unclassified]
Aero_hydr_hydr_ATCC_7966:639712858	2.1	0	0	0	0	0	0	0	0	0	0	0	0	0	0	0	0	0	0	0	0	0	0	0	YP_854806 AHA_0278 GTP-binding protein TypA [Aeromonas hydrophila hydrophila ATCC 7966] [Body Site: Unclassified]
Aero_hydr_hydr_ATCC_7966:639712873	0	0	0	0	0	0	0	1.8	0	0	0	0	0	0	0	0	0	0	0	0	0	0	0	0	YP_854823 AHA_0293 2,3-bisphosphoglycerate-independent phosphoglycerate mutase [Aeromonas hydrophila hydrophila ATCC 7966] [Body Site: Unclassified]
Aero_hydr_hydr_ATCC_7966:639712888	0	0	0	0	0	0	1.8	1.8	0	0	0	0	0	0	0	0	0	0	0	0	0	0	0	0	YP_854838 AHA_0308 ribosomal protein S10 [Aeromonas hydrophila hydrophila ATCC 7966] [Body Site: Unclassified]
Aero_hydr_hydr_ATCC_7966:639712889	0	0	0	0	0	0	2.7	2.7	0	0	0	0	0	0	0	0	0	0	0	0	0	0	0	0	YP_854839 AHA_0309 ribosomal protein L3 [Aeromonas hydrophila hydrophila ATCC 7966] [Body Site: Unclassified]
Aero_hydr_hydr_ATCC_7966:639712890	0	0	0	0	0	0	0	1.8	0	0	0	0	0	0	0	0	0	0	0	0	0	0	0	0	YP_854840 AHA_0310 ribosomal protein L4/L1 family [Aeromonas hydrophila hydrophila ATCC 7966] [Body Site: Unclassified]
Aero_hydr_hydr_ATCC_7966:639712895	0	0	0	0	0	0	4.5	1.8	0	0	0	0	0	0	0	0	0	0	0	0	0	0	0	0	YP_854847 AHA_0315 ribosomal protein S3 [Aeromonas hydrophila hydrophila ATCC 7966] [Body Site: Unclassified]
Aero_hydr_hydr_ATCC_7966:639712897	0	0	0	0	0	0	0	0	0	0	0	0	0	0	0	0	0	2.1	0	0	0	0	0	0	YP_854850 AHA_0317 ribosomal protein L29 [Aeromonas hydrophila hydrophila ATCC 7966] [Body Site: Unclassified]
Aero_hydr_hydr_ATCC_7966:639712899	0	0	0	0	0	0	0	0	0	0	0	0	0	0	0	0	0	0	0	0	0	0	2.1	0	YP_854853 AHA_0319 ribosomal protein L14 [Aeromonas hydrophila hydrophila ATCC 7966] [Body Site: Unclassified]
Aero_hydr_hydr_ATCC_7966:639712912	0	0	0	0	0	0	0	1.8	0	0	0	0	0	0	0	0	0	0	0	0	0	0	0	0	YP_854866 AHA_0332 ribosomal protein S4 [Aeromonas hydrophila hydrophila ATCC 7966] [Body Site: Unclassified]
Aero_hydr_hydr_ATCC_7966:639712913	0	0	0	0	0	0	14.3	8	0	0	0	0	0	0	0	0	4	3.2	0	0	0	0	0	0	YP_854867 AHA_0333 DNA-directed RNA polymerase, alpha subunit [Aeromonas hydrophila hydrophila ATCC 7966] [Body Site: Unclassified]
Aero_hydr_hydr_ATCC_7966:639712914	0	0	0	0	0	0	5.4	4.4	0	0	0	0	0	0	0	0	2	0	0	0	0	0	0	0	YP_854868 AHA_0334 ribosomal protein L17 [Aeromonas hydrophila hydrophila ATCC 7966] [Body Site: Unclassified]
Aero_hydr_hydr_ATCC_7966:639713019	0	3.5	0	0	1.8	1.8	1.8	0	0	1.8	0	0	0	0	2.2	0	0	0	0	2	0	0	0	0	YP_854968 AHA_0439 thiamine biosynthesis protein ThiC [Aeromonas hydrophila hydrophila ATCC 7966] [Body Site: Unclassified]
Aero_hydr_hydr_ATCC_7966:639713137	0	0	2	0	0	4.5	0	0	0	0	0	0	0	0	0	0	0	0	4.1	4.1	2.3	0	4.2	0	YP_855090 AHA_0557 transcriptional activator protein AhyR [Aeromonas hydrophila hydrophila ATCC 7966] [Body Site: Unclassified]
Aero_hydr_hydr_ATCC_7966:639713145	0	0	3.1	0	2.7	0	0	0	4.5	0	0	0	0	0	0	0	0	0	0	0	0	0	0	0	YP_855098 AHA_0565 phosphoenolpyruvate carboxykinase (ATP) [Aeromonas hydrophila hydrophila ATCC 7966] [Body Site: Unclassified]
Aero_hydr_hydr_ATCC_7966:639713208	0	0	0	0	0	0	0	0	0	0	0	0	0	0	0	0	0	0	0	0	0	2.1	0	0	YP_855168 AHA_0628 pullulanase [Aeromonas hydrophila hydrophila ATCC 7966] [Body Site: Unclassified]
Aero_hydr_hydr_ATCC_7966:639713239	0	0	0	0	0	0	0	0	0	0	0	0	0	0	0	0	0	4.3	0	0	0	0	0	0	YP_855201 AHA_0659 malate dehydrogenase, NAD-dependent [Aeromonas hydrophila hydrophila ATCC 7966] [Body Site: Unclassified]
Aero_hydr_hydr_ATCC_7966:639713249	0	0	0	0	1.8	0	1.8	2.7	1.8	0	0	0	0	0	0	0	0	0	0	0	0	0	0	0	YP_855211 AHA_0669 ribosomal protein L19 [Aeromonas hydrophila hydrophila ATCC 7966] [Body Site: Unclassified]
Aero_hydr_hydr_ATCC_7966:639713310	0	0	0	0	0	1.8	0	0	0	0	0	0	0	0	0	0	0	0	0	0	0	0	0	0	YP_855276 AHA_0730 peptide chain release factor 3 [Aeromonas hydrophila hydrophila ATCC 7966] [Body Site: Unclassified]
Aero_hydr_hydr_ATCC_7966:639713322	0	0	0	0	0	0	0	0	0	0	0	0	1	0	0	0	0	0	0	0	0	0	0	0	YP_855288 AHA_0742 putative ATP-dependent RNA helicase RhlE [Aeromonas hydrophila hydrophila ATCC 7966] [Body Site: Unclassified]
Aero_hydr_hydr_ATCC_7966:639713361	0	0	0	0	0	0	1.8	1.8	0	0	0	0	0	0	0	0	0	0	0	0	0	0	0	0	YP_855323 AHA_0781 phosphoglycerate kinase [Aeromonas hydrophila hydrophila ATCC 7966] [Body Site: Unclassified]
Aero_hydr_hydr_ATCC_7966:639713362	0	0	0	0	0	0	3.6	3.6	0	0	0	0	0	0	0	0	2	3.2	0	0	0	0	0	2	YP_855324 AHA_0782 fructose-bisphosphate aldolase, class II [Aeromonas hydrophila hydrophila ATCC 7966] [Body Site: Unclassified]
Aero_hydr_hydr_ATCC_7966:639713401	0	0	0	0	0	0	10.8	12.5	0	0	0	2	0	0	0	0	3	2.1	0	0	0	2.1	4.2	0	YP_855364 AHA_0821 phosphopyruvate hydratase [Aeromonas hydrophila hydrophila ATCC 7966] [Body Site: Unclassified]
Aero_hydr_hydr_ATCC_7966:639713415	0	0	0	0	0	0	0	0	0	0	0	0	0	0	3.3	0	0	0	0	2	0	0	0	0	YP_855378 AHA_0835 RNA polymerase sigma factor RpoD [Aeromonas hydrophila hydrophila ATCC 7966] [Body Site: Unclassified]
Aero_hydr_hydr_ATCC_7966:639713440	0	5.9	0	0	9	6.3	21.5	24.9	4.5	5.4	0	2	0	0	0	0	3	2.1	0	0	3.4	3.2	3.2	3	YP_855402 AHA_0860 chaperonin GroEL [Aeromonas hydrophila hydrophila ATCC 7966] [Body Site: Unclassified]
Aero_hydr_hydr_ATCC_7966:639713504	0	0	0	0	0	0	0	0	0	0	0	0	0	0	0	0	4	8.5	0	0	2.3	0	0	0	YP_855467 AHA_0924 RNA chaperone Hfq [Aeromonas hydrophila hydrophila ATCC 7966] [Body Site: Unclassified]
Aero_hydr_hydr_ATCC_7966:639713549	0	0	0	0	0	0	0	0	0	0	0	0	0	0	0	0	2	0	0	0	0	0	0	0	YP_855514 AHA_0970 isochorismatase family protein [Aeromonas hydrophila hydrophila ATCC 7966] [Body Site: Unclassified]
Aero_hydr_hydr_ATCC_7966:639713560	0	0	0	0	0	0	2.7	1.8	0	0	0	0	0	0	0	0	0	0	0	0	0	0	0	0	YP_855526 AHA_0981 catabolite gene activator [Aeromonas hydrophila hydrophila ATCC 7966] [Body Site: Unclassified]
Aero_hydr_hydr_ATCC_7966:639713614	0	0	0	3	0	0	0	0	0	0	0	0	0	0	0	0	0	0	0	0	0	0	0	0	YP_855578 AHA_1036 chemotaxis protein CheA [Aeromonas hydrophila hydrophila ATCC 7966] [Body Site: Unclassified]
Aero_hydr_hydr_ATCC_7966:639713667	0	0	0	0	0	0	0	0	0	0	0	0	1	0	0	0	0	0	0	0	0	0	0	0	YP_855631 AHA_1089 hypothetical protein [Aeromonas hydrophila hydrophila ATCC 7966] [Body Site: Unclassified]
Aero_hydr_hydr_ATCC_7966:639713751	0	0	0	0	0	0	3.6	3.6	0	0	0	0	0	0	0	0	0	0	0	0	0	0	0	0	YP_855714 AHA_1173 ribosomal protein S2 [Aeromonas hydrophila hydrophila ATCC 7966] [Body Site: Unclassified]
Aero_hydr_hydr_ATCC_7966:639713753	0	0	0	0	0	0	1.8	1.8	0	0	0	0	0	0	0	0	0	0	0	0	0	0	0	0	YP_855716 AHA_1175 uridylate kinase [Aeromonas hydrophila hydrophila ATCC 7966] [Body Site: Unclassified]
Aero_hydr_hydr_ATCC_7966:639713857	0	0	0	0	0	0	1.8	1.8	0	0	0	0	0	0	0	0	0	0	0	0	0	0	0	0	YP_855820 AHA_1279 major outer membrane protein OmpAII [Aeromonas hydrophila hydrophila ATCC 7966] [Body Site: Unclassified]
Aero_hydr_hydr_ATCC_7966:639713869	0	0	0	0	0	0	0	0	2.7	0	0	0	0	0	0	0	0	0	0	0	0	0	0	0	YP_855832 AHA_1291 hypothetical protein [Aeromonas hydrophila hydrophila ATCC 7966] [Body Site: Unclassified]
Aero_hydr_hydr_ATCC_7966:639713937	0	0	0	0	0	0	0	0	1.8	1.8	0	0	0	0	0	0	0	0	0	0	0	0	0	0	YP_855898 AHA_1359 structural toxin protein RtxA [Aeromonas hydrophila hydrophila ATCC 7966] [Body Site: Unclassified]
Aero_hydr_hydr_ATCC_7966:639713991	0	0	0	0	0	0	0	1.8	0	0	0	0	0	0	0	0	0	0	0	0	0	0	0	0	YP_855952 AHA_1413 adenylosuccinate lyase [Aeromonas hydrophila hydrophila ATCC 7966] [Body Site: Unclassified]
Aero_hydr_hydr_ATCC_7966:639714074	0	3.5	0	2	5.4	4.5	3.6	5.3	1.8	3.6	0	0	1	1.8	2.2	4	2	2.1	5.2	2	2.3	3.2	0	0	YP_856035 AHA_1497 pyruvate:ferredoxin (flavodoxin) oxidoreductase [Aeromonas hydrophila hydrophila ATCC 7966] [Body Site: Unclassified]
Aero_hydr_hydr_ATCC_7966:639714091	0	0	0	0	0	0	3.6	3.6	0	0	0	0	0	0	0	0	0	0	0	0	0	0	0	0	YP_856052 AHA_1514 alkyl hydroperoxide reductase TsaA [Aeromonas hydrophila hydrophila ATCC 7966] [Body Site: Unclassified]
Aero_hydr_hydr_ATCC_7966:639714098	0	0	0	0	0	0	1.8	2.7	0	0	0	0	0	0	0	0	0	0	0	0	0	0	0	0	YP_856059 AHA_1521 aspartyl-tRNA synthetase [Aeromonas hydrophila hydrophila ATCC 7966] [Body Site: Unclassified]
Aero_hydr_hydr_ATCC_7966:639714174	0	0	0	0	4.5	3.6	0	0	0	0	0	0	0	0	0	0	0	0	0	0	0	0	0	0	YP_856133 AHA_1597 molybdate ABC transporter, ATP-binding protein [Aeromonas hydrophila hydrophila ATCC 7966] [Body Site: Unclassified]
Aero_hydr_hydr_ATCC_7966:639714193	0	0	0	0	0	0	0	1.8	0	0	0	0	0	0	0	0	0	0	0	0	0	0	0	0	YP_856152 AHA_1616 methyl-accepting chemotaxis protein (MCP) signaling domain [Aeromonas hydrophila hydrophila ATCC 7966] [Body Site: Unclassified]
Aero_hydr_hydr_ATCC_7966:639714203	2.1	0	7.2	3	3.6	2.7	1.8	1.8	1.8	1.8	3	3	5	4.6	0	0	2	0	4.1	3	0	0	3.2	6	YP_856162 AHA_1626 NADP-specific glutamate dehydrogenase [Aeromonas hydrophila hydrophila ATCC 7966] [Body Site: Unclassified]
Aero_hydr_hydr_ATCC_7966:639714247	0	0	0	0	0	0	1.8	1.8	0	0	0	0	0	0	0	0	0	0	0	0	0	0	0	0	YP_856206 AHA_1670 maltose/maltodextrin import ATP-binding protein MalK [Aeromonas hydrophila hydrophila ATCC 7966] [Body Site: Unclassified]
Aero_hydr_hydr_ATCC_7966:639714254	0	0	0	0	0	0	0	0	0	0	0	0	0	0	0	2	0	0	0	0	0	0	0	0	YP_856213 AHA_1677 thioredoxin [Aeromonas hydrophila hydrophila ATCC 7966] [Body Site: Unclassified]
Aero_hydr_hydr_ATCC_7966:639714386	0	0	0	0	0	0	2.7	1.8	0	0	0	0	0	0	0	0	0	0	0	0	0	0	0	0	YP_856344 AHA_1809 ribosomal protein S1 [Aeromonas hydrophila hydrophila ATCC 7966] [Body Site: Unclassified]
Aero_hydr_hydr_ATCC_7966:639714503	0	0	0	0	0	0	0	1.8	0	0	0	0	0	0	0	0	0	0	0	0	0	0	0	0	YP_856457 AHA_1926 succinate dehydrogenase iron-sulfur protein [Aeromonas hydrophila hydrophila ATCC 7966] [Body Site: Unclassified]
Aero_hydr_hydr_ATCC_7966:639714518	0	0	0	0	0	0	17.9	14.2	0	0	0	0	0	0	0	0	0	2.1	0	0	0	0	0	4	YP_856472 AHA_1941 formate acetyltransferase [Aeromonas hydrophila hydrophila ATCC 7966] [Body Site: Unclassified]
Aero_hydr_hydr_ATCC_7966:639714566	0	0	0	6	0	2.7	4.5	6.2	2.7	2.7	3	0	0	3.7	0	0	0	0	4.1	0	0	0	0	0	YP_856520 AHA_1989 inosine-5'-monophosphate dehydrogenase [Aeromonas hydrophila hydrophila ATCC 7966] [Body Site: Unclassified]
Aero_hydr_hydr_ATCC_7966:639714593	0	0	0	0	0	0	0	0	0	0	0	0	0	0	0	0	0	4.3	0	0	0	0	0	0	YP_856547 AHA_2016 ABC transporter ATP-binding protein [Aeromonas hydrophila hydrophila ATCC 7966] [Body Site: Unclassified]
Aero_hydr_hydr_ATCC_7966:639714656	0	0	0	0	0	0	0	0	2.7	0	0	0	0	0	0	0	0	0	0	0	0	0	0	0	YP_856610 AHA_2080 acyl-CoA dehydrogenase family member 8 [Aeromonas hydrophila hydrophila ATCC 7966] [Body Site: Unclassified]
Aero_hydr_hydr_ATCC_7966:639714683	0	0	0	0	0	0	0	0	0	0	0	0	0	0	0	0	0	0	0	0	0	0	2.1	0	YP_856637 AHA_2107 DNA polymerase II [Aeromonas hydrophila hydrophila ATCC 7966] [Body Site: Unclassified]
Aero_hydr_hydr_ATCC_7966:639714714	0	0	0	0	0	0	0	0	0	0	0	0	0	0	0	0	0	0	0	0	0	0	2.1	0	YP_856662 AHA_2138 L-serine ammonia-lyase [Aeromonas hydrophila hydrophila ATCC 7966] [Body Site: Unclassified]
Aero_hydr_hydr_ATCC_7966:639714737	0	0	0	0	0	0	2.7	3.6	0	0	0	0	0	0	0	0	0	0	0	0	0	0	0	0	YP_856685 AHA_2161 aspartate/ornithine carbamoyltransferase, Asp/Orn binding domain family [Aeromonas hydrophila hydrophila ATCC 7966] [Body Site: Unclassified]
Aero_hydr_hydr_ATCC_7966:639714739	0	0	0	0	0	0	4.5	0	0	0	0	0	0	0	0	0	0	0	0	0	0	0	0	0	YP_856687 AHA_2163 peptidase, M20/M25/M40 family [Aeromonas hydrophila hydrophila ATCC 7966] [Body Site: Unclassified]
Aero_hydr_hydr_ATCC_7966:639714865	0	0	0	0	0	0	1.8	0	0	0	0	0	0	0	0	0	0	0	0	0	0	0	0	0	YP_856813 AHA_2290 aminopeptidase N [Aeromonas hydrophila hydrophila ATCC 7966] [Body Site: Unclassified]
Aero_hydr_hydr_ATCC_7966:639714899	0	0	0	0	2.7	3.6	0	0	0	0	0	0	0	0	0	0	0	0	0	0	0	0	0	0	YP_856847 AHA_2324 ribosomal protein L20 [Aeromonas hydrophila hydrophila ATCC 7966] [Body Site: Unclassified]
Aero_hydr_hydr_ATCC_7966:639714902	0	0	0	0	0	0	0	0	0	0	0	0	1	0	0	0	0	0	0	0	0	0	0	0	YP_856850 AHA_2327 threonyl-tRNA synthetase [Aeromonas hydrophila hydrophila ATCC 7966] [Body Site: Unclassified]
Aero_hydr_hydr_ATCC_7966:639714930	0	0	0	0	0	0	0	0	0	0	0	0	3	2.7	0	0	0	0	0	0	0	0	0	0	YP_856878 AHA_2355 chorismate synthase [Aeromonas hydrophila hydrophila ATCC 7966] [Body Site: Unclassified]
Aero_hydr_hydr_ATCC_7966:639714979	3.2	0	0	2	0	0	0	0	0	0	0	0	0	0	0	0	0	0	0	0	3.4	3.2	7.4	5	YP_856919 AHA_2404 D-alanine--D-alanine ligase [Aeromonas hydrophila hydrophila ATCC 7966] [Body Site: Unclassified]
Aero_hydr_hydr_ATCC_7966:639715191	0	0	0	0	0	0	2.7	3.6	0	0	0	0	0	0	0	0	0	0	0	0	0	0	0	0	YP_857125 AHA_2616 aldehyde-alcohol dehydrogenase [Aeromonas hydrophila hydrophila ATCC 7966] [Body Site: Unclassified]
Aero_hydr_hydr_ATCC_7966:639715294	0	0	0	0	0	0	0	0	0	0	0	0	0	1.8	0	0	0	0	0	0	0	0	0	0	YP_857227 AHA_2719 hypothetical protein [Aeromonas hydrophila hydrophila ATCC 7966] [Body Site: Unclassified]
Aero_hydr_hydr_ATCC_7966:639715348	0	7.1	0	0	0	0	0	0	0	0	0	2	0	0	0	0	0	0	0	10.1	0	0	0	0	YP_857278 AHA_2773 excinuclease ABC, C subunit [Aeromonas hydrophila hydrophila ATCC 7966] [Body Site: Unclassified]
Aero_hydr_hydr_ATCC_7966:639715365	0	0	0	0	0	0	0	0	5.4	6.3	0	0	0	0	0	0	0	0	0	0	0	0	0	0	YP_857295 AHA_2790 GTP-binding protein [Aeromonas hydrophila hydrophila ATCC 7966] [Body Site: Unclassified]
Aero_hydr_hydr_ATCC_7966:639715381	0	0	0	0	0	0	0	0	0	0	0	0	0	0	0	0	0	0	0	0	2.3	0	0	0	YP_857311 AHA_2806 arginine/ornithine antiporter [Aeromonas hydrophila hydrophila ATCC 7966] [Body Site: Unclassified]
Aero_hydr_hydr_ATCC_7966:639715473	0	2.4	0	0	0	0	0	0	0	0	0	0	0	0	0	0	0	0	0	0	0	0	0	0	YP_857402 AHA_2898 putative glycosytransferase [Aeromonas hydrophila hydrophila ATCC 7966] [Body Site: Unclassified]
Aero_hydr_hydr_ATCC_7966:639715537	0	0	0	0	0	0	0	0	0	0	0	0	0	0	0	0	0	0	0	0	0	0	2.1	0	YP_857466 AHA_2962 copper/silver resistance periplasmic protein [Aeromonas hydrophila hydrophila ATCC 7966] [Body Site: Unclassified]
Aero_hydr_hydr_ATCC_7966:639715557	0	0	0	2	0	0	0	0	0	0	0	0	0	0	0	0	0	0	0	0	0	0	0	0	YP_857486 AHA_2982 chaperone protein DnaJ [Aeromonas hydrophila hydrophila ATCC 7966] [Body Site: Unclassified]
Aero_hydr_hydr_ATCC_7966:639715558	0	0	0	2	0	1.8	0	2.7	0	0	0	0	0	0	0	0	3	5.3	2.1	0	0	0	2.1	0	YP_857487 AHA_2983 chaperone protein DnaK [Aeromonas hydrophila hydrophila ATCC 7966] [Body Site: Unclassified]
Aero_hydr_hydr_ATCC_7966:639715615	0	0	0	0	0	0	0	0	0	0	0	0	0	0	0	0	0	0	0	0	0	2.1	0	0	YP_857542 AHA_3040 phosphoenolpyruvate-protein phosphotransferase [Aeromonas hydrophila hydrophila ATCC 7966] [Body Site: Unclassified]
Aero_hydr_hydr_ATCC_7966:639715618	0	0	0	0	0	0	0	0	0	0	0	0	0	0	2.2	0	0	0	0	0	0	0	0	0	YP_857545 AHA_3043 hypothetical protein [Aeromonas hydrophila hydrophila ATCC 7966] [Body Site: Unclassified]
Aero_hydr_hydr_ATCC_7966:639715627	0	0	0	0	0	0	6.3	6.2	0	0	0	0	0	0	0	0	0	0	0	0	0	0	0	0	YP_857554 AHA_3052 pyruvate kinase [Aeromonas hydrophila hydrophila ATCC 7966] [Body Site: Unclassified]
Aero_hydr_hydr_ATCC_7966:639715699	2.1	0	0	0	0	0	0	0	0	0	0	0	0	0	0	0	0	0	0	0	0	0	0	0	YP_857624 AHA_3124 S-adenosylmethionine synthetase [Aeromonas hydrophila hydrophila ATCC 7966] [Body Site: Unclassified]
Aero_hydr_hydr_ATCC_7966:639715729	0	0	0	0	0	0	3.6	2.7	0	1.8	0	2	0	0	0	0	0	0	0	0	0	2.1	0	0	YP_857653 AHA_3154 ribose-phosphate pyrophosphokinase [Aeromonas hydrophila hydrophila ATCC 7966] [Body Site: Unclassified]
Aero_hydr_hydr_ATCC_7966:639715772	0	0	0	0	0	0	0	0	0	0	0	0	0	0	0	0	0	0	0	2	0	0	0	0	YP_857688 AHA_3197 methyl-accepting chemotaxis protein [Aeromonas hydrophila hydrophila ATCC 7966] [Body Site: Unclassified]
Aero_hydr_hydr_ATCC_7966:639715911	0	2.4	3.1	0	1.8	1.8	1.8	0	0	0	0	0	0	0	2.2	4	0	0	0	0	0	0	0	0	YP_857825 AHA_3336 serine hydroxymethyltransferase [Aeromonas hydrophila hydrophila ATCC 7966] [Body Site: Unclassified]
Aero_hydr_hydr_ATCC_7966:639715960	0	0	0	0	0	0	0	1.8	0	0	0	0	0	0	0	0	0	0	0	0	0	0	0	0	YP_857874 AHA_3385 3-oxoacyl-(acyl-carrier-protein) synthase II [Aeromonas hydrophila hydrophila ATCC 7966] [Body Site: Unclassified]
Aero_hydr_hydr_ATCC_7966:639716193	0	2.4	0	0	0	0	15.2	14.2	0	0	0	0	4	0	0	0	0	0	0	0	0	0	7.4	4	YP_858088 AHA_3618 glyceraldehyde-3-phosphate dehydrogenase, type I [Aeromonas hydrophila hydrophila ATCC 7966] [Body Site: Unclassified]
Aero_hydr_hydr_ATCC_7966:639716214	0	0	0	0	0	0	0	0	0	0	0	0	0	1.8	0	0	0	0	0	0	0	0	0	0	YP_858095 AHA_3639 protein TolA [Aeromonas hydrophila hydrophila ATCC 7966] [Body Site: Unclassified]
Aero_hydr_hydr_ATCC_7966:639716240	0	0	0	0	0	0	1.8	1.8	0	0	0	0	0	0	0	0	0	0	0	0	0	0	0	0	YP_858121 AHA_3665 twitching mobility protein [Aeromonas hydrophila hydrophila ATCC 7966] [Body Site: Unclassified]
Aero_hydr_hydr_ATCC_7966:639716290	0	0	0	0	0	0	1.8	0	0	0	0	0	0	0	0	0	0	0	0	0	0	0	0	0	YP_858164 AHA_3716 recA protein [Aeromonas hydrophila hydrophila ATCC 7966] [Body Site: Unclassified]
Aero_hydr_hydr_ATCC_7966:639716389	0	0	0	0	0	0	4.5	0	0	0	0	0	0	0	0	0	0	0	0	0	0	0	0	0	YP_858258 AHA_3815 ABC transporter, ATP-binding protein [Aeromonas hydrophila hydrophila ATCC 7966] [Body Site: Unclassified]
Aero_hydr_hydr_ATCC_7966:639716430	0	0	0	0	1.8	1.8	0	0	0	0	0	0	0	0	0	0	0	0	0	0	0	0	0	0	YP_858295 AHA_3856 aconitate hydratase 2 [Aeromonas hydrophila hydrophila ATCC 7966] [Body Site: Unclassified]
Aero_hydr_hydr_ATCC_7966:639716435	0	0	0	0	0	0	0	0	0	0	0	0	0	0	0	0	2	0	0	0	0	0	0	0	YP_858300 AHA_3861 dihydrolipoamide dehydrogenase [Aeromonas hydrophila hydrophila ATCC 7966] [Body Site: Unclassified]
Aero_hydr_hydr_ATCC_7966:639716451	0	0	0	0	0	0	0	0	0	1.8	0	0	0	0	0	0	0	0	0	0	0	0	0	0	YP_858316 AHA_3877 preprotein translocase, SecA subunit [Aeromonas hydrophila hydrophila ATCC 7966] [Body Site: Unclassified]
Aero_hydr_hydr_ATCC_7966:639716454	0	0	0	0	0	0	0	1.8	0	0	0	0	0	0	0	0	0	0	0	0	0	0	0	0	YP_858319 AHA_3880 cell division protein FtsZ [Aeromonas hydrophila hydrophila ATCC 7966] [Body Site: Unclassified]
Aero_hydr_hydr_ATCC_7966:639716469	0	0	0	0	0	0	0	0	1.8	0	0	0	0	0	0	0	0	0	0	0	0	0	0	0	YP_858334 AHA_3895 LppC superfamily [Aeromonas hydrophila hydrophila ATCC 7966] [Body Site: Unclassified]
Aero_hydr_hydr_ATCC_7966:639716592	4.2	0	0	0	0	0	9.9	8	1.8	0	2	0	0	0	0	0	0	0	0	0	0	0	0	0	YP_858446 AHA_4018 translation elongation factor Tu [Aeromonas hydrophila hydrophila ATCC 7966] [Body Site: Unclassified]
Aero_hydr_hydr_ATCC_7966:639716593	0	0	0	0	0	0	10.8	10.7	0	0	0	0	0	0	0	0	3	0	0	0	3.4	0	0	0	YP_858447 AHA_4019 translation elongation factor G [Aeromonas hydrophila hydrophila ATCC 7966] [Body Site: Unclassified]
Aero_hydr_hydr_ATCC_7966:639716595	0	0	0	0	0	0	3.6	4.4	0	2.7	0	0	0	0	0	0	0	0	0	0	0	0	0	0	YP_858449 AHA_4021 ribosomal protein S12 [Aeromonas hydrophila hydrophila ATCC 7966] [Body Site: Unclassified]
Aero_hydr_hydr_ATCC_7966:639716601	3.2	4.7	2	2	6.3	4.5	8.1	5.3	2.7	3.6	3	3	0	0	0	0	0	0	0	0	0	0	0	0	YP_858455 AHA_4027 DNA-directed RNA polymerase, beta' subunit [Aeromonas hydrophila hydrophila ATCC 7966] [Body Site: Unclassified]
Aero_hydr_hydr_ATCC_7966:639716602	0	0	3.1	0	0	1.8	1.8	3.6	0	0	0	0	0	0	0	0	0	0	0	0	0	0	0	0	YP_858456 AHA_4028 DNA-directed RNA polymerase, beta subunit [Aeromonas hydrophila hydrophila ATCC 7966] [Body Site: Unclassified]
Aero_hydr_hydr_ATCC_7966:639716605	0	0	0	0	0	0	4.5	3.6	0	0	0	0	0	0	0	0	0	0	0	0	0	0	0	0	YP_858459 AHA_4031 ribosomal protein L1 [Aeromonas hydrophila hydrophila ATCC 7966] [Body Site: Unclassified]
Aero_hydr_hydr_ATCC_7966:639716610	4.2	0	0	0	0	0	9.9	8	1.8	0	2	0	0	0	0	0	0	0	0	0	0	0	0	0	YP_858463 AHA_4036 translation elongation factor Tu [Aeromonas hydrophila hydrophila ATCC 7966] [Body Site: Unclassified]
Aero_hydr_hydr_ATCC_7966:639716621	0	0	0	0	0	0	0	0	0	0	0	0	0	0	2.2	0	0	0	0	0	0	0	0	0	YP_858472 AHA_4047 DNA topoisomerase III [Aeromonas hydrophila hydrophila ATCC 7966] [Body Site: Unclassified]
Aero_hydr_hydr_ATCC_7966:639716645	9.6	10.6	6.1	6	6.3	3.6	0	2.7	3.6	2.7	5	4	0	0	0	0	0	3.2	0	0	0	0	0	0	YP_858496 AHA_4071 ATP-dependent chaperone protein ClpB [Aeromonas hydrophila hydrophila ATCC 7966] [Body Site: Unclassified]
Aero_hydr_hydr_ATCC_7966:639716662	0	0	0	0	0	0	0	0	0	0	0	0	0	0	0	0	2	2.1	0	0	0	0	0	0	YP_858512 AHA_4088 aspartate carbamoyltransferase, regulatory subunit [Aeromonas hydrophila hydrophila ATCC 7966] [Body Site: Unclassified]
Aero_hydr_hydr_ATCC_7966:639716665	0	0	0	0	0	0	0	0	0	0	0	0	0	0	0	0	5	4.3	0	0	0	0	0	0	YP_858515 AHA_4091 ornithine carbamoyltransferase [Aeromonas hydrophila hydrophila ATCC 7966] [Body Site: Unclassified]
Aero_hydr_hydr_ATCC_7966:639716673	0	0	0	0	0	0	0	0	0	0	0	0	0	0	0	0	0	2.1	0	0	0	0	0	0	YP_858523 AHA_4099 galactoside ABC transporter, ATP-binding protein [Aeromonas hydrophila hydrophila ATCC 7966] [Body Site: Unclassified]
Aero_hydr_hydr_ATCC_7966:639716689	0	0	0	0	0	0	0	2.7	0	0	0	0	0	0	0	0	0	0	0	0	0	0	0	0	YP_858539 AHA_4115 heat shock protein HslVU, ATPase subunit HslU [Aeromonas hydrophila hydrophila ATCC 7966] [Body Site: Unclassified]
Aero_hydr_hydr_ATCC_7966:639716835	0	0	0	0	0	0	9.9	10.7	0	0	0	0	0	0	0	0	5	2.1	0	0	3.4	0	0	0	YP_858679 AHA_4262 ATP synthase F1, beta subunit [Aeromonas hydrophila hydrophila ATCC 7966] [Body Site: Unclassified]
Aero_hydr_hydr_ATCC_7966:639716837	0	0	0	0	0	0	2.7	0	0	0	0	0	0	1.8	0	0	0	2.1	0	0	0	0	0	0	YP_858681 AHA_4264 ATP synthase F1, alpha subunit [Aeromonas hydrophila hydrophila ATCC 7966] [Body Site: Unclassified]
Akke_muci_ATCC_BAA-835:642612057	0	0	0	0	0	0	0	0	0	0	2	0	0	0	0	0	0	0	0	0	0	0	0	0	YP_001876645 Amuc_0017 oxidoreductase domain protein [Akkermansia muciniphila ATCC BAA-835] [Body Site: Gastrointestinal tract]
Akke_muci_ATCC_BAA-835:642612081	0	0	0	0	0	0	0	0	0	0	0	0	0	0	2.2	0	0	0	0	0	0	0	0	0	YP_001876668 Amuc_0040 amino acid carrier protein [Akkermansia muciniphila ATCC BAA-835] [Body Site: Gastrointestinal tract]
Akke_muci_ATCC_BAA-835:642612102	0	0	0	0	0	0	0	0	0	0	0	2	0	0	0	0	0	0	0	0	0	0	0	0	YP_001876686 Amuc_0059 ATPase AAA-2 domain protein [Akkermansia muciniphila ATCC BAA-835] [Body Site: Gastrointestinal tract]
Akke_muci_ATCC_BAA-835:642612109	0	0	0	3	0	0	0	0	0	0	0	0	0	0	0	0	0	0	0	0	0	0	0	0	YP_001876693 Amuc_0067 GatB/YqeY domain protein [Akkermansia muciniphila ATCC BAA-835] [Body Site: Gastrointestinal tract]
Akke_muci_ATCC_BAA-835:642612151	0	0	0	0	0	0	0	0	0	0	0	2	0	0	0	0	0	0	0	0	0	0	0	0	YP_001876732 Amuc_0106 beta-lactamase [Akkermansia muciniphila ATCC BAA-835] [Body Site: Gastrointestinal tract]
Akke_muci_ATCC_BAA-835:642612172	0	0	0	0	0	0	0	0	0	0	2	0	0	0	0	0	0	0	0	0	0	0	0	0	YP_001876753 Amuc_0128 DNA topoisomerase (ATP-hydrolyzing) [Akkermansia muciniphila ATCC BAA-835] [Body Site: Gastrointestinal tract]
Akke_muci_ATCC_BAA-835:642612228	0	0	0	0	0	0	0	0	0	0	0	0	0	0	0	0	0	0	0	0	3.4	2.1	0	0	YP_001876807 Amuc_0182 protein of unknown function DUF214 [Akkermansia muciniphila ATCC BAA-835] [Body Site: Gastrointestinal tract]
Akke_muci_ATCC_BAA-835:642612240	0	0	0	0	0	0	0	0	0	0	0	0	0	0	0	0	0	0	0	2	0	0	0	0	YP_001876819 Amuc_0194 hypothetical protein [Akkermansia muciniphila ATCC BAA-835] [Body Site: Gastrointestinal tract]
Akke_muci_ATCC_BAA-835:642612246	0	0	0	0	0	0	0	0	0	0	2	2	0	0	0	0	0	0	0	0	0	0	0	0	YP_001876825 Amuc_0200 methylmalonyl-CoA epimerase [Akkermansia muciniphila ATCC BAA-835] [Body Site: Gastrointestinal tract]
Akke_muci_ATCC_BAA-835:642612252	0	0	0	2	1.8	0	0	0	1.8	2.7	0	0	0	0	0	0	0	0	0	0	0	0	0	0	YP_001876831 Amuc_0206 succinate CoA transferase [Akkermansia muciniphila ATCC BAA-835] [Body Site: Gastrointestinal tract]
Akke_muci_ATCC_BAA-835:642612335	0	0	0	0	0	0	0	0	0	0	0	2	0	0	0	0	0	0	0	0	0	0	0	0	YP_001876904 Amuc_0281 histone family protein DNA-binding protein [Akkermansia muciniphila ATCC BAA-835] [Body Site: Gastrointestinal tract]
Akke_muci_ATCC_BAA-835:642612347	0	0	2	0	0	0	0	0	0	0	0	0	0	0	0	0	0	0	0	0	0	0	0	0	YP_001876916 Amuc_0293 ribosomal protein L14 [Akkermansia muciniphila ATCC BAA-835] [Body Site: Gastrointestinal tract]
Akke_muci_ATCC_BAA-835:642612351	0	0	0	0	0	0	0	0	0	1.8	0	0	0	0	0	0	0	0	0	0	0	0	0	0	YP_001876920 Amuc_0297 ribosomal protein S3 [Akkermansia muciniphila ATCC BAA-835] [Body Site: Gastrointestinal tract]
Akke_muci_ATCC_BAA-835:642612354	0	0	0	0	0	0	0	0	0	0	3	0	0	0	0	0	0	0	0	0	0	0	0	0	YP_001876923 Amuc_0300 ribosomal protein S19 [Akkermansia muciniphila ATCC BAA-835] [Body Site: Gastrointestinal tract]
Akke_muci_ATCC_BAA-835:642612413	0	0	0	2	1.8	0	0	0	0	0	0	0	0	0	0	0	0	0	0	0	0	0	0	0	YP_001876982 Amuc_0362 hypothetical protein [Akkermansia muciniphila ATCC BAA-835] [Body Site: Gastrointestinal tract]
Akke_muci_ATCC_BAA-835:642612433	0	0	0	0	0	3.6	0	0	0	0	0	0	0	0	0	0	0	0	0	0	0	0	0	0	YP_001877002 Amuc_0382 Polyribonucleotide nucleotidyltransferase [Akkermansia muciniphila ATCC BAA-835] [Body Site: Gastrointestinal tract]
Akke_muci_ATCC_BAA-835:642612445	0	0	0	0	0	0	0	0	0	0	3	4	0	0	6.6	3	0	0	0	0	0	0	0	0	YP_001877014 Amuc_0394 hypothetical protein [Akkermansia muciniphila ATCC BAA-835] [Body Site: Gastrointestinal tract]
Akke_muci_ATCC_BAA-835:642612455	0	0	0	0	1.8	0	0	0	0	0	0	0	0	0	0	0	0	0	0	0	0	0	0	0	YP_001877024 Amuc_0405 outer membrane chaperone Skp (OmpH) [Akkermansia muciniphila ATCC BAA-835] [Body Site: Gastrointestinal tract]
Akke_muci_ATCC_BAA-835:642612456	0	0	2	0	0	0	0	0	0	0	0	0	0	0	0	0	0	0	0	0	0	0	0	0	YP_001877025 Amuc_0406 UDP-3-O-(3-hydroxymyristoyl) glucosamine N-acyltransferase [Akkermansia muciniphila ATCC BAA-835] [Body Site: Gastrointestinal tract]
Akke_muci_ATCC_BAA-835:642612469	0	0	0	0	0	0	0	0	4.5	0	0	0	0	0	0	0	0	0	0	0	0	0	0	0	YP_001877038 Amuc_0419 General substrate transporter [Akkermansia muciniphila ATCC BAA-835] [Body Site: Gastrointestinal tract]
Akke_muci_ATCC_BAA-835:642612556	6.4	10.6	8.2	2	8.1	10	9	0	0	0	3	4	17	15.6	0	0	0	0	13.4	8.1	5.6	3.2	0	0	YP_001877125 Amuc_0506 ATP synthase F1, beta subunit [Akkermansia muciniphila ATCC BAA-835] [Body Site: Gastrointestinal tract]
Akke_muci_ATCC_BAA-835:642612558	0	0	0	0	0	0	0	0	0	0	0	0	0	1.8	0	0	0	0	0	0	0	0	0	0	YP_001877127 Amuc_0508 ATP synthase F1, alpha subunit [Akkermansia muciniphila ATCC BAA-835] [Body Site: Gastrointestinal tract]
Akke_muci_ATCC_BAA-835:642612590	0	0	0	0	0	0	0	0	0	0	0	0	0	0	0	0	0	2.1	0	0	0	0	3.2	0	YP_001877159 Amuc_0540 cell shape determining protein, MreB/Mrl family [Akkermansia muciniphila ATCC BAA-835] [Body Site: Gastrointestinal tract]
Akke_muci_ATCC_BAA-835:642612611	2.1	0	0	0	0	0	0	0	0	0	0	0	0	0	0	0	0	2.1	0	0	0	0	0	0	YP_001877180 Amuc_0562 Triose-phosphate isomerase [Akkermansia muciniphila ATCC BAA-835] [Body Site: Gastrointestinal tract]
Akke_muci_ATCC_BAA-835:642612641	0	0	0	0	0	0	0	0	0	0	5	0	0	0	0	0	0	0	0	0	0	0	0	0	YP_001877208 Amuc_0590 hypothetical protein [Akkermansia muciniphila ATCC BAA-835] [Body Site: Gastrointestinal tract]
Akke_muci_ATCC_BAA-835:642612644	0	0	0	0	0	0	0	0	0	0	0	0	0	0	0	0	0	0	0	8.1	0	0	0	0	YP_001877211 Amuc_0593 phospholipid/glycerol acyltransferase [Akkermansia muciniphila ATCC BAA-835] [Body Site: Gastrointestinal tract]
Akke_muci_ATCC_BAA-835:642612726	0	0	0	3	0	6.3	0	0	0	0	0	0	0	0	0	0	0	0	0	0	0	0	0	0	YP_001877292 Amuc_0674 ribosomal protein S2 [Akkermansia muciniphila ATCC BAA-835] [Body Site: Gastrointestinal tract]
Akke_muci_ATCC_BAA-835:642612746	0	0	0	0	0	0	0	1.8	0	0	0	0	0	0	0	0	0	0	0	0	0	0	0	0	YP_001877312 Amuc_0694 hypothetical protein [Akkermansia muciniphila ATCC BAA-835] [Body Site: Gastrointestinal tract]
Akke_muci_ATCC_BAA-835:642612845	0	0	0	0	0	0	0	0	0	0	0	0	0	0	3.3	0	0	0	0	0	0	0	0	0	YP_001877409 Amuc_0794 hypothetical protein [Akkermansia muciniphila ATCC BAA-835] [Body Site: Gastrointestinal tract]
Akke_muci_ATCC_BAA-835:642612850	0	0	0	6	9	10.9	0	7.1	8.1	7.3	0	0	0	3.7	0	0	0	0	5.2	3	0	0	0	0	YP_001877414 Amuc_0799 pyruvate flavodoxin/ferredoxin oxidoreductase domain protein [Akkermansia muciniphila ATCC BAA-835] [Body Site: Gastrointestinal tract]
Akke_muci_ATCC_BAA-835:642612871	0	0	0	0	0	0	0	0	0	0	0	3	0	0	0	0	0	0	0	0	0	0	0	0	YP_001877435 Amuc_0821 Peptidoglycan-binding LysM [Akkermansia muciniphila ATCC BAA-835] [Body Site: Gastrointestinal tract]
Akke_muci_ATCC_BAA-835:642612881	0	0	0	0	0	0	0	0	0	0	0	0	0	0	0	3	0	0	0	0	0	0	0	0	YP_001877445 Amuc_0831 K+-transporting ATPase, B subunit [Akkermansia muciniphila ATCC BAA-835] [Body Site: Gastrointestinal tract]
Akke_muci_ATCC_BAA-835:642612886	7.4	10.6	8.2	6	7.2	6.3	9	8	4.5	4.5	9	4	0	1.8	3.3	0	2	3.2	4.1	3	2.3	0	3.2	0	YP_001877450 Amuc_0836 ATP-dependent chaperone ClpB [Akkermansia muciniphila ATCC BAA-835] [Body Site: Gastrointestinal tract]
Akke_muci_ATCC_BAA-835:642612899	0	0	0	0	0	0	0	0	0	0	0	0	0	0	2.2	3	0	0	0	0	0	0	0	0	YP_001877458 Amuc_0844 Phosphopyruvate hydratase [Akkermansia muciniphila ATCC BAA-835] [Body Site: Gastrointestinal tract]
Akke_muci_ATCC_BAA-835:642612918	0	0	0	0	0	0	0	0	0	0	0	0	0	0	3.3	4	0	0	0	0	0	0	0	0	YP_001877477 Amuc_0863 glycosyl hydrolase family 88 [Akkermansia muciniphila ATCC BAA-835] [Body Site: Gastrointestinal tract]
Akke_muci_ATCC_BAA-835:642612958	0	0	0	0	0	0	0	1.8	0	0	0	0	0	0	0	0	0	0	0	0	0	0	0	0	YP_001877517 Amuc_0904 aconitate hydratase 1 [Akkermansia muciniphila ATCC BAA-835] [Body Site: Gastrointestinal tract]
Akke_muci_ATCC_BAA-835:642612980	0	0	0	0	4.5	2.7	1.8	0	2.7	0	0	0	0	0	0	0	0	0	0	0	0	0	0	0	YP_001877539 Amuc_0926 ribosomal protein L5 [Akkermansia muciniphila ATCC BAA-835] [Body Site: Gastrointestinal tract]
Akke_muci_ATCC_BAA-835:642612983	0	0	0	0	0	0	0	0	0	0	2	3	0	0	0	0	4	0	0	0	0	0	0	2	YP_001877542 Amuc_0929 ribosomal protein L18 [Akkermansia muciniphila ATCC BAA-835] [Body Site: Gastrointestinal tract]
Akke_muci_ATCC_BAA-835:642612984	0	0	0	0	0	2.7	0	0	0	0	2	0	0	0	0	0	0	0	0	0	0	0	0	0	YP_001877543 Amuc_0930 ribosomal protein S5 [Akkermansia muciniphila ATCC BAA-835] [Body Site: Gastrointestinal tract]
Akke_muci_ATCC_BAA-835:642612999	0	0	0	0	0	0	0	0	0	0	0	0	0	1.8	0	0	0	0	0	0	0	0	0	0	YP_001877558 Amuc_0945 glycosyl transferase family 2 [Akkermansia muciniphila ATCC BAA-835] [Body Site: Gastrointestinal tract]
Akke_muci_ATCC_BAA-835:642613035	0	0	2	0	0	0	0	0	0	0	0	0	0	0	0	0	0	0	0	0	0	0	0	0	YP_001877594 Amuc_0984 4Fe-4S ferredoxin iron-sulfur binding domain protein [Akkermansia muciniphila ATCC BAA-835] [Body Site: Gastrointestinal tract]
Akke_muci_ATCC_BAA-835:642613036	3.2	2.4	0	0	2.7	1.8	2.7	2.7	1.8	1.8	0	0	8	11.9	3.3	2	2	0	3.1	4.1	0	0	2.1	2	YP_001877595 Amuc_0985 succinate dehydrogenase or fumarate reductase, flavoprotein subunit [Akkermansia muciniphila ATCC BAA-835] [Body Site: Gastrointestinal tract]
Akke_muci_ATCC_BAA-835:642613049	0	0	0	0	0	0	0	0	0	0	0	3	0	0	0	0	0	0	0	0	0	0	0	0	YP_001877608 Amuc_0999 sigma 54 modulation protein/ribosomal protein S30EA [Akkermansia muciniphila ATCC BAA-835] [Body Site: Gastrointestinal tract]
Akke_muci_ATCC_BAA-835:642613057	0	0	0	2	0	0	0	0	0	0	0	0	0	0	0	0	0	0	0	0	0	0	0	0	YP_001877615 Amuc_1008 glycoside hydrolase family 31 [Akkermansia muciniphila ATCC BAA-835] [Body Site: Gastrointestinal tract]
Akke_muci_ATCC_BAA-835:642613089	8.5	9.4	2	0	5.4	5.4	6.3	5.3	2.7	3.6	2	2	0	0	0	0	0	0	0	0	0	0	0	0	YP_001877647 Amuc_1040 DNA-directed RNA polymerase, beta' subunit [Akkermansia muciniphila ATCC BAA-835] [Body Site: Gastrointestinal tract]
Akke_muci_ATCC_BAA-835:642613090	0	0	2	0	0	1.8	0	2.7	0	0	0	0	0	0	0	0	0	0	0	0	0	0	0	0	YP_001877648 Amuc_1041 DNA-directed RNA polymerase, beta subunit [Akkermansia muciniphila ATCC BAA-835] [Body Site: Gastrointestinal tract]
Akke_muci_ATCC_BAA-835:642613091	0	0	0	0	6.3	6.3	0	0	0	0	4	4	0	0	0	0	0	0	0	0	0	0	0	0	YP_001877649 Amuc_1042 ribosomal protein L7/L12 [Akkermansia muciniphila ATCC BAA-835] [Body Site: Gastrointestinal tract]
Akke_muci_ATCC_BAA-835:642613094	0	0	0	0	0	0	3.6	6.2	0	0	2	0	3	1.8	0	0	0	0	0	0	0	0	0	0	YP_001877652 Amuc_1045 ribosomal protein L11 [Akkermansia muciniphila ATCC BAA-835] [Body Site: Gastrointestinal tract]
Akke_muci_ATCC_BAA-835:642613098	3.2	5.9	5.1	3	16.2	15.4	0	0	7.2	7.3	9	3	0	0	0	0	0	0	0	0	0	0	0	0	YP_001877655 Amuc_1048 translation elongation factor Tu [Akkermansia muciniphila ATCC BAA-835] [Body Site: Gastrointestinal tract]
Akke_muci_ATCC_BAA-835:642613139	0	0	0	0	0	0	0	0	0	0	0	0	0	0	2.2	4	0	0	0	0	0	0	0	0	YP_001877695 Amuc_1088 ferrous iron transport protein B [Akkermansia muciniphila ATCC BAA-835] [Body Site: Gastrointestinal tract]
Akke_muci_ATCC_BAA-835:642613140	0	0	0	0	1.8	0	0	0	0	0	0	0	0	0	0	0	0	0	0	0	0	0	0	0	YP_001877696 Amuc_1089 FeoA family protein [Akkermansia muciniphila ATCC BAA-835] [Body Site: Gastrointestinal tract]
Akke_muci_ATCC_BAA-835:642613149	0	0	0	2	0	0	0	0	0	0	0	4	0	0	4.4	3	0	0	0	0	0	0	0	0	YP_001877705 Amuc_1098 type II and III secretion system protein [Akkermansia muciniphila ATCC BAA-835] [Body Site: Gastrointestinal tract]
Akke_muci_ATCC_BAA-835:642613168	0	0	2	0	0	0	0	0	0	0	0	0	0	0	0	0	0	0	0	0	0	0	0	0	YP_001877724 Amuc_1117 biotin and thiamin synthesis associated [Akkermansia muciniphila ATCC BAA-835] [Body Site: Gastrointestinal tract]
Akke_muci_ATCC_BAA-835:642613171	0	0	0	0	0	0	0	0	1.8	0	0	0	0	0	0	0	0	0	0	0	0	0	0	0	YP_001877727 Amuc_1120 hypothetical protein [Akkermansia muciniphila ATCC BAA-835] [Body Site: Gastrointestinal tract]
Akke_muci_ATCC_BAA-835:642613229	0	0	0	0	0	0	0	0	0	0	0	2	0	0	0	0	0	0	0	0	0	0	0	0	YP_001877784 Amuc_1178 ketol-acid reductoisomerase [Akkermansia muciniphila ATCC BAA-835] [Body Site: Gastrointestinal tract]
Akke_muci_ATCC_BAA-835:642613256	0	0	0	0	0	0	0	0	0	0	0	3	0	0	0	0	0	0	0	0	0	0	0	0	YP_001877811 Amuc_1205 ribosomal protein L9 [Akkermansia muciniphila ATCC BAA-835] [Body Site: Gastrointestinal tract]
Akke_muci_ATCC_BAA-835:642613261	0	0	0	3	3.6	1.8	0	0	0	0	4	4	0	0	0	0	0	0	0	0	0	0	0	0	YP_001877816 Amuc_1210 Phosphoenolpyruvate carboxykinase (GTP) [Akkermansia muciniphila ATCC BAA-835] [Body Site: Gastrointestinal tract]
Akke_muci_ATCC_BAA-835:642613265	0	0	0	0	0	1.8	0	0	0	0	0	0	0	0	0	0	0	0	0	0	0	0	0	0	YP_001877820 Amuc_1214 molybdopterin oxidoreductase, iron-sulfur binding subunit [Akkermansia muciniphila ATCC BAA-835] [Body Site: Gastrointestinal tract]
Akke_muci_ATCC_BAA-835:642613306	0	0	3.1	0	0	1.8	0	0	0	0	0	2	1	0	0	0	0	0	0	0	0	0	0	0	YP_001877855 Amuc_1249 GDP-mannose 4,6-dehydratase [Akkermansia muciniphila ATCC BAA-835] [Body Site: Gastrointestinal tract]
Akke_muci_ATCC_BAA-835:642613308	0	0	0	0	0	0	0	0	0	0	0	0	0	1.8	0	0	0	0	0	0	0	0	0	0	YP_001877857 Amuc_1251 carbamoyl-phosphate synthase, large subunit [Akkermansia muciniphila ATCC BAA-835] [Body Site: Gastrointestinal tract]
Akke_muci_ATCC_BAA-835:642613309	0	2.4	2	0	5.4	7.2	0	0	0	0	4	0	0	0	0	3	0	0	0	0	0	0	0	0	YP_001877858 Amuc_1252 glutamine synthetase catalytic region [Akkermansia muciniphila ATCC BAA-835] [Body Site: Gastrointestinal tract]
Akke_muci_ATCC_BAA-835:642613315	0	2.4	2	0	5.4	6.3	0	0	0	0	4	0	0	0	0	2	0	0	0	0	0	0	0	0	YP_001877864 Amuc_1258 glutamine synthetase catalytic region [Akkermansia muciniphila ATCC BAA-835] [Body Site: Gastrointestinal tract]
Akke_muci_ATCC_BAA-835:642613366	0	0	0	0	0	0	0	0	0	0	2	4	0	0	4.4	6	0	0	0	0	0	0	0	0	YP_001877915 Amuc_1310 17 kDa surface antigen [Akkermansia muciniphila ATCC BAA-835] [Body Site: Gastrointestinal tract]
Akke_muci_ATCC_BAA-835:642613377	0	0	0	0	0	1.8	0	0	0	0	0	0	0	0	2.2	0	0	0	0	0	0	0	0	0	YP_001877926 Amuc_1321 alkyl hydroperoxide reductase/ Thiol specific antioxidant/ Mal allergen [Akkermansia muciniphila ATCC BAA-835] [Body Site: Gastrointestinal tract]
Akke_muci_ATCC_BAA-835:642613462	0	2.4	0	0	1.8	0	0	1.8	0	0	5	4	0	0	0	3	0	0	0	0	0	0	2.1	0	YP_001878010 Amuc_1406 chaperone protein DnaK [Akkermansia muciniphila ATCC BAA-835] [Body Site: Gastrointestinal tract]
Akke_muci_ATCC_BAA-835:642613464	6.4	0	0	2	9	7.2	10.8	8	3.6	3.6	14	8	2	3.7	2.2	0	0	0	2.1	0	0	0	0	0	YP_001878012 Amuc_1408 chaperonin GroEL [Akkermansia muciniphila ATCC BAA-835] [Body Site: Gastrointestinal tract]
Akke_muci_ATCC_BAA-835:642613475	0	0	0	2	6.3	6.3	0	0	0	0	5	4	0	0	7.7	3	0	0	0	0	0	0	0	0	YP_001878021 Amuc_1417 glyceraldehyde-3-phosphate dehydrogenase, type I [Akkermansia muciniphila ATCC BAA-835] [Body Site: Gastrointestinal tract]
Akke_muci_ATCC_BAA-835:642613476	0	0	3.1	2	0	2.7	0	0	0	0	0	2	0	0	0	0	0	0	0	2	0	0	0	0	YP_001878022 Amuc_1418 Phosphoglycerate kinase [Akkermansia muciniphila ATCC BAA-835] [Body Site: Gastrointestinal tract]
Akke_muci_ATCC_BAA-835:642613495	0	0	0	0	0	0	0	0	0	0	6	2	0	0	2.2	2	0	0	0	0	0	0	0	0	YP_001878039 Amuc_1436 malate dehydrogenase [Akkermansia muciniphila ATCC BAA-835] [Body Site: Gastrointestinal tract]
Akke_muci_ATCC_BAA-835:642613561	0	0	0	0	0	0	0	0	0	0	0	0	0	0	0	0	0	2.1	0	0	0	0	0	0	YP_001878104 Amuc_1501 protein-export membrane protein SecD [Akkermansia muciniphila ATCC BAA-835] [Body Site: Gastrointestinal tract]
Akke_muci_ATCC_BAA-835:642613587	0	0	0	0	0	0	0	0	0	0	0	0	0	0	0	2	0	0	0	0	0	0	0	0	YP_001878130 Amuc_1528 V-type H(+)-translocating pyrophosphatase [Akkermansia muciniphila ATCC BAA-835] [Body Site: Gastrointestinal tract]
Akke_muci_ATCC_BAA-835:642613602	0	0	0	0	0	0	0	0	0	0	0	0	0	0	0	0	0	2.1	0	0	0	0	0	0	YP_001878145 Amuc_1543 formate acetyltransferase [Akkermansia muciniphila ATCC BAA-835] [Body Site: Gastrointestinal tract]
Akke_muci_ATCC_BAA-835:642613603	0	0	0	0	0	0	0	0	0	0	0	0	0	0	0	0	0	0	0	0	2.3	0	0	0	YP_001878146 Amuc_1544 lipolytic protein G-D-S-L family [Akkermansia muciniphila ATCC BAA-835] [Body Site: Gastrointestinal tract]
Akke_muci_ATCC_BAA-835:642613644	0	0	0	0	0	0	0	0	0	0	4	2	0	0	4.4	0	0	0	0	0	0	0	0	0	YP_001878185 Amuc_1584 type II secretion system protein [Akkermansia muciniphila ATCC BAA-835] [Body Site: Gastrointestinal tract]
Akke_muci_ATCC_BAA-835:642613648	0	0	0	0	2.7	0	0	0	0	0	0	0	0	0	0	0	0	0	0	0	0	2.1	0	0	YP_001878189 Amuc_1588 hypothetical protein [Akkermansia muciniphila ATCC BAA-835] [Body Site: Gastrointestinal tract]
Akke_muci_ATCC_BAA-835:642613683	0	0	0	0	0	0	0	0	0	0	0	0	0	0	0	0	0	3.2	0	0	0	0	0	0	YP_001878224 Amuc_1623 MiaB-like tRNA modifying enzyme YliG [Akkermansia muciniphila ATCC BAA-835] [Body Site: Gastrointestinal tract]
Akke_muci_ATCC_BAA-835:642613686	0	0	0	0	0	0	0	0	0	0	0	0	0	0	0	0	0	0	0	0	0	0	4.2	3	YP_001878227 Amuc_1626 RNA polymerase, sigma 70 subunit, RpoD family [Akkermansia muciniphila ATCC BAA-835] [Body Site: Gastrointestinal tract]
Akke_muci_ATCC_BAA-835:642613690	0	0	0	0	0	0	0	0	0	0	2	0	0	0	0	0	0	0	0	0	0	0	0	0	YP_001878231 Amuc_1630 sugar-phosphate isomerase, RpiB/LacA/LacB family [Akkermansia muciniphila ATCC BAA-835] [Body Site: Gastrointestinal tract]
Akke_muci_ATCC_BAA-835:642613691	0	0	0	0	0	0	1.8	0	0	0	0	0	0	0	0	0	0	0	0	0	0	0	0	0	YP_001878232 Amuc_1631 carboxyl-terminal protease [Akkermansia muciniphila ATCC BAA-835] [Body Site: Gastrointestinal tract]
Akke_muci_ATCC_BAA-835:642613693	0	0	0	2	0	0	0	0	0	0	0	0	0	0	0	0	0	0	0	0	0	0	0	0	YP_001878234 Amuc_1633 Helicase ATP-dependent domain protein [Akkermansia muciniphila ATCC BAA-835] [Body Site: Gastrointestinal tract]
Akke_muci_ATCC_BAA-835:642613716	0	0	0	0	0	0	0	0	0	0	0	0	0	0	0	0	0	0	0	3	0	0	0	0	YP_001878257 Amuc_1657 carboxynorspermidine decarboxylase [Akkermansia muciniphila ATCC BAA-835] [Body Site: Gastrointestinal tract]
Akke_muci_ATCC_BAA-835:642613743	0	0	0	0	0	0	0	0	0	0	0	0	0	0	0	7	0	0	0	0	0	0	0	0	YP_001878283 Amuc_1684 TonB-dependent receptor [Akkermansia muciniphila ATCC BAA-835] [Body Site: Gastrointestinal tract]
Akke_muci_ATCC_BAA-835:642613886	0	0	0	0	0	0	0	0	0	0	0	4	0	0	0	0	0	0	0	0	0	0	0	0	YP_001878421 Amuc_1822 glucosamine-6-phosphate isomerase [Akkermansia muciniphila ATCC BAA-835] [Body Site: Gastrointestinal tract]
Akke_muci_ATCC_BAA-835:642613903	0	3.5	0	0	1.8	1.8	1.8	0	0	1.8	0	0	0	0	0	0	0	0	0	2	0	0	0	0	YP_001878438 Amuc_1840 thiamine biosynthesis protein ThiC [Akkermansia muciniphila ATCC BAA-835] [Body Site: Gastrointestinal tract]
Akke_muci_ATCC_BAA-835:642613957	0	0	0	0	0	0	0	0	0	0	2	3	0	0	0	0	0	0	0	0	0	0	0	0	YP_001878491 Amuc_1896 histone family protein DNA-binding protein [Akkermansia muciniphila ATCC BAA-835] [Body Site: Gastrointestinal tract]
Akke_muci_ATCC_BAA-835:642613963	7.4	9.4	14.3	18	19.8	21.7	18.8	14.2	8.1	8.2	11	10	7	9.2	6.6	0	6	0	15.5	9.1	9	10.6	8.5	5	YP_001878497 Amuc_1902 hypothetical protein [Akkermansia muciniphila ATCC BAA-835] [Body Site: Gastrointestinal tract]
Akke_muci_ATCC_BAA-835:642613964	12.7	18.9	15.4	6	26.1	31.7	22.4	16	12.5	13.6	13	10	12	15.6	12.1	12	7	7.5	18.6	8.1	9	7.4	8.5	3	YP_001878498 Amuc_1903 hypothetical protein [Akkermansia muciniphila ATCC BAA-835] [Body Site: Gastrointestinal tract]
Akke_muci_ATCC_BAA-835:642613975	0	0	4.1	0	0	3.6	0	0	0	0	0	0	0	0	0	0	4	0	0	0	5.6	0	0	0	YP_001878509 Amuc_1915 type I restriction-modification system, M subunit [Akkermansia muciniphila ATCC BAA-835] [Body Site: Gastrointestinal tract]
Akke_muci_ATCC_BAA-835:642614036	0	0	0	0	1.8	1.8	1.8	2.7	0	0	3	3	0	0	0	0	0	0	0	0	0	0	0	0	YP_001878568 Amuc_1974 pyruvate, phosphate dikinase [Akkermansia muciniphila ATCC BAA-835] [Body Site: Gastrointestinal tract]
Akke_muci_ATCC_BAA-835:642614043	0	0	0	0	0	1.8	0	0	0	0	2	0	0	1.8	0	0	0	0	0	0	0	0	0	0	YP_001878575 Amuc_1983 methylmalonyl-CoA mutase, large subunit [Akkermansia muciniphila ATCC BAA-835] [Body Site: Gastrointestinal tract]
Akke_muci_ATCC_BAA-835:642614061	0	0	0	0	0	0	0	0	0	0	0	0	0	0	0	0	0	4.3	0	0	0	0	0	0	YP_001878593 Amuc_2001 putative lipoprotein [Akkermansia muciniphila ATCC BAA-835] [Body Site: Gastrointestinal tract]
Akke_muci_ATCC_BAA-835:642614062	0	0	0	0	0	0	0	0	0	0	0	4	0	0	0	0	0	0	0	0	0	0	0	0	YP_001878594 Amuc_2002 heat shock protein Hsp90 [Akkermansia muciniphila ATCC BAA-835] [Body Site: Gastrointestinal tract]
Akke_muci_ATCC_BAA-835:642614104	0	0	0	0	0	0	0	0	0	0	0	0	0	0	3.3	2	0	0	0	0	0	0	0	0	YP_001878634 Amuc_2043 RND efflux system, outer membrane lipoprotein, NodT family [Akkermansia muciniphila ATCC BAA-835] [Body Site: Gastrointestinal tract]
Akke_muci_ATCC_BAA-835:642614112	4.2	2.4	6.1	7	10.8	17.2	8.1	7.1	4.5	8.2	6	4	2	3.7	3.3	11	2	2.1	5.2	3	0	0	2.1	2	YP_001878642 Amuc_2051 Glutamate dehydrogenase (NADP(+)) [Akkermansia muciniphila ATCC BAA-835] [Body Site: Gastrointestinal tract]
Akke_muci_ATCC_BAA-835:642614128	0	0	0	0	0	0	0	0	0	0	0	0	0	1.8	0	0	0	0	0	0	0	0	0	0	YP_001878657 Amuc_2066 Aldehyde Dehydrogenase [Akkermansia muciniphila ATCC BAA-835] [Body Site: Gastrointestinal tract]
Akke_muci_ATCC_BAA-835:642614198	0	0	0	0	1.8	0	0	0	0	0	0	0	0	0	0	0	0	0	0	0	0	0	0	0	YP_001878726 Amuc_2136 Glycoside hydrolase, family 20, catalytic core [Akkermansia muciniphila ATCC BAA-835] [Body Site: Gastrointestinal tract]
Akke_muci_ATCC_BAA-835:642614205	0	0	0	0	0	0	0	0	0	0	0	0	1	1.8	0	0	0	0	0	0	0	0	0	0	YP_001878733 Amuc_2144 hydro-lyase, Fe-S type, tartrate/fumarate subfamily, beta subunit [Akkermansia muciniphila ATCC BAA-835] [Body Site: Gastrointestinal tract]
Alis_putr_DSM_17216:642180924	0	0	0	0	0	0	0	0	0	0	0	0	0	6.4	0	0	0	0	0	0	0	0	0	0	ZP_02423923 ALIPUT_00037 transcription termination factor NusA [Alistipes putredinis DSM 17216] [Body Site: Gastrointestinal tract]
Alis_putr_DSM_17216:642180931	0	0	0	0	0	0	0	0	0	0	3	0	0	0	0	0	0	0	0	0	0	0	0	0	ZP_02423930 ALIPUT_00044 Pyruvate:ferredoxin oxidoreductase and related 2-oxoacid:ferredoxin oxidoreductases, alpha subunit [Alistipes putredinis DSM 17216] [Body Site: Gastrointestinal tract]
Alis_putr_DSM_17216:642180964	0	0	0	0	0	0	0	1.8	1.8	1.8	0	0	0	0	0	0	0	0	0	0	0	0	0	0	ZP_02423962 ALIPUT_00077 pyruvate:ferredoxin (flavodoxin) oxidoreductase, homodimeric [Alistipes putredinis DSM 17216] [Body Site: Gastrointestinal tract]
Alis_putr_DSM_17216:642181007	0	0	0	0	0	0	0	0	0	0	2	2	0	0	0	0	0	0	0	0	0	0	0	0	ZP_02424005 ALIPUT_00120 CTP synthase [Alistipes putredinis DSM 17216] [Body Site: Gastrointestinal tract]
Alis_putr_DSM_17216:642181040	0	0	0	0	0	0	0	0	0	0	0	0	0	0	0	0	0	0	7.2	3	0	0	0	0	ZP_02424038 ALIPUT_00153 O-sialoglycoprotein endopeptidase (EC 3.4.24.57) [Alistipes putredinis DSM 17216] [Body Site: Gastrointestinal tract]
Alis_putr_DSM_17216:642181103	0	0	0	0	0	0	0	0	0	0	0	0	0	0	0	0	0	0	0	0	0	0	2.1	0	ZP_02424101 ALIPUT_00216 transaldolase (EC 2.2.1.2) [Alistipes putredinis DSM 17216] [Body Site: Gastrointestinal tract]
Alis_putr_DSM_17216:642181122	3.2	3.5	0	0	4.5	0	0	3.6	0	0	3	0	0	0	0	0	0	0	0	0	0	0	2.1	0	ZP_02424120 ALIPUT_00235 chaperone protein DnaK [Alistipes putredinis DSM 17216] [Body Site: Gastrointestinal tract]
Alis_putr_DSM_17216:642181124	0	0	0	0	0	0	1.8	2.7	0	0	0	2	0	0	0	0	0	0	0	0	0	0	0	0	ZP_02424122 ALIPUT_00237 protein translocase subunit secF/protein translocase subunit secD [Alistipes putredinis DSM 17216] [Body Site: Gastrointestinal tract]
Alis_putr_DSM_17216:642181154	0	0	0	0	0	0	0	0	0	0	0	2	0	0	0	0	0	0	0	0	0	0	0	0	ZP_02424152 ALIPUT_00267 DNA segregation ATPase FtsK/SpoIIIE and related proteins [Alistipes putredinis DSM 17216] [Body Site: Gastrointestinal tract]
Alis_putr_DSM_17216:642181206	0	0	0	0	0	0	0	0	0	0	4	4	0	0	0	0	0	0	0	0	0	0	0	0	ZP_02424204 ALIPUT_00319 aminoacyl-histidine dipeptidase [Alistipes putredinis DSM 17216] [Body Site: Gastrointestinal tract]
Alis_putr_DSM_17216:642181231	0	0	3.1	0	0	0	0	0	0	0	0	2	0	0	0	0	0	0	0	0	0	0	0	0	ZP_02424229 ALIPUT_00344 L-alanine dehydrogenase (EC 1.4.1.1) [Alistipes putredinis DSM 17216] [Body Site: Gastrointestinal tract]
Alis_putr_DSM_17216:642181238	3.2	0	2	0	0	0	0	0	0	0	0	0	0	0	0	0	0	0	0	0	0	0	0	0	ZP_02424236 ALIPUT_00351 RecA protein [Alistipes putredinis DSM 17216] [Body Site: Gastrointestinal tract]
Alis_putr_DSM_17216:642181241	0	0	0	0	0	0	0	0	1.8	1.8	0	0	0	0	0	0	0	0	0	0	0	0	0	0	ZP_02424239 ALIPUT_00354 Phosphomannomutase [Alistipes putredinis DSM 17216] [Body Site: Gastrointestinal tract]
Alis_putr_DSM_17216:642181254	0	0	0	0	0	1.8	0	0	0	0	0	0	0	0	0	0	0	0	0	0	0	0	0	0	ZP_02424252 ALIPUT_00367 dihydrolipoamide dehydrogenase [Alistipes putredinis DSM 17216] [Body Site: Gastrointestinal tract]
Alis_putr_DSM_17216:642181260	3.2	0	0	0	2.7	1.8	0	0	0	0	4	3	0	0	0	0	0	0	0	0	0	0	0	0	ZP_02424258 ALIPUT_00373 Tryptophanase [Alistipes putredinis DSM 17216] [Body Site: Gastrointestinal tract]
Alis_putr_DSM_17216:642181268	0	0	0	0	0	0	0	0	0	0	0	0	0	1.8	0	0	0	0	0	0	0	0	0	0	ZP_02424266 ALIPUT_00381 conserved hypothetical protein TIGR00255 [Alistipes putredinis DSM 17216] [Body Site: Gastrointestinal tract]
Alis_putr_DSM_17216:642181269	2.1	0	0	0	0	0	0	0	0	0	0	0	0	0	0	0	0	0	0	0	0	0	0	0	ZP_02424267 ALIPUT_00382 phosphoserine aminotransferase apoenzyme (EC 2.6.1.52) [Alistipes putredinis DSM 17216] [Body Site: Gastrointestinal tract]
Alis_putr_DSM_17216:642181277	0	0	0	0	0	0	0	0	0	0	0	0	0	0	0	0	0	0	0	0	0	0	2.1	0	ZP_02424275 ALIPUT_00390 Thioredoxin domain-containing protein [Alistipes putredinis DSM 17216] [Body Site: Gastrointestinal tract]
Alis_putr_DSM_17216:642181304	0	0	0	0	0	0	0	0	0	0	5	0	0	0	3.3	3	0	0	4.1	0	0	0	0	0	ZP_02424302 ALIPUT_00417 efflux transporter, outer membrane factor (OMF) lipoprotein, NodT family [Alistipes putredinis DSM 17216] [Body Site: Gastrointestinal tract]
Alis_putr_DSM_17216:642181385	0	0	0	0	0	0	0	0	0	0	2	0	0	0	0	0	0	0	0	0	0	0	0	0	ZP_02424383 ALIPUT_00499 MoxR-like ATPases [Alistipes putredinis DSM 17216] [Body Site: Gastrointestinal tract]
Alis_putr_DSM_17216:642181393	0	0	0	0	0	0	0	0	0	0	0	0	0	0	0	0	0	0	0	3	0	0	0	0	ZP_02424391 ALIPUT_00507 Acetylornithine deacetylase/Succinyl-diaminopimelate desuccinylase and related deacylases [Alistipes putredinis DSM 17216] [Body Site: Gastrointestinal tract]
Alis_putr_DSM_17216:642181474	0	0	0	0	0	1.8	0	2.7	0	0	0	0	0	0	0	0	0	0	0	0	0	0	0	0	ZP_02424471 ALIPUT_00588 threonyl-tRNA synthetase (EC 6.1.1.3)/Ser-tRNA(Thr) hydrolase (EC 3.1.1.-) [Alistipes putredinis DSM 17216] [Body Site: Gastrointestinal tract]
Alis_putr_DSM_17216:642181491	0	0	0	0	0	0	0	0	0	0	0	4	0	0	0	0	0	0	0	2	0	0	0	0	ZP_02424488 ALIPUT_00605 glycine dehydrogenase (decarboxylating) [Alistipes putredinis DSM 17216] [Body Site: Gastrointestinal tract]
Alis_putr_DSM_17216:642181512	2.1	0	0	0	2.7	0	0	0	0	1.8	0	0	0	0	0	0	0	0	0	0	0	0	0	0	ZP_02424509 ALIPUT_00626 SSU ribosomal protein S7P [Alistipes putredinis DSM 17216] [Body Site: Gastrointestinal tract]
Alis_putr_DSM_17216:642181513	5.3	5.9	6.1	3	5.4	5.4	8.1	7.1	3.6	2.7	4	4	0	0	5.5	0	0	0	0	0	3.4	0	0	0	ZP_02424510 ALIPUT_00627 translation elongation factor 2 (EF-2/EF-G) [Alistipes putredinis DSM 17216] [Body Site: Gastrointestinal tract]
Alis_putr_DSM_17216:642181519	0	0	0	3	6.3	2.7	0	5.3	0	0	0	0	0	0	0	0	0	0	0	0	0	0	0	0	ZP_02424516 ALIPUT_00633 SSU ribosomal protein S19P [Alistipes putredinis DSM 17216] [Body Site: Gastrointestinal tract]
Alis_putr_DSM_17216:642181521	3.2	0	0	0	0	0	0	0	0	0	0	0	0	0	0	0	0	0	0	0	0	0	0	0	ZP_02424518 ALIPUT_00635 SSU ribosomal protein S3P [Alistipes putredinis DSM 17216] [Body Site: Gastrointestinal tract]
Alis_putr_DSM_17216:642181524	0	0	0	0	0	1.8	1.8	2.7	0	0	0	0	0	0	0	0	0	0	0	0	0	0	0	0	ZP_02424521 ALIPUT_00638 SSU ribosomal protein S17P [Alistipes putredinis DSM 17216] [Body Site: Gastrointestinal tract]
Alis_putr_DSM_17216:642181527	0	0	0	0	0	1.8	0	0	0	0	0	0	0	0	0	0	0	0	0	0	0	0	0	0	ZP_02424524 ALIPUT_00641 LSU ribosomal protein L5P [Alistipes putredinis DSM 17216] [Body Site: Gastrointestinal tract]
Alis_putr_DSM_17216:642181535	0	0	0	0	2.7	0	0	0	1.8	0	0	0	0	0	0	0	0	0	0	0	0	0	0	0	ZP_02424532 ALIPUT_00649 LSU ribosomal protein L15P [Alistipes putredinis DSM 17216] [Body Site: Gastrointestinal tract]
Alis_putr_DSM_17216:642181539	0	0	0	0	0	0	0	1.8	0	0	0	0	0	0	0	0	0	0	0	0	0	0	0	0	ZP_02424536 ALIPUT_00653 SSU ribosomal protein S13P [Alistipes putredinis DSM 17216] [Body Site: Gastrointestinal tract]
Alis_putr_DSM_17216:642181541	0	0	0	0	0	0	0	0	0	1.8	0	0	0	0	0	0	0	0	0	0	0	0	0	0	ZP_02424538 ALIPUT_00655 SSU ribosomal protein S4P [Alistipes putredinis DSM 17216] [Body Site: Gastrointestinal tract]
Alis_putr_DSM_17216:642181546	0	2.4	3.1	5	6.3	4.5	5.4	3.6	5.4	5.4	0	2	1	0	0	3	0	0	3.1	3	0	3.2	0	2	ZP_02424543 ALIPUT_00660 triosephosphate isomerase [Alistipes putredinis DSM 17216] [Body Site: Gastrointestinal tract]
Alis_putr_DSM_17216:642181616	0	0	0	6	16.2	18.1	14.3	22.2	9	6.3	3	3	0	4.6	4.4	3	0	0	0	0	2.3	4.2	0	3	ZP_02424607 ALIPUT_00731 pyruvate phosphate dikinase (EC 2.7.9.1) [Alistipes putredinis DSM 17216] [Body Site: Gastrointestinal tract]
Alis_putr_DSM_17216:642181624	0	0	0	0	0	0	3.6	0	0	0	8	6	0	0	19.7	15	0	0	14.4	12.2	0	0	0	0	ZP_02424613 ALIPUT_00737 hypothetical protein [Alistipes putredinis DSM 17216] [Body Site: Gastrointestinal tract]
Alis_putr_DSM_17216:642181625	0	0	0	0	0	0	0	0	0	0	0	0	0	0	2.2	2	0	0	0	0	0	0	0	0	ZP_02424615 ALIPUT_00739 hypothetical protein [Alistipes putredinis DSM 17216] [Body Site: Gastrointestinal tract]
Alis_putr_DSM_17216:642181656	0	0	0	0	0	0	0	0	0	0	0	0	0	0	0	0	0	2.1	0	0	0	0	0	0	ZP_02424646 ALIPUT_00770 Outer membrane cobalamin receptor protein [Alistipes putredinis DSM 17216] [Body Site: Gastrointestinal tract]
Alis_putr_DSM_17216:642181658	0	0	4.1	5	0	0	0	0	0	0	2	2	0	0	6.6	2	7	4.3	0	0	0	0	2.1	4	ZP_02424648 ALIPUT_00772 Receptor L domain. [Alistipes putredinis DSM 17216] [Body Site: Gastrointestinal tract]
Alis_putr_DSM_17216:642181659	2.1	0	0	0	0	0	0	0	0	0	0	0	0	0	0	0	0	0	0	0	0	0	0	0	ZP_02424649 ALIPUT_00773 hypothetical protein [Alistipes putredinis DSM 17216] [Body Site: Gastrointestinal tract]
Alis_putr_DSM_17216:642181666	0	0	0	0	0	0	0	0	0	0	0	0	0	0	0	0	2	0	0	0	0	0	0	0	ZP_02424656 ALIPUT_00780 hypothetical protein [Alistipes putredinis DSM 17216] [Body Site: Gastrointestinal tract]
Alis_putr_DSM_17216:642181704	0	0	0	0	2.7	4.5	0	1.8	0	0	0	0	0	0	0	0	0	0	0	0	0	0	0	0	ZP_02424692 ALIPUT_00818 prolyl-tRNA synthetase (EC 6.1.1.15) [Alistipes putredinis DSM 17216] [Body Site: Gastrointestinal tract]
Alis_putr_DSM_17216:642181756	0	0	0	0	1.8	0	0	0	0	0	0	0	0	0	0	0	0	0	0	0	0	0	0	0	ZP_02424743 ALIPUT_00870 Site-specific recombinase XerD [Alistipes putredinis DSM 17216] [Body Site: Gastrointestinal tract]
Alis_putr_DSM_17216:642181767	2.1	0	2	2	0	0	0	3.6	0	0	0	0	0	0	0	2	0	0	0	0	0	0	0	0	ZP_02424752 ALIPUT_00880 enolase (EC 4.2.1.11) [Alistipes putredinis DSM 17216] [Body Site: Gastrointestinal tract]
Alis_putr_DSM_17216:642181780	0	0	0	0	0	0	1.8	1.8	1.8	0	0	0	0	0	0	0	0	0	0	0	0	0	0	0	ZP_02424766 ALIPUT_00894 fructose-bisphosphate aldolase (EC 4.1.2.13) [Alistipes putredinis DSM 17216] [Body Site: Gastrointestinal tract]
Alis_putr_DSM_17216:642181895	4.2	5.9	7.2	5	6.3	6.3	8.1	6.2	0	2.7	8	3	12	16.5	11	14	3	4.3	10.3	13.2	6.8	3.2	12.7	8	ZP_02424875 ALIPUT_01009 succinate dehydrogenase subunit A (EC 1.3.5.1) [Alistipes putredinis DSM 17216] [Body Site: Gastrointestinal tract]
Alis_putr_DSM_17216:642181896	0	0	2	0	0	0	0	0	0	0	0	0	0	0	4.4	0	0	0	3.1	0	0	0	0	0	ZP_02424876 ALIPUT_01010 succinate dehydrogenase subunit B (EC 1.3.5.1) [Alistipes putredinis DSM 17216] [Body Site: Gastrointestinal tract]
Alis_putr_DSM_17216:642181919	0	0	0	0	0	0	0	0	0	1.8	0	0	0	0	0	0	0	0	0	0	0	0	0	0	ZP_02424899 ALIPUT_01033 aspartate carbamoyltransferase [Alistipes putredinis DSM 17216] [Body Site: Gastrointestinal tract]
Alis_putr_DSM_17216:642181933	2.1	0	4.1	0	0	0	0	7.1	3.6	0	2	6	0	0	0	3	0	0	3.1	0	0	0	0	0	ZP_02424913 ALIPUT_01047 butyryl-CoA dehydrogenase (EC 1.3.99.2) [Alistipes putredinis DSM 17216] [Body Site: Gastrointestinal tract]
Alis_putr_DSM_17216:642181938	0	0	0	0	0	0	0	0	0	1.8	0	0	0	0	0	0	0	0	0	0	0	0	0	0	ZP_02424918 ALIPUT_01052 beta-lysine 5,6-aminomutase alpha subunit (EC 5.4.3.3)/D-lysine 5,6-aminomutase alpha subunit (EC 5.4.3.4) [Alistipes putredinis DSM 17216] [Body Site: Gastrointestinal tract]
Alis_putr_DSM_17216:642181942	0	0	2	0	0	0	0	0	0	0	0	0	0	0	0	0	0	0	0	0	0	0	0	2	ZP_02424922 ALIPUT_01056 L-erythro-3,5-diaminohexanoate dehydrogenase (EC 1.4.1.11) [Alistipes putredinis DSM 17216] [Body Site: Gastrointestinal tract]
Alis_putr_DSM_17216:642181989	0	0	0	0	0	0	0	0	0	0	2	0	0	0	0	0	0	0	0	0	0	0	0	0	ZP_02424968 ALIPUT_01102 hypothetical protein [Alistipes putredinis DSM 17216] [Body Site: Gastrointestinal tract]
Alis_putr_DSM_17216:642182032	0	0	0	0	0	0	0	0	0	0	8	7	0	0	0	0	0	0	0	0	0	0	0	0	ZP_02425011 ALIPUT_01146 hypothetical protein [Alistipes putredinis DSM 17216] [Body Site: Gastrointestinal tract]
Alis_putr_DSM_17216:642182049	0	0	0	0	0	0	0	0	0	0	12	9	0	0	9.9	8	0	0	9.3	9.1	0	0	0	0	ZP_02425028 ALIPUT_01163 Outer membrane receptor proteins, mostly Fe transport [Alistipes putredinis DSM 17216] [Body Site: Gastrointestinal tract]
Alis_putr_DSM_17216:642182050	0	0	0	0	0	0	2.7	2.7	0	0	5	4	0	0	7.7	8	0	0	8.2	9.1	0	0	0	0	ZP_02425029 ALIPUT_01164 hypothetical protein [Alistipes putredinis DSM 17216] [Body Site: Gastrointestinal tract]
Alis_putr_DSM_17216:642182164	0	0	0	3	5.4	4.5	2.7	1.8	0	1.8	0	0	0	0	0	0	0	0	0	0	0	0	0	0	ZP_02425141 ALIPUT_01278 conserved hypothetical protein YmdA/YtgF [Alistipes putredinis DSM 17216] [Body Site: Gastrointestinal tract]
Alis_putr_DSM_17216:642182169	11.7	16.5	11.3	12	13.5	17.2	18.8	13.3	9.9	15.4	18	16	12	12.8	5.5	11	9	8.5	16.5	16.2	0	0	14.8	8	ZP_02425146 ALIPUT_01283 glutamate dehydrogenase (NAD) (EC 1.4.1.2) [Alistipes putredinis DSM 17216] [Body Site: Gastrointestinal tract]
Alis_putr_DSM_17216:642182179	0	0	0	0	0	0	1.8	0	0	0	0	2	0	0	0	0	0	0	0	0	0	0	0	0	ZP_02425156 ALIPUT_01293 glucose-6-phosphate isomerase (EC 5.3.1.9) [Alistipes putredinis DSM 17216] [Body Site: Gastrointestinal tract]
Alis_putr_DSM_17216:642182192	13.8	13	2	2	10.8	11.8	12.6	10.7	4.5	8.2	6	4	4	6.4	0	0	0	0	0	2	0	0	0	0	ZP_02425167 ALIPUT_01306 DNA-directed RNA polymerase subunit beta' (EC 2.7.7.6) [Alistipes putredinis DSM 17216] [Body Site: Gastrointestinal tract]
Alis_putr_DSM_17216:642182193	10.6	9.4	3.1	3	5.4	10.9	7.2	8	6.3	6.3	4	4	2	2.7	4.4	3	0	0	0	4.1	0	0	0	0	ZP_02425168 ALIPUT_01307 DNA-directed RNA polymerase subunit beta (EC 2.7.7.6) [Alistipes putredinis DSM 17216] [Body Site: Gastrointestinal tract]
Alis_putr_DSM_17216:642182194	2.1	3.5	0	2	0	0	3.6	2.7	1.8	0	0	3	0	0	0	0	0	0	2.1	0	0	0	3.2	2	ZP_02425169 ALIPUT_01308 LSU ribosomal protein L12P [Alistipes putredinis DSM 17216] [Body Site: Gastrointestinal tract]
Alis_putr_DSM_17216:642182195	0	0	0	0	0	0	0	0	0	0	2	4	0	0	0	0	0	0	4.1	3	0	0	0	0	ZP_02425170 ALIPUT_01309 LSU ribosomal protein L10P [Alistipes putredinis DSM 17216] [Body Site: Gastrointestinal tract]
Alis_putr_DSM_17216:642182196	0	0	0	0	0	1.8	0	0	0	0	3	0	0	0	0	0	0	0	0	0	0	0	0	0	ZP_02425171 ALIPUT_01310 LSU ribosomal protein L1P [Alistipes putredinis DSM 17216] [Body Site: Gastrointestinal tract]
Alis_putr_DSM_17216:642182197	3.2	4.7	4.1	3	0	0	7.2	0	0	2.7	3	0	0	0	0	0	0	0	2.1	5.1	0	0	0	0	ZP_02425172 ALIPUT_01311 LSU ribosomal protein L11P [Alistipes putredinis DSM 17216] [Body Site: Gastrointestinal tract]
Alis_putr_DSM_17216:642182201	14.9	14.2	8.2	5	27.9	23.5	18.8	17.8	17.9	13.6	22	23	3	4.6	0	2	0	2.1	2.1	2	0	0	0	4	ZP_02425175 ALIPUT_01315 translation elongation factor 1A (EF-1A/EF-Tu) [Alistipes putredinis DSM 17216] [Body Site: Gastrointestinal tract]
Alis_putr_DSM_17216:642182218	0	0	0	0	0	0	0	0	0	0	0	0	0	0	0	0	0	0	0	2	0	0	0	0	ZP_02425189 ALIPUT_01332 hypothetical protein [Alistipes putredinis DSM 17216] [Body Site: Gastrointestinal tract]
Alis_putr_DSM_17216:642182224	3.2	3.5	2	2	0	3.6	7.2	7.1	3.6	2.7	3	3	11	7.3	0	0	0	0	2.1	0	0	0	6.3	4	ZP_02425195 ALIPUT_01338 glyceraldehyde-3-phosphate dehydrogenase (EC 1.2.1.12) [Alistipes putredinis DSM 17216] [Body Site: Gastrointestinal tract]
Alis_putr_DSM_17216:642182257	0	0	0	0	0	0	0	0	0	0	7	6	0	0	0	0	0	0	0	0	0	0	0	0	ZP_02425227 ALIPUT_01371 Predicted Zn-dependent peptidases [Alistipes putredinis DSM 17216] [Body Site: Gastrointestinal tract]
Alis_putr_DSM_17216:642182263	2.1	2.4	0	2	4.5	3.6	3.6	3.6	1.8	1.8	2	0	0	0	0	2	0	0	0	0	0	0	0	0	ZP_02425233 ALIPUT_01377 ATP-dependent metalloprotease FtsH [Alistipes putredinis DSM 17216] [Body Site: Gastrointestinal tract]
Alis_putr_DSM_17216:642182273	0	0	0	0	0	1.8	0	0	0	0	0	0	0	0	0	0	0	0	0	0	0	0	0	0	ZP_02425243 ALIPUT_01387 ATP-dependent protease La [Alistipes putredinis DSM 17216] [Body Site: Gastrointestinal tract]
Alis_putr_DSM_17216:642182281	0	0	0	0	0	0	0	0	0	0	0	4	0	0	0	0	0	0	0	0	0	0	0	0	ZP_02425251 ALIPUT_01395 Isoleucyl-tRNA synthetase (EC 6.1.1.5) [Alistipes putredinis DSM 17216] [Body Site: Gastrointestinal tract]
Alis_putr_DSM_17216:642182290	0	0	0	0	1.8	1.8	0	0	0	0	0	0	0	1.8	0	0	0	0	0	0	0	0	0	0	ZP_02425260 ALIPUT_01404 L-glutamine synthetase (EC 6.3.1.2) [Alistipes putredinis DSM 17216] [Body Site: Gastrointestinal tract]
Alis_putr_DSM_17216:642182294	0	0	0	0	0	0	0	0	0	0	2	0	0	0	0	0	0	0	0	0	0	0	0	0	ZP_02425264 ALIPUT_01408 methylmalonyl-CoA mutase (EC 5.4.99.2) [Alistipes putredinis DSM 17216] [Body Site: Gastrointestinal tract]
Alis_putr_DSM_17216:642182314	0	0	0	0	0	0	0	0	0	0	2	0	0	0	0	0	0	0	0	0	0	0	0	0	ZP_02425284 ALIPUT_01428 Dipeptidyl aminopeptidases/acylaminoacyl-peptidases [Alistipes putredinis DSM 17216] [Body Site: Gastrointestinal tract]
Alis_putr_DSM_17216:642182357	0	0	0	2	0	0	0	0	0	0	0	0	0	0	0	0	0	0	0	0	0	0	0	0	ZP_02425327 ALIPUT_01471 Peptidase family M49. [Alistipes putredinis DSM 17216] [Body Site: Gastrointestinal tract]
Alis_putr_DSM_17216:642182369	0	0	0	0	0	0	0	0	0	0	5	4	0	0	0	0	0	0	0	0	0	0	0	0	ZP_02425339 ALIPUT_01483 hypothetical protein [Alistipes putredinis DSM 17216] [Body Site: Gastrointestinal tract]
Alis_putr_DSM_17216:642182372	4.2	5.9	2	0	7.2	3.6	5.4	3.6	0	0	5	0	0	0	0	0	0	0	0	0	0	0	0	0	ZP_02425342 ALIPUT_01486 protein translocase subunit secA [Alistipes putredinis DSM 17216] [Body Site: Gastrointestinal tract]
Alis_putr_DSM_17216:642182390	0	0	0	0	2.7	0	0	0	0	0	0	0	0	0	0	0	0	0	0	0	0	0	0	0	ZP_02425360 ALIPUT_01504 GTP-binding protein TypA/BipA [Alistipes putredinis DSM 17216] [Body Site: Gastrointestinal tract]
Alis_putr_DSM_17216:642182556	0	0	0	0	0	0	0	0	0	0	2	0	0	0	0	0	0	0	0	0	0	0	0	0	ZP_02425523 ALIPUT_01670 Phosphate starvation-inducible protein PhoH, predicted ATPase [Alistipes putredinis DSM 17216] [Body Site: Gastrointestinal tract]
Alis_putr_DSM_17216:642182557	0	0	0	0	0	0	0	0	0	0	0	2	0	0	0	0	0	0	0	0	0	0	0	0	ZP_02425524 ALIPUT_01671 aminoacyl-histidine dipeptidase [Alistipes putredinis DSM 17216] [Body Site: Gastrointestinal tract]
Alis_putr_DSM_17216:642182585	2.1	2.4	0	6	6.3	4.5	4.5	4.4	3.6	3.6	4	3	1	5.5	0	0	0	0	7.2	3	0	0	0	0	ZP_02425551 ALIPUT_01698 inosine-5'-monophosphate dehydrogenase (EC 1.1.1.205) [Alistipes putredinis DSM 17216] [Body Site: Gastrointestinal tract]
Alis_putr_DSM_17216:642182641	0	0	0	0	0	0	0	0	0	0	3	3	0	0	2.2	2	0	0	9.3	7.1	0	0	0	0	ZP_02425608 ALIPUT_01755 hypothetical protein [Alistipes putredinis DSM 17216] [Body Site: Gastrointestinal tract]
Alis_putr_DSM_17216:642182644	0	0	0	0	0	0	0	0	0	0	0	0	0	0	0	4	0	0	0	2	0	0	0	0	ZP_02425611 ALIPUT_01758 hypothetical protein [Alistipes putredinis DSM 17216] [Body Site: Gastrointestinal tract]
Alis_putr_DSM_17216:642182700	0	0	0	0	0	0	0	0	0	0	0	0	0	0	0	0	0	0	0	2	0	0	0	0	ZP_02425664 ALIPUT_01814 Uncharacterized protein involved in outer membrane biogenesis [Alistipes putredinis DSM 17216] [Body Site: Gastrointestinal tract]
Alis_putr_DSM_17216:642182704	0	0	0	0	0	0	0	0	0	0	0	0	0	0	0	0	0	0	4.1	4.1	0	0	0	0	ZP_02425668 ALIPUT_01818 glutamate decarboxylase [Alistipes putredinis DSM 17216] [Body Site: Gastrointestinal tract]
Alis_putr_DSM_17216:642182709	0	0	0	0	0	0	0	0	0	0	0	2	0	0	0	0	0	0	0	0	0	0	0	0	ZP_02425673 ALIPUT_01823 Membrane protease subunits, stomatin/prohibitin homologs [Alistipes putredinis DSM 17216] [Body Site: Gastrointestinal tract]
Alis_putr_DSM_17216:642182721	0	0	0	3	1.8	3.6	3.6	2.7	0	0	4	4	2	2.7	0	0	0	0	4.1	2	0	0	3.2	3	ZP_02425685 ALIPUT_01835 Acetyl-CoA carboxylase, carboxyltransferase component (subunits alpha and beta) [Alistipes putredinis DSM 17216] [Body Site: Gastrointestinal tract]
Alis_putr_DSM_17216:642182729	0	0	0	2	5.4	7.2	0	0	0	2.7	0	3	0	0	0	0	0	0	0	2	0	0	0	0	ZP_02425693 ALIPUT_01843 SSU ribosomal protein S2P [Alistipes putredinis DSM 17216] [Body Site: Gastrointestinal tract]
Alis_putr_DSM_17216:642182757	0	0	2	3	0	0	0	0	0	0	0	0	0	0	0	0	0	0	0	0	0	0	0	0	ZP_02425721 ALIPUT_01871 NADH:ubiquinone oxidoreductase, Na(+)-translocating, F subunit [Alistipes putredinis DSM 17216] [Body Site: Gastrointestinal tract]
Alis_putr_DSM_17216:642182783	0	0	0	0	0	0	0	0	0	0	2	0	0	0	0	0	0	0	0	0	0	0	0	0	ZP_02425745 ALIPUT_01897 Cobalamin biosynthesis protein CobN and related Mg-chelatases [Alistipes putredinis DSM 17216] [Body Site: Gastrointestinal tract]
Alis_putr_DSM_17216:642182784	0	0	0	0	0	0	0	0	0	0	4	2	0	0	0	0	0	0	0	0	0	0	0	0	ZP_02425746 ALIPUT_01898 hypothetical protein [Alistipes putredinis DSM 17216] [Body Site: Gastrointestinal tract]
Alis_putr_DSM_17216:642182841	0	0	0	0	0	0	0	0	0	0	2	0	0	0	0	0	0	0	0	0	0	0	0	0	ZP_02425802 ALIPUT_01956 serine hydroxymethyltransferase (EC 2.1.2.1) [Alistipes putredinis DSM 17216] [Body Site: Gastrointestinal tract]
Alis_putr_DSM_17216:642182856	0	0	0	0	2.7	0	0	0	0	0	0	0	0	0	0	0	0	0	0	0	0	0	0	0	ZP_02425817 ALIPUT_01971 Molecular chaperone, HSP90 family [Alistipes putredinis DSM 17216] [Body Site: Gastrointestinal tract]
Alis_putr_DSM_17216:642182926	0	0	0	0	1.8	2.7	0	0	0	0	0	0	0	0	0	0	0	0	0	0	0	0	0	0	ZP_02425885 ALIPUT_02041 transcription termination factor Rho [Alistipes putredinis DSM 17216] [Body Site: Gastrointestinal tract]
Alis_putr_DSM_17216:642182973	0	0	0	0	0	0	0	0	0	0	0	3	0	0	0	2	0	0	0	0	0	0	0	0	ZP_02425930 ALIPUT_02088 Biopolymer transport proteins [Alistipes putredinis DSM 17216] [Body Site: Gastrointestinal tract]
Alis_putr_DSM_17216:642182989	0	0	0	0	0	0	0	0	0	0	4	4	0	0	0	0	0	0	0	0	0	0	0	0	ZP_02425946 ALIPUT_02104 endothelin-converting enzyme (EC 3.4.24.71). Metallo peptidase. MEROPS family M13 [Alistipes putredinis DSM 17216] [Body Site: Gastrointestinal tract]
Alis_putr_DSM_17216:642183054	0	0	0	0	0	0	1.8	0	0	0	0	0	0	0	0	0	0	0	0	0	0	0	0	0	ZP_02426011 ALIPUT_02169 tRNA-guanine transglycosylase (EC 2.4.2.29) [Alistipes putredinis DSM 17216] [Body Site: Gastrointestinal tract]
Alis_putr_DSM_17216:642183068	0	0	0	0	0	0	2.7	1.8	0	0	0	0	0	0	0	0	0	0	0	0	0	0	0	0	ZP_02426025 ALIPUT_02183 Cytosine deaminase and related metal-dependent hydrolases [Alistipes putredinis DSM 17216] [Body Site: Gastrointestinal tract]
Alis_putr_DSM_17216:642183151	0	0	0	0	0	0	0	0	0	0	7	4	0	0	3.3	3	0	0	3.1	5.1	0	0	0	0	ZP_02426108 ALIPUT_02266 hypothetical protein [Alistipes putredinis DSM 17216] [Body Site: Gastrointestinal tract]
Alis_putr_DSM_17216:642183221	0	0	0	0	0	0	0	0	0	0	4	2	0	0	3.3	0	0	0	6.2	9.1	0	0	0	0	ZP_02426175 ALIPUT_02336 Outer membrane protein and related peptidoglycan-associated (lipo)proteins [Alistipes putredinis DSM 17216] [Body Site: Gastrointestinal tract]
Alis_putr_DSM_17216:642183238	2.1	2.4	2	0	0	1.8	1.8	2.7	0	0	0	0	1	1.8	0	0	0	0	0	0	0	0	2.1	0	ZP_02426192 ALIPUT_02353 Polyribonucleotide nucleotidyltransferase (polynucleotide phosphorylase) [Alistipes putredinis DSM 17216] [Body Site: Gastrointestinal tract]
Alis_putr_DSM_17216:642183239	0	0	0	0	0	0	4.5	5.3	0	0	26	32	0	0	0	5	0	0	26.8	25.4	0	0	0	0	ZP_02426193 ALIPUT_02354 Tetratricopeptide repeat. [Alistipes putredinis DSM 17216] [Body Site: Gastrointestinal tract]
Alis_putr_DSM_17216:642183244	9.6	9.4	16.4	13	11.7	13.6	9	10.7	14.3	11.8	8	13	12	10.1	8.8	11	2	3.2	0	6.1	0	0	3.2	3	ZP_02426198 ALIPUT_02359 phosphoenolpyruvate carboxykinase (ATP) [Alistipes putredinis DSM 17216] [Body Site: Gastrointestinal tract]
Alis_putr_DSM_17216:642183253	8.5	10.6	8.2	6	5.4	4.5	1.8	3.6	2.7	3.6	0	5	0	0	0	0	0	0	0	0	0	0	0	0	ZP_02426207 ALIPUT_02368 ATP-dependent chaperone ClpB [Alistipes putredinis DSM 17216] [Body Site: Gastrointestinal tract]
Alis_putr_DSM_17216:642183263	0	0	0	0	0	0	0	0	0	0	0	3	0	0	0	0	0	0	0	0	0	0	0	0	ZP_02426217 ALIPUT_02378 LSU ribosomal protein L9P [Alistipes putredinis DSM 17216] [Body Site: Gastrointestinal tract]
Alis_putr_DSM_17216:642183265	0	0	0	0	0	1.8	0	0	0	0	0	0	0	0	0	0	0	0	0	0	0	0	0	0	ZP_02426219 ALIPUT_02380 SSU ribosomal protein S6P [Alistipes putredinis DSM 17216] [Body Site: Gastrointestinal tract]
Alis_putr_DSM_17216:642183276	0	0	2	0	0	0	0	0	0	0	0	0	0	0	0	0	0	0	0	0	0	0	0	0	ZP_02426227 ALIPUT_02391 Co-chaperonin GroES (HSP10) [Alistipes putredinis DSM 17216] [Body Site: Gastrointestinal tract]
Alis_putr_DSM_17216:642183277	0	0	7.2	2	4.5	7.2	9.9	6.2	1.8	0	14	16	5	6.4	0	0	0	0	7.2	5.1	0	0	0	0	ZP_02426228 ALIPUT_02392 chaperonin GroL [Alistipes putredinis DSM 17216] [Body Site: Gastrointestinal tract]
Alis_putr_DSM_17216:642183313	0	0	0	0	0	0	0	0	0	0	0	2	0	0	0	0	0	0	0	0	0	0	0	0	ZP_02426262 ALIPUT_02428 hypothetical protein [Alistipes putredinis DSM 17216] [Body Site: Gastrointestinal tract]
Alis_putr_DSM_17216:642183323	0	0	0	0	0	0	0	0	0	0	4	5	0	0	5.5	2	0	0	5.2	6.1	0	0	0	0	ZP_02426272 ALIPUT_02438 malate dehydrogenase (NAD) (EC 1.1.1.37) [Alistipes putredinis DSM 17216] [Body Site: Gastrointestinal tract]
Alis_putr_DSM_17216:642183327	0	0	0	0	0	0	0	0	0	0	3	0	0	0	0	0	0	0	0	0	0	0	0	0	ZP_02426276 ALIPUT_02442 prolyl oligopeptidase (EC:3.4.21.26). Serine peptidase. MEROPS family S09A [Alistipes putredinis DSM 17216] [Body Site: Gastrointestinal tract]
Alis_putr_DSM_17216:642183484	0	0	0	0	0	0	0	0	0	1.8	0	0	0	0	0	0	0	0	0	0	0	0	0	0	ZP_02426433 ALIPUT_02599 thioredoxin [Alistipes putredinis DSM 17216] [Body Site: Gastrointestinal tract]
Alis_putr_DSM_17216:642183493	0	0	0	0	2.7	2.7	0	0	0	0	0	0	0	0	0	0	0	0	0	0	0	0	0	0	ZP_02426442 ALIPUT_02608 hypothetical protein [Alistipes putredinis DSM 17216] [Body Site: Gastrointestinal tract]
Alis_putr_DSM_17216:642183543	0	0	0	0	0	0	0	0	0	0	0	0	0	1.8	0	0	0	0	0	0	0	0	0	0	ZP_02426491 ALIPUT_02658 hypothetical protein [Alistipes putredinis DSM 17216] [Body Site: Gastrointestinal tract]
Alis_putr_DSM_17216:642183616	0	0	0	0	0	0	0	1.8	0	0	0	0	0	0	0	0	0	0	0	0	0	0	0	0	ZP_02426564 ALIPUT_02731 Indolepyruvate ferredoxin oxidoreductase, alpha and beta subunits [Alistipes putredinis DSM 17216] [Body Site: Gastrointestinal tract]
Alis_putr_DSM_17216:642183650	0	0	2	0	0	0	1.8	0	0	0	0	0	0	0	0	0	0	0	0	0	0	0	0	0	ZP_02426596 ALIPUT_02765 Archaeal/vacuolar-type H+-ATPase subunit A [Alistipes putredinis DSM 17216] [Body Site: Gastrointestinal tract]
Alis_putr_DSM_17216:642183672	0	0	0	0	0	0	0	0	0	0	0	0	0	0	0	0	0	0	2.1	0	0	0	0	0	ZP_02426618 ALIPUT_02787 methionine adenosyltransferase (EC 2.5.1.6) [Alistipes putredinis DSM 17216] [Body Site: Gastrointestinal tract]
Anae_ster_DSM_17244:642324191	0	0	0	0	0	0	0	0	0	1.8	0	0	0	0	0	0	0	0	0	0	0	0	0	0	ZP_02860830 ANASTE_00021 SSU ribosomal protein S7P [Anaerofustis stercorihominis DSM 17244] [Body Site: Gastrointestinal tract]
Anae_ster_DSM_17244:642324192	8.5	10.6	9.2	5	10.8	10	11.7	12.5	6.3	4.5	6	5	3	0	7.7	2	0	3.2	3.1	2	4.5	3.2	0	3	ZP_02860831 ANASTE_00022 translation elongation factor 2 (EF-2/EF-G) [Anaerofustis stercorihominis DSM 17244] [Body Site: Gastrointestinal tract]
Anae_ster_DSM_17244:642324193	4.2	0	0	0	12.6	0	9	8	0	0	9	0	0	0	0	4	0	0	4.1	0	0	0	0	0	ZP_02860832 ANASTE_00023 small GTP-binding protein domain [Anaerofustis stercorihominis DSM 17244] [Body Site: Gastrointestinal tract]
Anae_ster_DSM_17244:642324196	0	0	0	0	0	0	0	0	0	0	0	0	0	0	0	0	0	0	0	2	0	2.1	0	0	ZP_02860835 ANASTE_00026 deoxyribose-phosphate aldolase [Anaerofustis stercorihominis DSM 17244] [Body Site: Gastrointestinal tract]
Anae_ster_DSM_17244:642324202	0	8.3	0	0	0	0	0	0	0	0	0	0	0	0	0	0	0	0	0	0	0	0	0	0	ZP_02860841 ANASTE_00032 Uncharacterized conserved protein [Anaerofustis stercorihominis DSM 17244] [Body Site: Gastrointestinal tract]
Anae_ster_DSM_17244:642324246	6.4	10.6	20.5	17	9	8.2	9	7.1	8.1	11.8	14	15	5	10.1	2.2	10	5	10.7	7.2	4.1	0	0	11.6	3	ZP_02860885 ANASTE_00076 Glutamate dehydrogenase/leucine dehydrogenase [Anaerofustis stercorihominis DSM 17244] [Body Site: Gastrointestinal tract]
Anae_ster_DSM_17244:642324282	2.1	0	3.1	2	0	0	0	0	0	3.6	0	0	0	0	0	0	0	0	0	0	0	0	0	0	ZP_02860921 ANASTE_00112 butyryl-CoA dehydrogenase (EC 1.3.99.2) [Anaerofustis stercorihominis DSM 17244] [Body Site: Gastrointestinal tract]
Anae_ster_DSM_17244:642324284	0	0	4.1	0	3.6	0	4.5	0	3.6	5.4	2	4	1	2.7	0	4	0	0	3.1	0	0	0	0	0	ZP_02860923 ANASTE_00114 Acyl-CoA dehydrogenases [Anaerofustis stercorihominis DSM 17244] [Body Site: Gastrointestinal tract]
Anae_ster_DSM_17244:642324294	0	0	0	0	0	0	0	2.7	0	0	0	0	0	0	0	0	0	0	0	0	0	0	0	0	ZP_02860933 ANASTE_00124 Uncharacterized FAD-dependent dehydrogenases [Anaerofustis stercorihominis DSM 17244] [Body Site: Gastrointestinal tract]
Anae_ster_DSM_17244:642324295	0	0	0	0	0	0	0	0	0	0	0	0	0	0	0	0	0	0	0	0	2.3	0	0	0	ZP_02860934 ANASTE_00125 hypothetical protein [Anaerofustis stercorihominis DSM 17244] [Body Site: Gastrointestinal tract]
Anae_ster_DSM_17244:642324303	0	0	0	0	0	0	0	0	0	0	0	0	0	0	0	0	0	0	0	0	0	0	0	2	ZP_02860942 ANASTE_00133 cation diffusion facilitator family transporter [Anaerofustis stercorihominis DSM 17244] [Body Site: Gastrointestinal tract]
Anae_ster_DSM_17244:642324306	0	0	0	2	0	0	0	0	0	0	0	0	0	0	0	0	0	0	0	0	0	0	0	0	ZP_02860945 ANASTE_00136 Transcriptional regulators of sugar metabolism [Anaerofustis stercorihominis DSM 17244] [Body Site: Gastrointestinal tract]
Anae_ster_DSM_17244:642324313	3.2	2.4	0	0	3.6	8.2	6.3	4.4	0	0	0	0	2	2.7	2.2	0	0	0	0	2	3.4	4.2	0	0	ZP_02860952 ANASTE_00143 LSU ribosomal protein L11P [Anaerofustis stercorihominis DSM 17244] [Body Site: Gastrointestinal tract]
Anae_ster_DSM_17244:642324314	0	0	0	0	4.5	3.6	3.6	3.6	0	1.8	0	0	0	0	0	0	0	0	0	0	0	0	0	0	ZP_02860953 ANASTE_00144 LSU ribosomal protein L1P [Anaerofustis stercorihominis DSM 17244] [Body Site: Gastrointestinal tract]
Anae_ster_DSM_17244:642324338	0	0	0	0	0	1.8	0	0	0	0	4	0	0	0	0	4	0	0	0	0	0	0	0	0	ZP_02860976 ANASTE_00168 Uridine kinase [Anaerofustis stercorihominis DSM 17244] [Body Site: Gastrointestinal tract]
Anae_ster_DSM_17244:642324394	38.2	49.6	31.8	48	85.5	77	57.4	56.1	73.5	66.2	66	70	34	37.6	48.2	48	30	36.3	26.8	37.6	25.9	25.3	21.2	23	ZP_02861032 ANASTE_00225 Rubrerythrin [Anaerofustis stercorihominis DSM 17244] [Body Site: Gastrointestinal tract]
Anae_ster_DSM_17244:642324402	0	0	0	0	0	0	0	0	0	0	2	0	0	0	0	0	0	0	0	0	0	0	0	0	ZP_02861040 ANASTE_00233 hypothetical protein [Anaerofustis stercorihominis DSM 17244] [Body Site: Gastrointestinal tract]
Anae_ster_DSM_17244:642324432	0	0	0	0	0	0	0	0	0	0	0	0	0	0	0	0	0	0	0	0	0	0	2.1	0	ZP_02861070 ANASTE_00263 translation elongation factor Ts (EF-Ts) [Anaerofustis stercorihominis DSM 17244] [Body Site: Gastrointestinal tract]
Anae_ster_DSM_17244:642324443	0	0	0	0	0	3.6	0	0	0	0	0	3	0	0	0	0	0	0	0	0	2.3	0	0	0	ZP_02861081 ANASTE_00274 Polyribonucleotide nucleotidyltransferase (polynucleotide phosphorylase) [Anaerofustis stercorihominis DSM 17244] [Body Site: Gastrointestinal tract]
Anae_ster_DSM_17244:642324449	0	0	0	0	0	0	0	0	1.8	0	0	0	0	0	0	0	0	0	0	0	0	0	0	0	ZP_02861087 ANASTE_00280 hypothetical protein [Anaerofustis stercorihominis DSM 17244] [Body Site: Gastrointestinal tract]
Anae_ster_DSM_17244:642324471	2.1	0	0	0	0	0	0	0	0	0	0	0	0	0	0	0	0	0	0	0	0	0	0	0	ZP_02861109 ANASTE_00302 Acetyl-CoA hydrolase [Anaerofustis stercorihominis DSM 17244] [Body Site: Gastrointestinal tract]
Anae_ster_DSM_17244:642324501	0	0	0	0	0	0	0	1.8	1.8	0	0	0	0	1.8	0	0	0	0	0	0	0	0	0	0	ZP_02861139 ANASTE_00332 Bacterial surface proteins containing Ig-like domains [Anaerofustis stercorihominis DSM 17244] [Body Site: Gastrointestinal tract]
Anae_ster_DSM_17244:642324537	0	0	0	0	0	0	0	0	0	0	0	0	0	0	0	0	0	0	0	0	2.3	0	0	0	ZP_02861169 ANASTE_00368 LPS biosynthesis protein [Anaerofustis stercorihominis DSM 17244] [Body Site: Gastrointestinal tract]
Anae_ster_DSM_17244:642324561	0	0	0	0	0	0	0	0	1.8	0	0	0	0	0	0	0	2	0	0	0	0	0	0	0	ZP_02861193 ANASTE_00392 ferrous iron transporter FeoB [Anaerofustis stercorihominis DSM 17244] [Body Site: Gastrointestinal tract]
Anae_ster_DSM_17244:642324612	0	0	0	0	0	0	0	0	0	0	0	2	0	0	0	0	0	0	0	0	0	0	0	0	ZP_02861244 ANASTE_00444 Predicted Zn-dependent peptidases, insulinase-like [Anaerofustis stercorihominis DSM 17244] [Body Site: Gastrointestinal tract]
Anae_ster_DSM_17244:642324614	0	0	0	0	0	0	0	1.8	0	0	0	0	0	0	0	0	0	0	0	0	0	0	0	0	ZP_02861246 ANASTE_00446 MutS2 family protein [Anaerofustis stercorihominis DSM 17244] [Body Site: Gastrointestinal tract]
Anae_ster_DSM_17244:642324618	0	0	2	0	1.8	0	0	0	0	0	0	0	0	0	0	0	0	0	0	0	0	0	0	0	ZP_02861250 ANASTE_00450 glycyl-tRNA synthetase (EC 6.1.1.14) [Anaerofustis stercorihominis DSM 17244] [Body Site: Gastrointestinal tract]
Anae_ster_DSM_17244:642324621	0	0	0	0	4.5	0	1.8	1.8	0	0	0	2	0	0	0	0	0	0	0	0	0	0	0	0	ZP_02861253 ANASTE_00453 Phosphoenolpyruvate synthase/pyruvate phosphate dikinase [Anaerofustis stercorihominis DSM 17244] [Body Site: Gastrointestinal tract]
Anae_ster_DSM_17244:642324716	2.1	0	0	0	0	0	0	0	0	0	0	0	0	0	0	0	0	0	0	0	2.3	0	0	0	ZP_02861347 ANASTE_00548 Glycerol-3-phosphate responsive antiterminator (mRNA-binding) [Anaerofustis stercorihominis DSM 17244] [Body Site: Gastrointestinal tract]
Anae_ster_DSM_17244:642324728	4.2	0	0	2	0	3.6	0	0	0	0	0	0	0	0	0	0	0	0	0	0	0	0	0	2	ZP_02861359 ANASTE_00560 RNA polymerase, sigma 70 subunit, RpoD [Anaerofustis stercorihominis DSM 17244] [Body Site: Gastrointestinal tract]
Anae_ster_DSM_17244:642324744	0	0	0	0	1.8	0	2.7	2.7	2.7	0	0	0	0	1.8	0	0	0	0	0	0	0	0	0	0	ZP_02861373 ANASTE_00576 pyruvate:ferredoxin (flavodoxin) oxidoreductase, homodimeric [Anaerofustis stercorihominis DSM 17244] [Body Site: Gastrointestinal tract]
Anae_ster_DSM_17244:642324746	0	0	0	0	0	0	0	0	0	0	0	0	0	0	0	2	0	0	0	0	0	0	0	0	ZP_02861375 ANASTE_00578 Exopolyphosphatase [Anaerofustis stercorihominis DSM 17244] [Body Site: Gastrointestinal tract]
Anae_ster_DSM_17244:642324761	0	0	0	0	0	0	0	0	0	0	0	0	0	0	0	0	0	0	0	0	3.4	0	0	0	ZP_02861388 ANASTE_00593 hypothetical protein [Anaerofustis stercorihominis DSM 17244] [Body Site: Gastrointestinal tract]
Anae_ster_DSM_17244:642324785	19.1	23.6	21.5	9	33.3	37.1	29.6	23.1	13.4	14.5	19	13	22	24.7	19.7	16	12	13.9	23.7	13.2	13.5	10.6	14.8	6	ZP_02861412 ANASTE_00617 hypothetical protein [Anaerofustis stercorihominis DSM 17244] [Body Site: Gastrointestinal tract]
Anae_ster_DSM_17244:642324786	11.7	10.6	22.5	31	39.6	49.8	53.8	39.2	26	29.9	19	12	28	26.6	9.9	6	10	8.5	25.8	24.4	10.1	11.6	13.7	9	ZP_02861413 ANASTE_00618 hypothetical protein [Anaerofustis stercorihominis DSM 17244] [Body Site: Gastrointestinal tract]
Anae_ster_DSM_17244:642324803	0	0	0	0	0	0	0	0	0	0	0	0	0	0	0	0	0	0	0	0	0	3.2	0	0	ZP_02861430 ANASTE_00635 hypothetical protein [Anaerofustis stercorihominis DSM 17244] [Body Site: Gastrointestinal tract]
Anae_ster_DSM_17244:642324810	0	0	0	0	0	0	0	2.7	0	0	0	0	0	0	0	0	0	0	0	0	0	0	0	0	ZP_02861437 ANASTE_00642 Membrane protease subunits, stomatin/prohibitin homologs [Anaerofustis stercorihominis DSM 17244] [Body Site: Gastrointestinal tract]
Anae_ster_DSM_17244:642324896	0	0	0	0	0	0	0	0	0	0	0	0	0	0	0	0	0	0	0	2	0	0	0	0	ZP_02861523 ANASTE_00728 hypothetical protein [Anaerofustis stercorihominis DSM 17244] [Body Site: Gastrointestinal tract]
Anae_ster_DSM_17244:642324930	0	0	0	0	0	0	0	1.8	0	0	0	0	0	0	0	0	0	0	0	0	0	0	0	0	ZP_02861556 ANASTE_00762 hypothetical protein [Anaerofustis stercorihominis DSM 17244] [Body Site: Gastrointestinal tract]
Anae_ster_DSM_17244:642324950	0	0	0	0	0	0	0	0	0	0	0	2	0	0	0	0	0	0	0	0	0	0	0	0	ZP_02861575 ANASTE_00782 PAS domain S-box [Anaerofustis stercorihominis DSM 17244] [Body Site: Gastrointestinal tract]
Anae_ster_DSM_17244:642324963	0	0	0	0	0	0	0	0	0	3.6	0	0	0	0	0	0	0	0	0	0	0	0	0	0	ZP_02861588 ANASTE_00795 cytidylate kinase (EC 2.7.4.14) [Anaerofustis stercorihominis DSM 17244] [Body Site: Gastrointestinal tract]
Anae_ster_DSM_17244:642324987	0	0	0	0	0	0	0	0	0	1.8	0	2	0	0	0	2	0	0	0	0	0	0	0	0	ZP_02861612 ANASTE_00819 Cysteine sulfinate desulfinase/cysteine desulfurase and related enzymes [Anaerofustis stercorihominis DSM 17244] [Body Site: Gastrointestinal tract]
Anae_ster_DSM_17244:642325010	0	0	0	0	0	0	0	0	0	0	2	0	0	0	0	0	0	0	0	0	0	0	0	0	ZP_02861635 ANASTE_00842 shikimate dehydrogenase (EC 1.1.1.25) [Anaerofustis stercorihominis DSM 17244] [Body Site: Gastrointestinal tract]
Anae_ster_DSM_17244:642325015	0	0	0	0	0	0	0	1.8	0	0	0	0	0	0	0	0	0	0	0	0	0	0	0	0	ZP_02861640 ANASTE_00847 3-deoxy-D-arabinoheptulosonate-7-phosphate synthase (EC 2.5.1.54) [Anaerofustis stercorihominis DSM 17244] [Body Site: Gastrointestinal tract]
Anae_ster_DSM_17244:642325059	2.1	2.4	4.1	5	5.4	5.4	5.4	4.4	5.4	6.3	0	2	1	0	0	2	2	0	3.1	0	0	3.2	0	2	ZP_02861681 ANASTE_00891 triosephosphate isomerase (EC 5.3.1.1) [Anaerofustis stercorihominis DSM 17244] [Body Site: Gastrointestinal tract]
Anae_ster_DSM_17244:642325060	6.4	4.7	9.2	6	10.8	8.2	9	8.9	6.3	4.5	5	4	6	7.3	5.5	0	3	0	8.2	3	3.4	2.1	0	0	ZP_02861682 ANASTE_00892 3-phosphoglycerate kinase [Anaerofustis stercorihominis DSM 17244] [Body Site: Gastrointestinal tract]
Anae_ster_DSM_17244:642325061	6.4	10.6	30.7	30	39.6	47.1	23.3	18.7	9	10.9	18	22	15	10.1	13.2	16	9	7.5	15.5	7.1	6.8	5.3	5.3	4	ZP_02861683 ANASTE_00893 glyceraldehyde-3-phosphate dehydrogenase, type I [Anaerofustis stercorihominis DSM 17244] [Body Site: Gastrointestinal tract]
Anae_ster_DSM_17244:642325062	0	0	0	0	4.5	2.7	2.7	2.7	2.7	2.7	2	0	0	0	2.2	0	0	0	0	0	0	0	0	0	ZP_02861684 ANASTE_00894 phosphoserine aminotransferase [Anaerofustis stercorihominis DSM 17244] [Body Site: Gastrointestinal tract]
Anae_ster_DSM_17244:642325070	0	0	0	0	0	0	0	0	0	0	0	0	0	1.8	0	0	0	0	0	0	0	0	0	0	ZP_02861692 ANASTE_00902 hypothetical protein [Anaerofustis stercorihominis DSM 17244] [Body Site: Gastrointestinal tract]
Anae_ster_DSM_17244:642325082	0	0	0	0	0	0	2.7	0	0	0	0	0	0	0	0	0	0	0	0	0	0	0	0	0	ZP_02861704 ANASTE_00914 N-acetyl-gamma-glutamyl-phosphate reductase, common form [Anaerofustis stercorihominis DSM 17244] [Body Site: Gastrointestinal tract]
Anae_ster_DSM_17244:642325102	0	0	0	0	0	3.6	0	0	0	0	0	0	0	0	0	0	0	0	0	0	0	0	0	0	ZP_02861724 ANASTE_00934 LSU ribosomal protein L20P [Anaerofustis stercorihominis DSM 17244] [Body Site: Gastrointestinal tract]
Anae_ster_DSM_17244:642325119	0	0	0	0	1.8	0	0	0	0	0	0	0	0	0	0	0	0	0	0	0	0	0	0	0	ZP_02861741 ANASTE_00951 Uncharacterized flavoproteins/Desulfoferrodoxin [Anaerofustis stercorihominis DSM 17244] [Body Site: Gastrointestinal tract]
Anae_ster_DSM_17244:642325120	0	0	0	0	0	0	0	0	0	0	0	0	0	0	0	0	0	0	0	0	0	2.1	0	0	ZP_02861742 ANASTE_00952 DNA topoisomerase I (EC 5.99.1.2) [Anaerofustis stercorihominis DSM 17244] [Body Site: Gastrointestinal tract]
Anae_ster_DSM_17244:642325123	0	0	0	2	0	0	0	0	0	0	0	0	0	0	0	0	0	0	0	0	0	0	0	0	ZP_02861745 ANASTE_00955 hypothetical protein [Anaerofustis stercorihominis DSM 17244] [Body Site: Gastrointestinal tract]
Anae_ster_DSM_17244:642325146	0	0	0	0	0	0	0	1.8	0	0	0	0	0	0	0	0	0	0	0	0	0	0	0	0	ZP_02861768 ANASTE_00978 ATP-dependent proteinase. Serine peptidase. MEROPS family S16 [Anaerofustis stercorihominis DSM 17244] [Body Site: Gastrointestinal tract]
Anae_ster_DSM_17244:642325163	0	0	0	0	0	0	0	0	0	0	0	0	0	0	0	0	0	2.1	0	0	0	0	0	0	ZP_02861785 ANASTE_00995 Response regulators consisting of a CheY-like receiver domain and a winged-helix DNA-binding domain [Anaerofustis stercorihominis DSM 17244] [Body Site: Gastrointestinal tract]
Anae_ster_DSM_17244:642325180	2.1	0	0	0	0	0	0	0	0	0	0	0	0	0	0	0	0	0	0	0	0	0	0	0	ZP_02861802 ANASTE_01012 GTP-binding protein TypA/BipA [Anaerofustis stercorihominis DSM 17244] [Body Site: Gastrointestinal tract]
Anae_ster_DSM_17244:642325207	3.2	0	0	0	1.8	2.7	0	0	0	0	0	0	0	0	0	0	0	0	0	0	0	0	0	0	ZP_02861829 ANASTE_01039 fructose-bisphosphate aldolase (EC 4.1.2.13) [Anaerofustis stercorihominis DSM 17244] [Body Site: Gastrointestinal tract]
Anae_ster_DSM_17244:642325211	0	0	0	0	0	1.8	0	0	0	0	0	0	0	0	0	0	0	0	0	0	0	0	0	0	ZP_02861833 ANASTE_01043 ABC-type uncharacterized transport system, ATPase component [Anaerofustis stercorihominis DSM 17244] [Body Site: Gastrointestinal tract]
Anae_ster_DSM_17244:642325228	0	0	0	3	8.1	0	0	0	0	0	0	0	0	0	0	0	0	0	0	0	4.5	3.2	0	0	ZP_02861850 ANASTE_01060 ABC-type multidrug transport system, ATPase and permease components [Anaerofustis stercorihominis DSM 17244] [Body Site: Gastrointestinal tract]
Anae_ster_DSM_17244:642325292	0	0	0	0	0	0	0	0	0	1.8	0	0	0	0	0	0	0	0	0	0	0	0	0	0	ZP_02861911 ANASTE_01124 cell division topological specificity factor MinE [Anaerofustis stercorihominis DSM 17244] [Body Site: Gastrointestinal tract]
Anae_ster_DSM_17244:642325298	0	0	0	0	0	0	0	1.8	0	0	0	0	3	0	0	0	0	0	0	0	0	0	0	0	ZP_02861917 ANASTE_01130 histidinol phosphate phosphatase HisJ family [Anaerofustis stercorihominis DSM 17244] [Body Site: Gastrointestinal tract]
Anae_ster_DSM_17244:642325304	0	0	0	0	0	0	0	0	0	0	0	0	0	0	0	0	0	0	0	0	0	2.1	0	0	ZP_02861923 ANASTE_01136 hypothetical protein [Anaerofustis stercorihominis DSM 17244] [Body Site: Gastrointestinal tract]
Anae_ster_DSM_17244:642325310	0	0	0	0	0	0	2.7	0	0	0	0	0	0	0	0	0	0	0	0	0	0	0	0	0	ZP_02861929 ANASTE_01142 IMP cyclohydrolase (EC 3.5.4.10)/phosphoribosylaminoimidazolecarboxamide formyltransferase (EC 2.1.2.3) [Anaerofustis stercorihominis DSM 17244] [Body Site: Gastrointestinal tract]
Anae_ster_DSM_17244:642325317	0	0	0	0	0	0	0	0	0	0	0	0	0	0	0	0	0	0	0	0	0	0	0	2	ZP_02861936 ANASTE_01149 Pyruvate/2-oxoglutarate dehydrogenase complex, dehydrogenase (E1) component, eukaryotic type, beta subunit/Pyruvate/2-oxoglutarate dehydrogenase complex, dehydrogenase (E1) component, eukaryotic type, alpha subunit [Anaerofustis s
Anae_ster_DSM_17244:642325347	2.1	2.4	2	3	3.6	2.7	1.8	2.7	0	1.8	0	0	0	0	0	0	0	0	0	0	2.3	0	0	0	ZP_02861966 ANASTE_01179 methionine adenosyltransferase (EC 2.5.1.6) [Anaerofustis stercorihominis DSM 17244] [Body Site: Gastrointestinal tract]
Anae_ster_DSM_17244:642325371	0	0	0	0	0	0	1.8	0	0	0	0	0	0	0	0	0	0	0	0	0	0	0	0	0	ZP_02861990 ANASTE_01203 bacterial translation initiation factor 2 (bIF-2) [Anaerofustis stercorihominis DSM 17244] [Body Site: Gastrointestinal tract]
Anae_ster_DSM_17244:642325379	0	0	0	0	0	0	0	0	0	0	0	0	0	0	0	0	0	0	2.1	0	0	0	0	0	ZP_02861998 ANASTE_01211 hypothetical protein [Anaerofustis stercorihominis DSM 17244] [Body Site: Gastrointestinal tract]
Anae_ster_DSM_17244:642325382	0	0	0	0	0	0	0	0	0	0	0	0	1	1.8	0	0	0	0	0	0	0	0	0	0	ZP_02862001 ANASTE_01214 vinylacetyl-CoA delta-isomerase (EC 5.3.3.3)/4-hydroxybutyryl-CoA dehydratase (EC 4.2.1.-) [Anaerofustis stercorihominis DSM 17244] [Body Site: Gastrointestinal tract]
Anae_ster_DSM_17244:642325389	2.1	2.4	5.1	4	5.4	3.6	6.3	8	5.4	7.3	3	5	4	4.6	0	4	0	0	3.1	0	0	0	0	0	ZP_02862008 ANASTE_01221 butyryl-CoA dehydrogenase (EC 1.3.99.2) [Anaerofustis stercorihominis DSM 17244] [Body Site: Gastrointestinal tract]
Anae_ster_DSM_17244:642325390	0	0	0	0	2.7	0	0	0	0	0	0	0	0	0	0	0	0	0	0	0	0	0	0	0	ZP_02862009 ANASTE_01222 3-hydroxyacyl-CoA dehydrogenase (EC 1.1.1.35) [Anaerofustis stercorihominis DSM 17244] [Body Site: Gastrointestinal tract]
Anae_ster_DSM_17244:642325392	7.4	7.1	8.2	13	9	15.4	13.4	12.5	5.4	7.3	4	0	2	0	9.9	0	2	0	0	3	6.8	6.3	0	0	ZP_02862011 ANASTE_01224 acetyl-CoA acetyltransferases [Anaerofustis stercorihominis DSM 17244] [Body Site: Gastrointestinal tract]
Anae_ster_DSM_17244:642325401	0	0	0	0	0	0	0	0	0	0	3	2	0	0	0	0	0	0	0	0	0	0	0	0	ZP_02862020 ANASTE_01233 Formate-tetrahydrofolate ligase (EC 6.3.4.3) [Anaerofustis stercorihominis DSM 17244] [Body Site: Gastrointestinal tract]
Anae_ster_DSM_17244:642325408	0	0	0	0	0	0	0	0	0	0	0	2	0	0	0	0	0	0	0	0	0	0	0	0	ZP_02862027 ANASTE_01240 hypothetical protein [Anaerofustis stercorihominis DSM 17244] [Body Site: Gastrointestinal tract]
Anae_ster_DSM_17244:642325415	0	0	0	0	1.8	0	0	0	0	0	0	0	1	0	0	0	0	0	0	0	0	0	0	0	ZP_02862034 ANASTE_01247 Molecular chaperone (small heat shock protein) [Anaerofustis stercorihominis DSM 17244] [Body Site: Gastrointestinal tract]
Anae_ster_DSM_17244:642325428	0	0	0	0	0	0	0	0	1.8	0	0	0	0	0	0	0	0	0	0	0	0	0	0	0	ZP_02862047 ANASTE_01260 ATPases involved in chromosome partitioning [Anaerofustis stercorihominis DSM 17244] [Body Site: Gastrointestinal tract]
Anae_ster_DSM_17244:642325511	0	3.5	0	0	1.8	1.8	2.7	0	0	1.8	0	0	0	0	0	0	0	0	0	2	0	0	0	0	ZP_02862130 ANASTE_01343 hydroxymethylpyrimidine synthase [Anaerofustis stercorihominis DSM 17244] [Body Site: Gastrointestinal tract]
Anae_ster_DSM_17244:642325527	2.1	0	0	3	6.3	5.4	2.7	2.7	1.8	0	0	0	0	0	0	0	0	0	0	0	0	0	0	0	ZP_02862146 ANASTE_01359 ATP-dependent metalloprotease FtsH [Anaerofustis stercorihominis DSM 17244] [Body Site: Gastrointestinal tract]
Anae_ster_DSM_17244:642325532	0	0	0	0	0	0	0	0	4.5	4.5	0	0	0	0	0	0	0	0	0	0	0	0	0	0	ZP_02862151 ANASTE_01364 Rubrerythrin [Anaerofustis stercorihominis DSM 17244] [Body Site: Gastrointestinal tract]
Anae_ster_DSM_17244:642325548	0	0	0	0	1.8	3.6	2.7	2.7	1.8	1.8	0	2	0	0	0	0	0	0	0	0	0	0	0	0	ZP_02862167 ANASTE_01380 chaperone protein DnaK [Anaerofustis stercorihominis DSM 17244] [Body Site: Gastrointestinal tract]
Anae_ster_DSM_17244:642325552	0	0	0	0	0	0	0	0	0	0	0	0	0	0	0	0	0	0	0	0	0	2.1	0	0	ZP_02862171 ANASTE_01384 hypothetical protein [Anaerofustis stercorihominis DSM 17244] [Body Site: Gastrointestinal tract]
Anae_ster_DSM_17244:642325575	0	0	0	0	0	2.7	0	0	0	0	0	0	0	0	0	0	0	0	0	0	0	0	0	0	ZP_02862194 ANASTE_01407 ornithine carbamoyltransferase (EC 2.1.3.3) [Anaerofustis stercorihominis DSM 17244] [Body Site: Gastrointestinal tract]
Anae_ster_DSM_17244:642325581	0	0	0	0	0	0	0	0	0	0	0	0	0	0	0	0	0	0	0	0	2.3	0	0	0	ZP_02862200 ANASTE_01413 Excinuclease ABC subunit A [Anaerofustis stercorihominis DSM 17244] [Body Site: Gastrointestinal tract]
Anae_ster_DSM_17244:642325586	0	0	0	0	0	0	0	0	1.8	0	0	0	0	0	0	0	0	0	0	0	0	0	0	0	ZP_02862205 ANASTE_01418 Signal transduction histidine kinase [Anaerofustis stercorihominis DSM 17244] [Body Site: Gastrointestinal tract]
Anae_ster_DSM_17244:642325690	5.3	4.7	3.1	3	10.8	6.3	7.2	7.1	5.4	6.3	2	0	1	1.8	2.2	4	2	3.2	2.1	2	2.3	2.1	0	0	ZP_02862308 ANASTE_01522 pyruvate:ferredoxin (flavodoxin) oxidoreductase, homodimeric [Anaerofustis stercorihominis DSM 17244] [Body Site: Gastrointestinal tract]
Anae_ster_DSM_17244:642325722	0	0	0	0	3.6	0	0	0	0	0	0	0	0	0	0	0	0	0	0	0	0	0	0	0	ZP_02862340 ANASTE_01554 Hydrogenase maturation factor [Anaerofustis stercorihominis DSM 17244] [Body Site: Gastrointestinal tract]
Anae_ster_DSM_17244:642325726	0	0	0	0	0	0	1.8	0	0	0	0	2	0	0	0	0	0	0	0	0	0	0	0	0	ZP_02862344 ANASTE_01558 ABC-type multidrug transport system, ATPase and permease components [Anaerofustis stercorihominis DSM 17244] [Body Site: Gastrointestinal tract]
Anae_ster_DSM_17244:642325783	6.4	5.9	10.2	4	9.9	4.5	6.3	8.9	4.5	10	4	4	1	0	5.5	4	0	0	0	0	0	0	2.1	0	ZP_02862400 ANASTE_01615 DNA-directed RNA polymerase subunit beta' (EC 2.7.7.6) [Anaerofustis stercorihominis DSM 17244] [Body Site: Gastrointestinal tract]
Anae_ster_DSM_17244:642325784	0	0	0	0	1.8	0	1.8	2.7	0	3.6	0	0	0	0	0	2	0	0	0	0	0	0	0	0	ZP_02862401 ANASTE_01616 DNA-directed RNA polymerase subunit beta (EC 2.7.7.6) [Anaerofustis stercorihominis DSM 17244] [Body Site: Gastrointestinal tract]
Anae_ster_DSM_17244:642325802	0	0	0	0	0	0	0	1.8	0	0	0	0	1	0	0	0	0	0	0	0	0	0	0	0	ZP_02862419 ANASTE_01634 Rhs family protein [Anaerofustis stercorihominis DSM 17244] [Body Site: Gastrointestinal tract]
Anae_ster_DSM_17244:642325814	0	0	0	0	0	0	0	0	0	0	0	0	0	0	0	0	0	2.1	0	0	0	0	0	0	ZP_02862431 ANASTE_01646 DNA ligase, NAD-dependent [Anaerofustis stercorihominis DSM 17244] [Body Site: Gastrointestinal tract]
Anae_ster_DSM_17244:642325836	0	0	0	0	0	0	0	0	0	0	0	0	0	0	0	0	0	0	0	0	2.3	0	0	0	ZP_02862453 ANASTE_01668 cysteinyl-tRNA synthetase (EC 6.1.1.16) [Anaerofustis stercorihominis DSM 17244] [Body Site: Gastrointestinal tract]
Anae_ster_DSM_17244:642325846	0	0	0	0	0	0	0	0	0	0	0	0	0	0	0	0	0	0	2.1	0	0	0	0	0	ZP_02862463 ANASTE_01678 hypothetical protein [Anaerofustis stercorihominis DSM 17244] [Body Site: Gastrointestinal tract]
Anae_ster_DSM_17244:642325870	12.7	16.5	9.2	11	9	8.2	10.8	10.7	9	10	10	6	0	0	0	0	2	3.2	0	2	0	0	3.2	0	ZP_02862483 ANASTE_01702 ATP-dependent chaperone ClpB [Anaerofustis stercorihominis DSM 17244] [Body Site: Gastrointestinal tract]
Anae_ster_DSM_17244:642325903	6.4	0	0	0	0	0	0	0	0	0	0	0	0	0	0	0	0	0	0	0	0	0	0	0	ZP_02862516 ANASTE_01735 O-acetylhomoserine sulfhydrolase (EC 2.5.1.49) [Anaerofustis stercorihominis DSM 17244] [Body Site: Gastrointestinal tract]
Anae_ster_DSM_17244:642325915	0	0	0	0	0	0	0	0	0	0	0	0	0	0	2.2	0	0	0	0	0	0	0	0	0	ZP_02862528 ANASTE_01747 chromosome segregation protein SMC, common bacterial type [Anaerofustis stercorihominis DSM 17244] [Body Site: Gastrointestinal tract]
Anae_ster_DSM_17244:642325924	0	0	0	0	0	0	0	0	0	0	0	3	0	0	0	0	0	0	0	0	0	0	0	0	ZP_02862537 ANASTE_01756 transcriptional regulator, MerR family [Anaerofustis stercorihominis DSM 17244] [Body Site: Gastrointestinal tract]
Anae_ster_DSM_17244:642325932	0	0	0	0	0	0	0	0	0	0	0	0	4	0	0	0	0	0	0	0	0	0	0	0	ZP_02862545 ANASTE_01764 X-X-X-Leu-X-X-Gly heptad repeats [Anaerofustis stercorihominis DSM 17244] [Body Site: Gastrointestinal tract]
Anae_ster_DSM_17244:642325976	0	0	0	0	1.8	0	1.8	1.8	1.8	0	0	0	0	0	0	0	0	0	0	0	0	0	0	0	ZP_02862589 ANASTE_01808 GMP synthase (glutamine-hydrolyzing), C-terminal domain or B subunit/GMP synthase (glutamine-hydrolyzing), N-terminal domain or A subunit [Anaerofustis stercorihominis DSM 17244] [Body Site: Gastrointestinal tract]
Anae_ster_DSM_17244:642325977	0	0	0	0	3.6	5.4	3.6	2.7	1.8	1.8	7	0	0	0	0	0	0	0	0	0	0	0	0	0	ZP_02862590 ANASTE_01809 inosine-5'-monophosphate dehydrogenase (EC 1.1.1.205) [Anaerofustis stercorihominis DSM 17244] [Body Site: Gastrointestinal tract]
Anae_ster_DSM_17244:642326008	0	2.4	2	0	6.3	6.3	0	0	0	0	4	0	0	0	0	2	0	0	0	0	0	0	0	0	ZP_02862621 ANASTE_01840 Uncharacterized protein related to glutamine synthetase [Anaerofustis stercorihominis DSM 17244] [Body Site: Gastrointestinal tract]
Anae_ster_DSM_17244:642326024	0	0	0	0	0	0	0	0	0	0	0	0	0	1.8	0	0	0	0	0	0	0	0	0	0	ZP_02862635 ANASTE_01856 GTP-binding protein Obg/CgtA [Anaerofustis stercorihominis DSM 17244] [Body Site: Gastrointestinal tract]
Anae_ster_DSM_17244:642326067	0	0	0	0	0	0	0	0	2.7	0	0	0	0	0	0	0	0	0	0	0	0	0	0	0	ZP_02862678 ANASTE_01899 diguanylate cyclase (GGDEF) domain [Anaerofustis stercorihominis DSM 17244] [Body Site: Gastrointestinal tract]
Anae_ster_DSM_17244:642326122	0	0	0	0	0	1.8	0	0	0	0	0	0	0	0	0	0	0	0	0	0	0	0	0	0	ZP_02862732 ANASTE_01954 tRNA(Ile)-lysidine synthetase, N-terminal domain/tRNA(Ile)-lysidine synthetase, C-terminal domain [Anaerofustis stercorihominis DSM 17244] [Body Site: Gastrointestinal tract]
Anae_ster_DSM_17244:642326124	2.1	3.5	3.1	2	1.8	2.7	3.6	3.6	0	0	2	0	0	0	0	0	0	0	0	0	0	0	0	0	ZP_02862734 ANASTE_01956 membrane protease FtsH catalytic subunit (EC 3.4.24.-) [Anaerofustis stercorihominis DSM 17244] [Body Site: Gastrointestinal tract]
Anae_ster_DSM_17244:642326129	0	0	0	0	0	0	0	0	0	3.6	0	0	0	0	0	0	0	0	0	0	0	0	0	0	ZP_02862739 ANASTE_01961 transcription-repair coupling factor (mfd) [Anaerofustis stercorihominis DSM 17244] [Body Site: Gastrointestinal tract]
Anae_ster_DSM_17244:642326168	0	0	0	0	0	0	0	1.8	0	0	0	0	0	0	0	0	0	0	0	0	0	0	0	0	ZP_02862778 ANASTE_02000 DNA gyrase subunit B (EC 5.99.1.3) [Anaerofustis stercorihominis DSM 17244] [Body Site: Gastrointestinal tract]
Anae_ster_DSM_17244:642326172	0	0	2	0	1.8	1.8	1.8	0	0	0	0	0	0	0	0	0	0	0	0	0	0	0	0	0	ZP_02862782 ANASTE_02004 Predicted kinase related to dihydroxyacetone kinase [Anaerofustis stercorihominis DSM 17244] [Body Site: Gastrointestinal tract]
Anae_ster_DSM_17244:642326179	0	0	0	0	0	0	0	0	0	0	0	0	0	0	0	0	0	0	0	2	0	0	0	0	ZP_02862789 ANASTE_02011 recombination helicase AddA, Firmicutes type [Anaerofustis stercorihominis DSM 17244] [Body Site: Gastrointestinal tract]
Anae_ster_DSM_17244:642326184	0	0	0	0	0	0	0	1.8	0	0	0	0	0	0	0	0	0	0	0	0	0	0	0	0	ZP_02862794 ANASTE_02016 Lysyl-tRNA synthetase (class II) [Anaerofustis stercorihominis DSM 17244] [Body Site: Gastrointestinal tract]
Anae_ster_DSM_17244:642326194	2.1	0	0	0	0	0	0	0	0	0	0	0	0	0	2.2	0	0	0	0	0	0	0	0	0	ZP_02862799 ANASTE_02026 Predicted ATPase of the PP-loop superfamily implicated in cell cycle control [Anaerofustis stercorihominis DSM 17244] [Body Site: Gastrointestinal tract]
Anae_ster_DSM_17244:642326216	0	0	0	0	0	0	0	0	0	0	0	0	0	2.7	0	0	0	0	0	0	0	0	0	0	ZP_02862821 ANASTE_02048 SSU ribosomal protein S10P [Anaerofustis stercorihominis DSM 17244] [Body Site: Gastrointestinal tract]
Anae_ster_DSM_17244:642326220	0	0	0	2	0	3.6	0	0	0	0	0	0	0	0	2.2	0	0	0	0	0	0	0	0	0	ZP_02862825 ANASTE_02052 LSU ribosomal protein L2P [Anaerofustis stercorihominis DSM 17244] [Body Site: Gastrointestinal tract]
Anae_ster_DSM_17244:642326224	0	0	0	0	0	0	0	2.7	0	0	0	0	0	0	0	0	0	0	0	0	0	0	0	0	ZP_02862829 ANASTE_02056 LSU ribosomal protein L16P [Anaerofustis stercorihominis DSM 17244] [Body Site: Gastrointestinal tract]
Anae_ster_DSM_17244:642326226	0	0	0	0	0	0	1.8	1.8	0	0	0	0	1	0	0	0	0	0	0	0	0	0	0	0	ZP_02862831 ANASTE_02058 SSU ribosomal protein S17P [Anaerofustis stercorihominis DSM 17244] [Body Site: Gastrointestinal tract]
Anae_ster_DSM_17244:642326227	0	0	2	0	1.8	0	0	0	0	2.7	0	0	0	0	0	0	0	2.1	0	0	0	0	0	0	ZP_02862832 ANASTE_02059 LSU ribosomal protein L14P [Anaerofustis stercorihominis DSM 17244] [Body Site: Gastrointestinal tract]
Anae_ster_DSM_17244:642326229	0	0	0	0	1.8	1.8	1.8	0	0	0	0	0	0	1.8	0	0	0	0	0	0	0	0	0	0	ZP_02862834 ANASTE_02061 LSU ribosomal protein L5P [Anaerofustis stercorihominis DSM 17244] [Body Site: Gastrointestinal tract]
Anae_ster_DSM_17244:642326230	0	0	0	0	1.8	6.3	1.8	0	0	0	0	0	0	0	0	0	0	0	0	0	3.4	3.2	0	0	ZP_02862835 ANASTE_02062 SSU ribosomal protein S14P [Anaerofustis stercorihominis DSM 17244] [Body Site: Gastrointestinal tract]
Anae_ster_DSM_17244:642326233	0	0	0	0	0	0	0	0	0	0	0	0	0	0	0	0	0	0	0	0	2.3	0	0	0	ZP_02862838 ANASTE_02065 LSU ribosomal protein L18P [Anaerofustis stercorihominis DSM 17244] [Body Site: Gastrointestinal tract]
Anae_ster_DSM_17244:642326234	0	0	2	0	2.7	0	0	0	0	0	0	0	0	0	0	0	0	2.1	0	0	0	0	0	2	ZP_02862839 ANASTE_02066 SSU ribosomal protein S5P [Anaerofustis stercorihominis DSM 17244] [Body Site: Gastrointestinal tract]
Anae_ster_DSM_17244:642326243	0	0	0	0	3.6	2.7	2.7	0	0	0	0	0	0	0	0	0	0	0	0	0	0	0	0	0	ZP_02862848 ANASTE_02075 SSU ribosomal protein S11P [Anaerofustis stercorihominis DSM 17244] [Body Site: Gastrointestinal tract]
Anae_ster_DSM_17244:642326244	0	0	0	0	0	0	0	1.8	0	0	0	0	0	0	0	0	0	0	0	0	0	0	0	0	ZP_02862849 ANASTE_02076 SSU ribosomal protein S4P [Anaerofustis stercorihominis DSM 17244] [Body Site: Gastrointestinal tract]
Anae_ster_DSM_17244:642326245	0	0	0	2	4.5	0	1.8	0	2.7	1.8	0	0	0	1.8	2.2	0	0	0	4.1	0	0	0	0	3	ZP_02862850 ANASTE_02077 DNA-directed RNA polymerase subunit alpha (EC 2.7.7.6) [Anaerofustis stercorihominis DSM 17244] [Body Site: Gastrointestinal tract]
Anae_ster_DSM_17244:642326265	0	0	0	2	0	0	0	0	0	0	0	0	0	0	0	0	0	0	0	0	0	0	0	0	ZP_02862870 ANASTE_02097 Fe2+ transport system protein A [Anaerofustis stercorihominis DSM 17244] [Body Site: Gastrointestinal tract]
Anae_ster_DSM_17244:642326311	4.2	0	0	3	18.9	19	10.8	11.6	8.1	8.2	10	0	0	0	8.8	6	4	3.2	5.2	3	2.3	3.2	0	3	ZP_02862916 ANASTE_02143 translation elongation factor 1A (EF-1A/EF-Tu) [Anaerofustis stercorihominis DSM 17244] [Body Site: Gastrointestinal tract]
Anae_ster_DSM_17244:642326318	0	0	2	3	0	0	2.7	1.8	0	0	0	0	0	0	0	5	0	0	0	0	0	0	0	0	ZP_02862923 ANASTE_02150 Fe-S oxidoreductase [Anaerofustis stercorihominis DSM 17244] [Body Site: Gastrointestinal tract]
Anae_ster_DSM_17244:642326322	0	0	0	0	0	0	0	0	0	1.8	0	0	0	0	0	0	0	0	0	0	0	0	0	0	ZP_02862927 ANASTE_02154 Superfamily II DNA and RNA helicases [Anaerofustis stercorihominis DSM 17244] [Body Site: Gastrointestinal tract]
Anae_ster_DSM_17244:642326357	0	0	0	0	3.6	2.7	0	1.8	0	3.6	0	0	0	0	0	0	0	0	0	0	0	0	0	0	ZP_02862957 ANASTE_02189 asparaginyl-tRNA synthetase [Anaerofustis stercorihominis DSM 17244] [Body Site: Gastrointestinal tract]
Anae_ster_DSM_17244:642326364	0	0	0	2	0	0	0	0	0	0	0	0	0	0	0	0	0	0	0	0	0	0	0	0	ZP_02862964 ANASTE_02196 transketolase subunit A (EC 2.2.1.1) [Anaerofustis stercorihominis DSM 17244] [Body Site: Gastrointestinal tract]
Anae_ster_DSM_17244:642326384	0	0	0	0	0	0	0	0	0	0	0	0	3	5.5	0	0	0	0	0	0	0	0	0	0	ZP_02862984 ANASTE_02216 ATP synthase F1 subcomplex alpha subunit [Anaerofustis stercorihominis DSM 17244] [Body Site: Gastrointestinal tract]
Anae_ster_DSM_17244:642326387	8.5	8.3	7.2	5	9	10.9	14.3	9.8	5.4	7.3	6	4	12	13.7	2.2	3	4	2.1	6.2	2	6.8	0	5.3	2	ZP_02862987 ANASTE_02219 ATP synthase F1 subcomplex beta subunit [Anaerofustis stercorihominis DSM 17244] [Body Site: Gastrointestinal tract]
Anae_ster_DSM_17244:642326401	0	0	0	0	0	0	0	0	0	0	0	0	0	1.8	0	0	0	0	0	0	0	0	0	0	ZP_02863000 ANASTE_02233 tRNA nucleotidyltransferase/poly(A) polymerase [Anaerofustis stercorihominis DSM 17244] [Body Site: Gastrointestinal tract]
Anae_ster_DSM_17244:642326422	0	0	0	0	1.8	0	1.8	1.8	0	2.7	0	0	1	0	0	0	0	0	0	0	0	0	0	0	ZP_02863021 ANASTE_02254 chaperonin GroL [Anaerofustis stercorihominis DSM 17244] [Body Site: Gastrointestinal tract]
Anae_ster_DSM_17244:642326423	0	0	0	0	0	0	0	0	0	0	0	0	0	0	0	0	0	0	2.1	0	0	0	0	0	ZP_02863022 ANASTE_02255 hypothetical protein [Anaerofustis stercorihominis DSM 17244] [Body Site: Gastrointestinal tract]
Anae_ster_DSM_17244:642326446	0	0	0	0	0	0	0	0	1.8	0	0	0	0	0	0	0	0	0	0	0	0	0	0	0	ZP_02863045 ANASTE_02278 Pyruvate/2-oxoglutarate dehydrogenase complex, dehydrogenase (E1) component, eukaryotic type, beta subunit [Anaerofustis stercorihominis DSM 17244] [Body Site: Gastrointestinal tract]
Anae_ster_DSM_17244:642326472	0	0	0	0	0	1.8	0	0	0	0	0	0	0	0	0	0	0	0	0	0	0	0	0	0	ZP_02863065 ANASTE_02305 glutamine--fructose-6-phosphate transaminase (EC 2.6.1.16) [Anaerofustis stercorihominis DSM 17244] [Body Site: Gastrointestinal tract]
Anae_ster_DSM_17244:642326500	0	0	0	0	0	0	0	0	0	0	0	0	0	0	0	0	0	0	0	0	0	2.1	0	0	ZP_02863091 ANASTE_02333 hypothetical protein [Anaerofustis stercorihominis DSM 17244] [Body Site: Gastrointestinal tract]
Anae_ster_DSM_17244:642326502	2.1	0	0	0	1.8	2.7	2.7	2.7	2.7	1.8	0	0	1	0	0	0	0	0	0	0	0	0	0	0	ZP_02863093 ANASTE_02335 GTP-binding protein YchF [Anaerofustis stercorihominis DSM 17244] [Body Site: Gastrointestinal tract]
Anae_ster_DSM_17244:642326521	0	0	0	0	2.7	0	2.7	1.8	0	2.7	0	0	0	0	0	0	0	0	0	0	0	0	0	0	ZP_02863112 ANASTE_02354 Predicted choloylglycine hydrolase [Anaerofustis stercorihominis DSM 17244] [Body Site: Gastrointestinal tract]
Anae_ster_DSM_17244:642326532	0	0	0	0	0	0	0	0	0	0	0	0	0	0	0	0	0	0	0	2	0	0	0	0	ZP_02863123 ANASTE_02365 transcriptional antiterminator, BglG family/PTS system IIA component [Anaerofustis stercorihominis DSM 17244] [Body Site: Gastrointestinal tract]
Anae_ster_DSM_17244:642326537	0	2.4	0	0	0	0	1.8	3.6	0	0	3	0	0	0	0	0	0	0	0	0	0	0	0	0	ZP_02863128 ANASTE_02370 serine hydroxymethyltransferase (EC 2.1.2.1) [Anaerofustis stercorihominis DSM 17244] [Body Site: Gastrointestinal tract]
Bact_cacc_ATCC_43185:641000247	0	0	0	0	0	0	0	0	0	0	0	0	2	2.7	0	0	2	0	0	0	0	0	8.5	9	ZP_01958437 BACCAC_00005 hypothetical protein [Bacteroides caccae ATCC 43185] [Body Site: Gastrointestinal tract]
Bact_cacc_ATCC_43185:641000249	0	0	0	0	0	0	0	0	0	0	0	0	0	0	0	2	0	0	0	0	0	0	0	0	ZP_01958439 BACCAC_00007 Signal transduction histidine kinase/Response regulators consisting of a CheY-like receiver domain and a winged-helix DNA-binding domain [Bacteroides caccae ATCC 43185] [Body Site: Gastrointestinal tract]
Bact_cacc_ATCC_43185:641000251	0	0	0	0	0	1.8	0	0	0	0	0	0	0	0	0	0	0	0	0	0	0	0	0	0	ZP_01958441 BACCAC_00009 TonB-dependent Receptor Plug Domain./TonB dependent receptor. [Bacteroides caccae ATCC 43185] [Body Site: Gastrointestinal tract]
Bact_cacc_ATCC_43185:641000258	0	0	0	0	0	0	0	0	0	0	0	0	0	0	0	0	2	3.2	0	0	0	0	0	0	ZP_01958448 BACCAC_00016 RagB, SusD and hypothetical proteins. [Bacteroides caccae ATCC 43185] [Body Site: Gastrointestinal tract]
Bact_cacc_ATCC_43185:641000270	48.8	61.4	17.4	27	22.5	22.6	14.3	19.6	29.6	17.2	22	22	26	30.2	17.5	12	53	48.1	25.8	22.3	7.9	11.6	93.1	81	ZP_01958460 BACCAC_00028 Tetratricopeptide repeat. [Bacteroides caccae ATCC 43185] [Body Site: Gastrointestinal tract]
Bact_cacc_ATCC_43185:641000273	0	0	0	0	0	0	0	0	0	0	0	0	0	0	0	0	0	0	0	0	0	0	6.3	8	ZP_01958463 BACCAC_00031 pyruvate kinase (EC 2.7.1.40) [Bacteroides caccae ATCC 43185] [Body Site: Gastrointestinal tract]
Bact_cacc_ATCC_43185:641000278	3.2	0	0	0	0	0	0	0	0	1.8	0	0	0	0	0	0	0	0	0	0	0	0	0	0	ZP_01958468 BACCAC_00036 Pyruvate:ferredoxin oxidoreductase and related 2-oxoacid:ferredoxin oxidoreductases, beta subunit [Bacteroides caccae ATCC 43185] [Body Site: Gastrointestinal tract]
Bact_cacc_ATCC_43185:641000281	0	0	0	0	1.8	1.8	2.7	0	0	0	0	0	0	0	0	0	0	0	0	0	0	0	0	0	ZP_01958470 BACCAC_00039 protein translocase subunit secF/protein translocase subunit secD [Bacteroides caccae ATCC 43185] [Body Site: Gastrointestinal tract]
Bact_cacc_ATCC_43185:641000295	0	0	0	0	0	0	0	0	0	0	0	0	0	1.8	0	0	0	0	0	0	0	0	0	0	ZP_01958484 BACCAC_00053 Outer membrane receptor for ferrienterochelin and colicins [Bacteroides caccae ATCC 43185] [Body Site: Gastrointestinal tract]
Bact_cacc_ATCC_43185:641000300	2.1	0	0	0	0	0	2.7	0	1.8	0	0	0	0	0	0	0	0	0	0	0	0	0	0	0	ZP_01958489 BACCAC_00058 Uncharacterized protein conserved in bacteria [Bacteroides caccae ATCC 43185] [Body Site: Gastrointestinal tract]
Bact_cacc_ATCC_43185:641000308	0	0	0	0	0	0	0	0	0	0	0	0	0	0	4.4	4	0	0	0	0	0	0	0	0	ZP_01958497 BACCAC_00066 Outer membrane receptor proteins, mostly Fe transport [Bacteroides caccae ATCC 43185] [Body Site: Gastrointestinal tract]
Bact_cacc_ATCC_43185:641000309	0	0	0	0	0	0	0	0	0	0	0	0	2	1.8	0	0	0	0	0	0	0	0	0	0	ZP_01958498 BACCAC_00067 peroxiredoxin [Bacteroides caccae ATCC 43185] [Body Site: Gastrointestinal tract]
Bact_cacc_ATCC_43185:641000342	9.6	8.3	17.4	13	20.7	17.2	14.3	12.5	24.2	19	6	5	14	10.1	5.5	8	0	2.1	3.1	5.1	0	0	14.8	12	ZP_01958529 BACCAC_00100 phosphoenolpyruvate carboxykinase (ATP) [Bacteroides caccae ATCC 43185] [Body Site: Gastrointestinal tract]
Bact_cacc_ATCC_43185:641000350	8.5	4.7	0	0	0	0	0	0	0	0	0	0	0	0	0	0	0	0	0	0	0	0	0	0	ZP_01958537 BACCAC_00108 Outer membrane cobalamin receptor protein [Bacteroides caccae ATCC 43185] [Body Site: Gastrointestinal tract]
Bact_cacc_ATCC_43185:641000351	3.2	0	0	0	0	0	0	0	0	0	0	0	0	0	0	0	0	0	0	0	0	0	0	0	ZP_01958538 BACCAC_00109 RagB, SusD and hypothetical proteins. [Bacteroides caccae ATCC 43185] [Body Site: Gastrointestinal tract]
Bact_cacc_ATCC_43185:641000359	0	0	0	0	0	1.8	0	0	0	0	0	0	0	0	0	0	0	0	0	0	0	0	0	0	ZP_01958546 BACCAC_00117 GTP-binding protein TypA/BipA [Bacteroides caccae ATCC 43185] [Body Site: Gastrointestinal tract]
Bact_cacc_ATCC_43185:641000400	0	0	0	0	0	0	0	0	0	0	0	0	0	0	0	0	3	0	0	0	0	0	0	0	ZP_01958586 BACCAC_00158 Outer membrane receptor proteins, mostly Fe transport [Bacteroides caccae ATCC 43185] [Body Site: Gastrointestinal tract]
Bact_cacc_ATCC_43185:641000402	0	0	0	0	0	0	0	0	0	0	0	0	0	0	0	0	0	0	0	0	0	0	0	3	ZP_01958588 BACCAC_00160 hypothetical protein [Bacteroides caccae ATCC 43185] [Body Site: Gastrointestinal tract]
Bact_cacc_ATCC_43185:641000416	3.2	0	2	0	3.6	5.4	0	1.8	4.5	1.8	0	0	0	0	0	0	0	0	0	0	0	0	0	0	ZP_01958602 BACCAC_00174 glutamyl-tRNA synthetase (EC 6.1.1.17) [Bacteroides caccae ATCC 43185] [Body Site: Gastrointestinal tract]
Bact_cacc_ATCC_43185:641000429	24.4	23.6	14.3	6	54.9	44.4	43	35.6	32.3	29	23	24	6	6.4	8.8	4	3	3.2	5.2	5.1	2.3	0	0	5	ZP_01958611 BACCAC_00187 translation elongation factor 1A (EF-1A/EF-Tu) [Bacteroides caccae ATCC 43185] [Body Site: Gastrointestinal tract]
Bact_cacc_ATCC_43185:641000433	8.5	8.3	8.2	5	10.8	12.7	10.8	8	1.8	3.6	5	4	5	7.3	0	0	0	0	5.2	8.1	0	0	7.4	5	ZP_01958614 BACCAC_00191 LSU ribosomal protein L11P [Bacteroides caccae ATCC 43185] [Body Site: Gastrointestinal tract]
Bact_cacc_ATCC_43185:641000434	0	0	2	3	8.1	11.8	5.4	6.2	4.5	7.3	3	0	1	0	0	0	0	0	0	0	0	0	0	0	ZP_01958615 BACCAC_00192 LSU ribosomal protein L1P [Bacteroides caccae ATCC 43185] [Body Site: Gastrointestinal tract]
Bact_cacc_ATCC_43185:641000435	9.6	10.6	6.1	9	23.4	22.6	9	5.3	6.3	8.2	6	5	0	0	0	0	0	3.2	5.2	7.1	0	0	13.7	12	ZP_01958616 BACCAC_00193 LSU ribosomal protein L10P [Bacteroides caccae ATCC 43185] [Body Site: Gastrointestinal tract]
Bact_cacc_ATCC_43185:641000436	14.9	11.8	5.1	6	36	26.3	17	18.7	6.3	3.6	8	8	5	6.4	2.2	4	2	0	15.5	13.2	2.3	0	21.2	26	ZP_01958617 BACCAC_00194 LSU ribosomal protein L12P [Bacteroides caccae ATCC 43185] [Body Site: Gastrointestinal tract]
Bact_cacc_ATCC_43185:641000437	30.8	31.9	5.1	5	19.8	31.7	21.5	15.1	11.6	11.8	4	3	6	8.2	0	0	0	0	0	0	0	0	0	0	ZP_01958618 BACCAC_00195 DNA-directed RNA polymerase subunit beta (EC 2.7.7.6) [Bacteroides caccae ATCC 43185] [Body Site: Gastrointestinal tract]
Bact_cacc_ATCC_43185:641000438	29.7	34.2	3.1	3	21.6	26.3	17.9	17.8	9.9	14.5	7	4	4	5.5	0	2	0	0	2.1	4.1	0	0	0	0	ZP_01958619 BACCAC_00196 DNA-directed RNA polymerase subunit beta' (EC 2.7.7.6) [Bacteroides caccae ATCC 43185] [Body Site: Gastrointestinal tract]
Bact_cacc_ATCC_43185:641000440	2.1	0	0	0	0	0	0	0	0	0	0	0	0	0	0	0	0	0	0	0	0	0	0	0	ZP_01958621 BACCAC_00198 SSU ribosomal protein S12P [Bacteroides caccae ATCC 43185] [Body Site: Gastrointestinal tract]
Bact_cacc_ATCC_43185:641000441	0	2.4	0	0	6.3	9.1	8.1	5.3	1.8	1.8	2	2	0	0	0	0	0	0	2.1	0	0	0	0	0	ZP_01958622 BACCAC_00199 SSU ribosomal protein S7P [Bacteroides caccae ATCC 43185] [Body Site: Gastrointestinal tract]
Bact_cacc_ATCC_43185:641000442	13.8	16.5	8.2	4	22.5	19	16.1	15.1	12.5	12.7	20	15	3	3.7	5.5	0	0	0	4.1	3	3.4	0	4.2	0	ZP_01958623 BACCAC_00200 translation elongation factor 2 (EF-2/EF-G) [Bacteroides caccae ATCC 43185] [Body Site: Gastrointestinal tract]
Bact_cacc_ATCC_43185:641000443	0	0	0	0	3.6	8.2	1.8	1.8	4.5	4.5	0	4	0	0	0	0	0	0	2.1	3	0	0	0	0	ZP_01958624 BACCAC_00201 SSU ribosomal protein S10P [Bacteroides caccae ATCC 43185] [Body Site: Gastrointestinal tract]
Bact_cacc_ATCC_43185:641000444	0	2.4	0	0	4.5	4.5	1.8	2.7	2.7	4.5	3	0	0	0	0	0	0	0	0	0	0	0	0	0	ZP_01958625 BACCAC_00202 LSU ribosomal protein L3P [Bacteroides caccae ATCC 43185] [Body Site: Gastrointestinal tract]
Bact_cacc_ATCC_43185:641000445	4.2	0	0	2	2.7	2.7	0	0	1.8	3.6	0	0	0	0	0	0	0	0	0	0	0	0	0	0	ZP_01958626 BACCAC_00203 LSU ribosomal protein L4P [Bacteroides caccae ATCC 43185] [Body Site: Gastrointestinal tract]
Bact_cacc_ATCC_43185:641000447	2.1	0	3.1	0	1.8	3.6	2.7	2.7	0	0	0	0	0	0	0	0	0	0	2.1	3	0	0	0	0	ZP_01958628 BACCAC_00205 LSU ribosomal protein L2P [Bacteroides caccae ATCC 43185] [Body Site: Gastrointestinal tract]
Bact_cacc_ATCC_43185:641000448	3.2	0	0	3	8.1	2.7	3.6	6.2	0	0	0	0	0	0	0	0	0	0	0	0	0	0	0	0	ZP_01958629 BACCAC_00206 SSU ribosomal protein S19P [Bacteroides caccae ATCC 43185] [Body Site: Gastrointestinal tract]
Bact_cacc_ATCC_43185:641000449	0	0	0	0	3.6	3.6	0	0	2.7	0	0	0	0	0	0	0	0	0	0	0	0	0	0	0	ZP_01958630 BACCAC_00207 LSU ribosomal protein L22P [Bacteroides caccae ATCC 43185] [Body Site: Gastrointestinal tract]
Bact_cacc_ATCC_43185:641000450	11.7	4.7	3.1	0	5.4	8.2	3.6	5.3	0	5.4	2	2	0	0	0	0	0	0	0	2	0	0	0	0	ZP_01958631 BACCAC_00208 SSU ribosomal protein S3P [Bacteroides caccae ATCC 43185] [Body Site: Gastrointestinal tract]
Bact_cacc_ATCC_43185:641000451	4.2	3.5	4.1	5	6.3	6.3	3.6	2.7	4.5	4.5	4	3	0	0	0	0	0	0	0	0	0	0	0	0	ZP_01958632 BACCAC_00209 LSU ribosomal protein L16P [Bacteroides caccae ATCC 43185] [Body Site: Gastrointestinal tract]
Bact_cacc_ATCC_43185:641000453	0	0	0	0	0	0	2.7	2.7	0	0	0	0	0	0	0	0	0	0	0	0	0	0	0	0	ZP_01958634 BACCAC_00211 SSU ribosomal protein S17P [Bacteroides caccae ATCC 43185] [Body Site: Gastrointestinal tract]
Bact_cacc_ATCC_43185:641000454	0	0	0	0	0	2.7	0	0	3.6	0	4	0	0	0	0	0	0	0	0	0	0	0	0	0	ZP_01958635 BACCAC_00212 LSU ribosomal protein L14P [Bacteroides caccae ATCC 43185] [Body Site: Gastrointestinal tract]
Bact_cacc_ATCC_43185:641000456	2.1	0	0	3	6.3	7.2	2.7	1.8	1.8	0	3	0	0	0	0	0	0	0	0	0	0	0	0	0	ZP_01958637 BACCAC_00214 LSU ribosomal protein L5P [Bacteroides caccae ATCC 43185] [Body Site: Gastrointestinal tract]
Bact_cacc_ATCC_43185:641000458	3.2	0	2	0	2.7	2.7	1.8	0	0	1.8	0	0	2	0	0	0	0	0	9.3	5.1	0	0	0	0	ZP_01958639 BACCAC_00216 SSU ribosomal protein S8P [Bacteroides caccae ATCC 43185] [Body Site: Gastrointestinal tract]
Bact_cacc_ATCC_43185:641000459	3.2	0	0	0	7.2	7.2	0	0	1.8	1.8	0	0	0	0	0	0	0	0	0	0	0	0	0	0	ZP_01958640 BACCAC_00217 LSU ribosomal protein L6P [Bacteroides caccae ATCC 43185] [Body Site: Gastrointestinal tract]
Bact_cacc_ATCC_43185:641000460	2.1	0	0	0	1.8	0	0	0	0	0	0	0	0	0	0	0	0	0	0	0	0	0	0	0	ZP_01958641 BACCAC_00218 LSU ribosomal protein L18P [Bacteroides caccae ATCC 43185] [Body Site: Gastrointestinal tract]
Bact_cacc_ATCC_43185:641000461	0	0	0	0	0	0	1.8	0	0	1.8	0	0	0	0	0	0	0	0	2.1	2	0	0	0	0	ZP_01958642 BACCAC_00219 SSU ribosomal protein S5P [Bacteroides caccae ATCC 43185] [Body Site: Gastrointestinal tract]
Bact_cacc_ATCC_43185:641000463	0	0	0	0	3.6	1.8	0	0	1.8	1.8	0	0	0	0	0	0	0	0	0	0	0	0	0	0	ZP_01958644 BACCAC_00221 LSU ribosomal protein L15P [Bacteroides caccae ATCC 43185] [Body Site: Gastrointestinal tract]
Bact_cacc_ATCC_43185:641000467	0	0	0	0	0	0	0	4.4	0	0	0	0	0	0	0	0	0	0	3.1	0	0	0	0	0	ZP_01958648 BACCAC_00225 SSU ribosomal protein S13P [Bacteroides caccae ATCC 43185] [Body Site: Gastrointestinal tract]
Bact_cacc_ATCC_43185:641000469	2.1	2.4	0	3	9	4.5	4.5	3.6	1.8	3.6	2	2	0	0	0	0	0	0	2.1	0	0	0	0	0	ZP_01958650 BACCAC_00227 SSU ribosomal protein S4P [Bacteroides caccae ATCC 43185] [Body Site: Gastrointestinal tract]
Bact_cacc_ATCC_43185:641000470	2.1	5.9	3.1	2	14.4	12.7	9	8	9.9	8.2	5	4	0	0	0	0	0	0	0	0	0	0	0	0	ZP_01958651 BACCAC_00228 DNA-directed RNA polymerase subunit alpha (EC 2.7.7.6) [Bacteroides caccae ATCC 43185] [Body Site: Gastrointestinal tract]
Bact_cacc_ATCC_43185:641000471	0	0	0	0	1.8	2.7	0	0	1.8	2.7	0	0	0	0	0	0	0	0	0	0	0	0	0	0	ZP_01958652 BACCAC_00229 LSU ribosomal protein L17P [Bacteroides caccae ATCC 43185] [Body Site: Gastrointestinal tract]
Bact_cacc_ATCC_43185:641000479	0	0	0	0	0	0	0	0	0	0	0	0	0	0	0	0	3	0	0	0	0	0	0	0	ZP_01958660 BACCAC_00237 Outer membrane protein [Bacteroides caccae ATCC 43185] [Body Site: Gastrointestinal tract]
Bact_cacc_ATCC_43185:641000498	3.2	0	0	0	0	0	1.8	1.8	0	0	0	0	0	0	0	0	0	0	0	0	0	0	0	0	ZP_01958679 BACCAC_00256 Predicted dehydrogenases and related proteins [Bacteroides caccae ATCC 43185] [Body Site: Gastrointestinal tract]
Bact_cacc_ATCC_43185:641000520	5.3	0	0	0	0	0	0	0	0	0	0	0	0	0	0	0	0	0	0	0	0	0	0	0	ZP_01958697 BACCAC_00278 Alpha-galactosidase [Bacteroides caccae ATCC 43185] [Body Site: Gastrointestinal tract]
Bact_cacc_ATCC_43185:641000529	3.2	11.8	2	0	0	0	0	0	0	1.8	0	0	0	0	0	0	0	0	0	0	0	0	5.3	8	ZP_01958704 BACCAC_00287 glutamate decarboxylase [Bacteroides caccae ATCC 43185] [Body Site: Gastrointestinal tract]
Bact_cacc_ATCC_43185:641000537	9.6	4.7	2	3	5.4	2.7	2.7	4.4	0	6.3	2	0	5	7.3	0	0	0	0	0	4.1	0	0	16.9	14	ZP_01958712 BACCAC_00295 Polyribonucleotide nucleotidyltransferase (polynucleotide phosphorylase) [Bacteroides caccae ATCC 43185] [Body Site: Gastrointestinal tract]
Bact_cacc_ATCC_43185:641000588	2.1	2.4	0	0	4.5	1.8	1.8	3.6	3.6	1.8	2	0	0	0	0	0	0	0	0	0	0	0	0	0	ZP_01958763 BACCAC_00346 LSU ribosomal protein L19P [Bacteroides caccae ATCC 43185] [Body Site: Gastrointestinal tract]
Bact_cacc_ATCC_43185:641000592	0	2.4	0	0	0	0	0	0	0	0	0	0	0	0	0	0	0	0	0	0	0	0	0	0	ZP_01958767 BACCAC_00350 hypothetical protein [Bacteroides caccae ATCC 43185] [Body Site: Gastrointestinal tract]
Bact_cacc_ATCC_43185:641000608	5.3	2.4	0	0	4.5	1.8	3.6	2.7	0	0	0	0	0	1.8	0	0	0	0	3.1	0	3.4	0	0	0	ZP_01958779 BACCAC_00366 Archaeal/vacuolar-type H+-ATPase subunit A [Bacteroides caccae ATCC 43185] [Body Site: Gastrointestinal tract]
Bact_cacc_ATCC_43185:641000609	2.1	4.7	2	0	4.5	4.5	1.8	1.8	0	0	2	0	0	0	0	0	0	0	0	0	0	0	0	0	ZP_01958780 BACCAC_00367 Archaeal/vacuolar-type H+-ATPase subunit B [Bacteroides caccae ATCC 43185] [Body Site: Gastrointestinal tract]
Bact_cacc_ATCC_43185:641000610	2.1	0	0	0	0	0	0	0	0	0	0	0	0	0	0	0	0	0	0	0	0	0	0	0	ZP_01958781 BACCAC_00368 Archaeal/vacuolar-type H+-ATPase subunit D [Bacteroides caccae ATCC 43185] [Body Site: Gastrointestinal tract]
Bact_cacc_ATCC_43185:641000614	6.4	2.4	3.1	4	5.4	5.4	0	3.6	3.6	3.6	0	0	3	3.7	0	0	0	0	0	4.1	0	0	0	3	ZP_01958785 BACCAC_00372 alpha-glucan phosphorylases [Bacteroides caccae ATCC 43185] [Body Site: Gastrointestinal tract]
Bact_cacc_ATCC_43185:641000633	3.2	0	4.1	3	2.7	3.6	0	0	1.8	1.8	0	0	2	3.7	0	0	0	2.1	0	0	0	0	15.9	10	ZP_01958804 BACCAC_00391 Sugar kinases, ribokinase family [Bacteroides caccae ATCC 43185] [Body Site: Gastrointestinal tract]
Bact_cacc_ATCC_43185:641000634	0	0	3.1	4	0	5.4	0	0	3.6	2.7	0	0	1	0	0	0	0	0	0	0	0	0	8.5	8	ZP_01958805 BACCAC_00392 2-keto-3-deoxy-phosphogluconate aldolase (EC 4.1.2.14) [Bacteroides caccae ATCC 43185] [Body Site: Gastrointestinal tract]
Bact_cacc_ATCC_43185:641000644	0	0	0	0	0	0	0	1.8	0	0	0	0	0	0	0	0	0	0	0	0	0	0	0	0	ZP_01958815 BACCAC_00402 Outer membrane receptor for ferrienterochelin and colicins [Bacteroides caccae ATCC 43185] [Body Site: Gastrointestinal tract]
Bact_cacc_ATCC_43185:641000651	0	0	0	0	0	0	0	0	0	1.8	0	0	0	0	0	0	0	0	0	0	0	0	0	0	ZP_01958822 BACCAC_00409 AICAR transformylase/IMP cyclohydrolase PurH (only IMP cyclohydrolase domain in Aful) [Bacteroides caccae ATCC 43185] [Body Site: Gastrointestinal tract]
Bact_cacc_ATCC_43185:641000674	2.1	0	0	0	0	0	0	0	0	0	0	0	0	0	0	0	0	0	0	0	0	0	0	0	ZP_01958845 BACCAC_00432 Polyphosphate kinase [Bacteroides caccae ATCC 43185] [Body Site: Gastrointestinal tract]
Bact_cacc_ATCC_43185:641000676	0	0	0	0	5.4	16.3	0	0	0	0	0	0	2	1.8	0	0	0	0	0	0	0	0	0	0	ZP_01958847 BACCAC_00434 L-glutamine synthetase (EC 6.3.1.2) [Bacteroides caccae ATCC 43185] [Body Site: Gastrointestinal tract]
Bact_cacc_ATCC_43185:641000689	0	0	0	0	0	0	0	0	0	0	0	0	9	10.1	0	0	0	0	2.1	0	0	0	0	0	ZP_01958860 BACCAC_00447 carbamoyl-phosphate synthase large subunit [Bacteroides caccae ATCC 43185] [Body Site: Gastrointestinal tract]
Bact_cacc_ATCC_43185:641000714	0	0	0	0	0	0	1.8	0	0	0	0	0	0	0	0	0	0	0	0	0	0	0	0	0	ZP_01958885 BACCAC_00472 Replicative DNA helicase [Bacteroides caccae ATCC 43185] [Body Site: Gastrointestinal tract]
Bact_cacc_ATCC_43185:641000740	0	0	0	0	0	0	0	0	0	0	0	0	0	0	0	0	0	0	0	2	0	0	0	0	ZP_01958911 BACCAC_00498 hypothetical protein [Bacteroides caccae ATCC 43185] [Body Site: Gastrointestinal tract]
Bact_cacc_ATCC_43185:641000752	0	0	0	0	0	0	0	0	0	0	0	0	0	0	0	0	0	0	0	2	0	0	0	0	ZP_01958923 BACCAC_00510 haloacid dehalogenase superfamily, subfamily IA, variant 3 with third motif having DD or ED [Bacteroides caccae ATCC 43185] [Body Site: Gastrointestinal tract]
Bact_cacc_ATCC_43185:641000768	2.1	0	0	0	3.6	4.5	0	2.7	0	1.8	0	0	0	0	0	0	0	0	0	0	0	0	0	0	ZP_01958938 BACCAC_00526 prolyl-tRNA synthetase (EC 6.1.1.15) [Bacteroides caccae ATCC 43185] [Body Site: Gastrointestinal tract]
Bact_cacc_ATCC_43185:641000773	0	0	0	0	0	0	0	0	0	0	0	0	0	0	0	0	3	4.3	0	0	0	0	0	0	ZP_01958943 BACCAC_00531 hypothetical protein [Bacteroides caccae ATCC 43185] [Body Site: Gastrointestinal tract]
Bact_cacc_ATCC_43185:641000779	2.1	0	0	3	0	0	0	0	2.7	0	0	0	0	0	0	0	0	0	0	0	0	0	0	0	ZP_01958949 BACCAC_00537 LSU ribosomal protein L28P [Bacteroides caccae ATCC 43185] [Body Site: Gastrointestinal tract]
Bact_cacc_ATCC_43185:641000786	0	0	0	0	0	0	0	0	0	0	2	0	0	0	0	0	0	0	0	0	0	0	0	0	ZP_01958956 BACCAC_00544 MoxR-like ATPases [Bacteroides caccae ATCC 43185] [Body Site: Gastrointestinal tract]
Bact_cacc_ATCC_43185:641000791	0	2.4	0	0	0	0	0	0	0	0	0	0	0	0	0	0	0	0	0	0	0	0	0	0	ZP_01958961 BACCAC_00549 Tetratricopeptide repeat. [Bacteroides caccae ATCC 43185] [Body Site: Gastrointestinal tract]
Bact_cacc_ATCC_43185:641000793	2.1	0	0	0	0	0	0	0	0	0	0	0	0	0	0	0	0	0	0	0	0	0	0	0	ZP_01958963 BACCAC_00551 Bacterial SH3 domain./Tetratricopeptide repeat. [Bacteroides caccae ATCC 43185] [Body Site: Gastrointestinal tract]
Bact_cacc_ATCC_43185:641000797	2.1	0	0	0	0	0	0	0	0	0	0	0	0	0	0	0	0	2.1	0	0	0	0	0	0	ZP_01958967 BACCAC_00555 DNA gyrase subunit A (EC 5.99.1.3) [Bacteroides caccae ATCC 43185] [Body Site: Gastrointestinal tract]
Bact_cacc_ATCC_43185:641000799	2.1	0	0	0	3.6	2.7	1.8	0	1.8	2.7	2	0	0	0	0	0	0	0	0	0	0	0	0	0	ZP_01958969 BACCAC_00557 Molecular chaperone, HSP90 family [Bacteroides caccae ATCC 43185] [Body Site: Gastrointestinal tract]
Bact_cacc_ATCC_43185:641000810	2.1	0	0	0	0	0	0	0	0	0	0	0	0	0	0	0	0	0	0	0	0	0	0	0	ZP_01958977 BACCAC_00568 dihydroorotate oxidase B, electron transfer subunit (EC 1.3.3.1) [Bacteroides caccae ATCC 43185] [Body Site: Gastrointestinal tract]
Bact_cacc_ATCC_43185:641000818	0	0	0	0	0	0	0	0	0	0	0	0	0	0	0	0	0	0	0	0	0	0	0	2	ZP_01958985 BACCAC_00576 efflux transporter, outer membrane factor (OMF) lipoprotein, NodT family [Bacteroides caccae ATCC 43185] [Body Site: Gastrointestinal tract]
Bact_cacc_ATCC_43185:641000834	3.2	0	0	0	1.8	2.7	3.6	0	2.7	1.8	0	3	0	0	0	0	0	0	0	0	0	0	0	0	ZP_01959001 BACCAC_00592 aspartyl-tRNA synthetase (EC 6.1.1.12) [Bacteroides caccae ATCC 43185] [Body Site: Gastrointestinal tract]
Bact_cacc_ATCC_43185:641000842	0	2.4	0	0	0	0	0	0	0	0	0	0	0	0	0	0	0	0	0	0	0	0	0	0	ZP_01959009 BACCAC_00600 ABC-type transport system, involved in lipoprotein release, permease component [Bacteroides caccae ATCC 43185] [Body Site: Gastrointestinal tract]
Bact_cacc_ATCC_43185:641000857	0	0	0	0	2.7	1.8	0	0	0	0	0	0	0	0	0	0	0	0	0	0	0	0	0	0	ZP_01959022 BACCAC_00615 ATP-dependent protease La [Bacteroides caccae ATCC 43185] [Body Site: Gastrointestinal tract]
Bact_cacc_ATCC_43185:641000868	0	0	4.1	0	4.5	1.8	0	0	0	2.7	0	3	0	3.7	0	0	0	0	3.1	2	0	0	0	0	ZP_01959033 BACCAC_00626 tagaturonate reductase (EC 1.1.1.58) [Bacteroides caccae ATCC 43185] [Body Site: Gastrointestinal tract]
Bact_cacc_ATCC_43185:641000870	5.3	4.7	4.1	5	4.5	2.7	0	0	3.6	3.6	0	0	2	3.7	0	0	0	0	0	2	0	0	7.4	10	ZP_01959035 BACCAC_00628 D-glucuronate isomerase (EC 5.3.1.12) [Bacteroides caccae ATCC 43185] [Body Site: Gastrointestinal tract]
Bact_cacc_ATCC_43185:641000886	2.1	2.4	0	0	1.8	1.8	0	1.8	2.7	3.6	2	4	0	0	0	0	0	0	0	0	0	0	0	0	ZP_01959049 BACCAC_00644 Isoleucyl-tRNA synthetase (EC 6.1.1.5) [Bacteroides caccae ATCC 43185] [Body Site: Gastrointestinal tract]
Bact_cacc_ATCC_43185:641000890	4.2	7.1	4.1	0	4.5	2.7	0	1.8	2.7	0	0	0	0	0	0	0	0	3.2	0	0	0	0	19	22	ZP_01959053 BACCAC_00648 D-xylose isomerase (EC 5.3.1.5) [Bacteroides caccae ATCC 43185] [Body Site: Gastrointestinal tract]
Bact_cacc_ATCC_43185:641000901	0	0	3.1	0	0	0	0	0	0	0	0	0	2	0	0	0	0	0	0	0	0	0	0	0	ZP_01959064 BACCAC_00659 L-glutamine synthetase (EC 6.3.1.2) [Bacteroides caccae ATCC 43185] [Body Site: Gastrointestinal tract]
Bact_cacc_ATCC_43185:641000909	0	0	0	0	0	0	0	0	0	0	0	0	0	0	0	0	0	0	0	0	0	0	0	2	ZP_01959072 BACCAC_00667 Glycosidases [Bacteroides caccae ATCC 43185] [Body Site: Gastrointestinal tract]
Bact_cacc_ATCC_43185:641000911	0	0	0	0	0	0	0	0	0	0	2	0	0	0	0	0	0	0	0	0	0	0	0	0	ZP_01959074 BACCAC_00669 1,4-alpha-glucan branching enzyme [Bacteroides caccae ATCC 43185] [Body Site: Gastrointestinal tract]
Bact_cacc_ATCC_43185:641000922	0	2.4	0	0	0	0	2.7	1.8	0	0	0	0	0	1.8	0	0	0	0	0	0	0	0	0	0	ZP_01959084 BACCAC_00680 ribose-phosphate pyrophosphokinase [Bacteroides caccae ATCC 43185] [Body Site: Gastrointestinal tract]
Bact_cacc_ATCC_43185:641000954	2.1	0	0	0	0	0	0	0	0	0	0	0	0	0	0	0	0	0	0	0	0	0	0	0	ZP_01959116 BACCAC_00712 nucleotide sugar dehydrogenase [Bacteroides caccae ATCC 43185] [Body Site: Gastrointestinal tract]
Bact_cacc_ATCC_43185:641000981	0	0	0	0	0	0	0	0	0	0	0	0	1	0	0	0	0	0	0	0	0	0	0	0	ZP_01959143 BACCAC_00739 phage putative head morphogenesis protein, SPP1 gp7 family [Bacteroides caccae ATCC 43185] [Body Site: Gastrointestinal tract]
Bact_cacc_ATCC_43185:641001013	2.1	2.4	0	0	0	0	0	0	0	0	0	0	0	0	0	0	0	0	0	0	0	0	0	0	ZP_01959175 BACCAC_00771 aspartate carbamoyltransferase (EC 2.1.3.2) [Bacteroides caccae ATCC 43185] [Body Site: Gastrointestinal tract]
Bact_cacc_ATCC_43185:641001017	2.1	2.4	2	0	2.7	4.5	0	3.6	0	0	2	0	0	1.8	0	0	0	0	0	0	0	0	2.1	3	ZP_01959179 BACCAC_00775 serine hydroxymethyltransferase (EC 2.1.2.1) [Bacteroides caccae ATCC 43185] [Body Site: Gastrointestinal tract]
Bact_cacc_ATCC_43185:641001031	2.1	0	0	0	0	0	0	0	0	0	0	0	0	2.7	0	0	0	0	0	0	0	0	0	0	ZP_01959193 BACCAC_00789 proton translocating ATP synthase, F1 alpha subunit [Bacteroides caccae ATCC 43185] [Body Site: Gastrointestinal tract]
Bact_cacc_ATCC_43185:641001034	11.7	3.5	9.2	9	0	0	0	0	0	1.8	3	0	0	0	0	0	18	37.4	0	6.1	0	0	7.4	12	ZP_01959196 BACCAC_00792 ATP synthase F0 subcomplex C subunit [Bacteroides caccae ATCC 43185] [Body Site: Gastrointestinal tract]
Bact_cacc_ATCC_43185:641001038	22.3	16.5	15.4	10	14.4	18.1	20.6	13.3	9	15.4	13	11	14	14.7	2.2	2	4	4.3	15.5	6.1	10.1	8.4	5.3	2	ZP_01959200 BACCAC_00796 ATP synthase, F1 beta subunit [Bacteroides caccae ATCC 43185] [Body Site: Gastrointestinal tract]
Bact_cacc_ATCC_43185:641001039	0	0	0	0	0	0	0	0	0	0	0	2	0	0	0	0	0	0	0	0	0	0	0	0	ZP_01959201 BACCAC_00797 phosphoribosylglycinamide formyltransferase 2 (EC 2.1.2.-) [Bacteroides caccae ATCC 43185] [Body Site: Gastrointestinal tract]
Bact_cacc_ATCC_43185:641001042	0	0	0	0	2.7	1.8	0	0	0	0	0	0	0	0	0	0	0	0	0	0	0	0	0	0	ZP_01959204 BACCAC_00800 hypothetical protein [Bacteroides caccae ATCC 43185] [Body Site: Gastrointestinal tract]
Bact_cacc_ATCC_43185:641001073	0	0	0	0	0	0	0	0	0	0	0	0	0	0	0	0	0	2.1	0	0	0	0	0	0	ZP_01959229 BACCAC_00831 Cation/multidrug efflux pump [Bacteroides caccae ATCC 43185] [Body Site: Gastrointestinal tract]
Bact_cacc_ATCC_43185:641001078	0	0	2	0	7.2	5.4	0	0	0	0	0	0	0	0	0	0	0	0	0	0	0	0	0	0	ZP_01959234 BACCAC_00836 hypothetical protein [Bacteroides caccae ATCC 43185] [Body Site: Gastrointestinal tract]
Bact_cacc_ATCC_43185:641001099	0	3.5	0	2	0	0	0	0	0	0	0	0	0	0	0	0	0	0	0	0	0	0	0	0	ZP_01959255 BACCAC_00857 Superoxide dismutase [Bacteroides caccae ATCC 43185] [Body Site: Gastrointestinal tract]
Bact_cacc_ATCC_43185:641001100	0	0	0	0	0	0	0	0	1.8	0	0	0	0	0	0	0	0	0	0	0	0	0	0	0	ZP_01959256 BACCAC_00858 Signal transduction histidine kinase [Bacteroides caccae ATCC 43185] [Body Site: Gastrointestinal tract]
Bact_cacc_ATCC_43185:641001104	0	3.5	0	0	1.8	1.8	1.8	0	0	1.8	0	0	0	0	0	0	0	0	0	2	0	0	0	0	ZP_01959260 BACCAC_00862 hydroxymethylpyrimidine synthase [Bacteroides caccae ATCC 43185] [Body Site: Gastrointestinal tract]
Bact_cacc_ATCC_43185:641001106	0	0	0	0	0	0	0	0	0	0	0	0	11	0	0	0	0	0	0	0	0	0	0	0	ZP_01959262 BACCAC_00864 Dinucleotide-utilizing enzymes involved in molybdopterin and thiamine biosynthesis family 2 [Bacteroides caccae ATCC 43185] [Body Site: Gastrointestinal tract]
Bact_cacc_ATCC_43185:641001109	0	0	0	0	0	0	0	0	0	0	0	0	0	0	0	0	3	2.1	0	0	0	0	0	3	ZP_01959265 BACCAC_00867 hypothetical protein [Bacteroides caccae ATCC 43185] [Body Site: Gastrointestinal tract]
Bact_cacc_ATCC_43185:641001110	4.2	5.9	3.1	7	27.9	32.6	18.8	30.3	10.8	10.9	4	6	3	10.1	4.4	0	2	0	2.1	3	0	4.2	0	3	ZP_01959266 BACCAC_00868 pyruvate phosphate dikinase (EC 2.7.9.1) [Bacteroides caccae ATCC 43185] [Body Site: Gastrointestinal tract]
Bact_cacc_ATCC_43185:641001121	0	0	0	3	6.3	7.2	0	0	7.2	7.3	0	0	0	0	0	0	0	0	0	0	0	0	3.2	2	ZP_01959277 BACCAC_00879 Protein of unknown function (DUF2582). [Bacteroides caccae ATCC 43185] [Body Site: Gastrointestinal tract]
Bact_cacc_ATCC_43185:641001130	3.2	4.7	2	0	9	6.3	4.5	0	0	4.5	4	6	1	1.8	0	0	0	0	0	0	0	0	0	0	ZP_01959286 BACCAC_00888 UDP-galactose 4-epimerase (EC 5.1.3.2) [Bacteroides caccae ATCC 43185] [Body Site: Gastrointestinal tract]
Bact_cacc_ATCC_43185:641001133	2.1	0	0	0	0	0	0	0	0	0	0	0	0	0	0	0	0	0	0	0	0	0	0	0	ZP_01959289 BACCAC_00891 electron transport complex, RnfABCDGE type, G subunit [Bacteroides caccae ATCC 43185] [Body Site: Gastrointestinal tract]
Bact_cacc_ATCC_43185:641001135	2.1	0	0	0	0	0	0	0	0	0	0	0	0	0	0	0	2	4.3	0	0	0	0	2.1	3	ZP_01959291 BACCAC_00893 electron transport complex, RnfABCDGE type, C subunit [Bacteroides caccae ATCC 43185] [Body Site: Gastrointestinal tract]
Bact_cacc_ATCC_43185:641001174	0	3.5	0	0	0	0	0	0	0	2.7	0	0	0	0	0	0	0	3.2	0	0	0	0	3.2	0	ZP_01959330 BACCAC_00932 Dipeptidyl aminopeptidases/acylaminoacyl-peptidases [Bacteroides caccae ATCC 43185] [Body Site: Gastrointestinal tract]
Bact_cacc_ATCC_43185:641001188	0	0	0	0	0	0	0	0	0	0	2	0	0	0	0	0	0	0	0	0	0	0	0	0	ZP_01959344 BACCAC_00946 ACT domain-containing protein [Bacteroides caccae ATCC 43185] [Body Site: Gastrointestinal tract]
Bact_cacc_ATCC_43185:641001211	0	0	0	0	0	0	0	1.8	0	0	0	0	0	0	0	0	0	0	0	0	0	0	0	0	ZP_01959366 BACCAC_00969 putative oligopeptide transporter, OPT family [Bacteroides caccae ATCC 43185] [Body Site: Gastrointestinal tract]
Bact_cacc_ATCC_43185:641001223	0	0	2	2	0	0	0	0	0	0	0	0	0	0	0	0	0	0	0	0	0	0	0	0	ZP_01959378 BACCAC_00981 glycine dehydrogenase (decarboxylating) alpha subunit (EC 1.4.4.2)/glycine dehydrogenase (decarboxylating) beta subunit (EC 1.4.4.2) [Bacteroides caccae ATCC 43185] [Body Site: Gastrointestinal tract]
Bact_cacc_ATCC_43185:641001229	3.2	0	0	0	5.4	4.5	0	0	1.8	0	0	0	3	0	0	0	0	0	0	0	0	0	0	8	ZP_01959384 BACCAC_00987 D-3-phosphoglycerate dehydrogenase (EC 1.1.1.95) [Bacteroides caccae ATCC 43185] [Body Site: Gastrointestinal tract]
Bact_cacc_ATCC_43185:641001230	2.1	0	3.1	4	3.6	2.7	0	0	2.7	3.6	3	3	1	4.6	0	0	0	0	0	0	0	0	0	0	ZP_01959385 BACCAC_00988 phosphoserine aminotransferase apoenzyme (EC 2.6.1.52) [Bacteroides caccae ATCC 43185] [Body Site: Gastrointestinal tract]
Bact_cacc_ATCC_43185:641001233	8.5	3.5	0	3	2.7	3.6	1.8	1.8	1.8	7.3	0	0	0	0	0	0	2	0	2.1	0	0	0	6.3	7	ZP_01959388 BACCAC_00991 NADH:ubiquinone oxidoreductase, Na(+)-translocating, F subunit [Bacteroides caccae ATCC 43185] [Body Site: Gastrointestinal tract]
Bact_cacc_ATCC_43185:641001236	0	0	0	0	0	0	0	0	0	0	0	0	0	0	0	0	0	0	0	0	0	0	0	2	ZP_01959391 BACCAC_00994 NADH:ubiquinone oxidoreductase, Na(+)-translocating, C subunit [Bacteroides caccae ATCC 43185] [Body Site: Gastrointestinal tract]
Bact_cacc_ATCC_43185:641001237	0	2.4	3.1	0	0	0	0	0	0	0	0	0	0	0	2.2	0	2	2.1	2.1	2	0	0	0	2	ZP_01959392 BACCAC_00995 NADH:ubiquinone oxidoreductase, Na(+)-translocating, B subunit [Bacteroides caccae ATCC 43185] [Body Site: Gastrointestinal tract]
Bact_cacc_ATCC_43185:641001238	5.3	5.9	3.1	0	1.8	0	2.7	0	3.6	1.8	0	0	1	1.8	0	0	5	4.3	5.2	0	2.3	4.2	5.3	3	ZP_01959393 BACCAC_00996 NADH:ubiquinone oxidoreductase, Na(+)-translocating, A subunit [Bacteroides caccae ATCC 43185] [Body Site: Gastrointestinal tract]
Bact_cacc_ATCC_43185:641001274	3.2	7.1	4.1	3	0	0	0	0	3.6	3.6	0	0	3	3.7	0	0	11	11.7	0	0	0	0	12.7	10	ZP_01959428 BACCAC_01032 Outer membrane protein and related peptidoglycan-associated (lipo)proteins [Bacteroides caccae ATCC 43185] [Body Site: Gastrointestinal tract]
Bact_cacc_ATCC_43185:641001297	0	0	0	0	0	0	0	0	1.8	0	0	0	0	0	0	0	0	0	0	0	0	0	0	0	ZP_01959451 BACCAC_01055 hypothetical protein [Bacteroides caccae ATCC 43185] [Body Site: Gastrointestinal tract]
Bact_cacc_ATCC_43185:641001299	0	0	0	0	0	0	0	0	1.8	0	0	0	0	0	0	0	0	0	0	0	0	0	2.1	0	ZP_01959453 BACCAC_01057 glucose-6-phosphate 1-dehydrogenase (EC 1.1.1.49) [Bacteroides caccae ATCC 43185] [Body Site: Gastrointestinal tract]
Bact_cacc_ATCC_43185:641001307	0	0	0	0	0	0	0	0	0	0	0	2	0	0	0	0	0	0	0	0	0	0	0	0	ZP_01959461 BACCAC_01065 Uncharacterized protein conserved in bacteria [Bacteroides caccae ATCC 43185] [Body Site: Gastrointestinal tract]
Bact_cacc_ATCC_43185:641001327	0	0	0	0	0	0	1.8	1.8	0	0	0	0	2	0	2.2	0	0	0	0	2	0	0	2.1	3	ZP_01959479 BACCAC_01085 N-acetyl-beta-hexosaminidase [Bacteroides caccae ATCC 43185] [Body Site: Gastrointestinal tract]
Bact_cacc_ATCC_43185:641001333	0	0	3.1	0	0	0	0	0	0	0	0	0	0	0	0	0	0	0	0	0	0	0	0	0	ZP_01959485 BACCAC_01091 RagB, SusD and hypothetical proteins. [Bacteroides caccae ATCC 43185] [Body Site: Gastrointestinal tract]
Bact_cacc_ATCC_43185:641001334	0	0	3.1	2	0	0	0	0	0	0	0	0	2	3.7	0	0	11	13.9	8.2	8.1	0	0	2.1	0	ZP_01959486 BACCAC_01092 Outer membrane receptor proteins, mostly Fe transport [Bacteroides caccae ATCC 43185] [Body Site: Gastrointestinal tract]
Bact_cacc_ATCC_43185:641001377	0	0	0	0	0	0	0	0	0	0	0	0	0	0	0	2	0	0	0	0	0	0	0	0	ZP_01959528 BACCAC_01135 Uncharacterized conserved protein [Bacteroides caccae ATCC 43185] [Body Site: Gastrointestinal tract]
Bact_cacc_ATCC_43185:641001453	0	0	0	0	0	0	0	0	0	0	0	0	0	0	0	0	0	0	0	0	0	0	2.1	0	ZP_01959603 BACCAC_01211 hypothetical protein [Bacteroides caccae ATCC 43185] [Body Site: Gastrointestinal tract]
Bact_cacc_ATCC_43185:641001467	0	0	0	0	0	0	0	0	0	0	0	0	0	2.7	0	0	0	0	0	0	0	0	0	0	ZP_01959617 BACCAC_01225 methionyl-tRNA synthetase (EC 6.1.1.10) [Bacteroides caccae ATCC 43185] [Body Site: Gastrointestinal tract]
Bact_cacc_ATCC_43185:641001484	0	0	0	0	0	0	0	0	0	0	0	2	0	0	0	0	0	0	0	0	0	0	0	0	ZP_01959634 BACCAC_01242 Alpha-glucosidases, family 31 of glycosyl hydrolases [Bacteroides caccae ATCC 43185] [Body Site: Gastrointestinal tract]
Bact_cacc_ATCC_43185:641001500	0	0	0	0	0	6.3	0	0	0	0	0	0	3	5.5	0	0	0	0	0	0	2.3	0	0	0	ZP_01959650 BACCAC_01258 FKBP-type peptidyl-prolyl cis-trans isomerases 1 [Bacteroides caccae ATCC 43185] [Body Site: Gastrointestinal tract]
Bact_cacc_ATCC_43185:641001501	4.2	2.4	0	2	5.4	7.2	1.8	2.7	2.7	2.7	3	0	0	0	0	0	0	0	0	0	0	0	0	0	ZP_01959651 BACCAC_01259 transcriptional regulator, AsnC family [Bacteroides caccae ATCC 43185] [Body Site: Gastrointestinal tract]
Bact_cacc_ATCC_43185:641001514	0	0	0	0	0	0	0	0	0	0	0	0	0	0	0	0	0	0	3.1	2	4.5	8.4	0	0	ZP_01959663 BACCAC_01272 Outer membrane receptor proteins, mostly Fe transport [Bacteroides caccae ATCC 43185] [Body Site: Gastrointestinal tract]
Bact_cacc_ATCC_43185:641001515	0	0	0	0	0	0	0	0	0	0	0	0	0	0	0	0	0	0	0	0	2.3	0	0	0	ZP_01959664 BACCAC_01273 RagB, SusD and hypothetical proteins. [Bacteroides caccae ATCC 43185] [Body Site: Gastrointestinal tract]
Bact_cacc_ATCC_43185:641001528	32.9	44.8	25.6	20	27.9	31.7	22.4	19.6	21.5	20.9	20	19	31	33.9	11	13	38	35.2	26.8	21.3	12.4	7.4	51.8	52	ZP_01959677 BACCAC_01286 succinate dehydrogenase subunit A (EC 1.3.5.1) [Bacteroides caccae ATCC 43185] [Body Site: Gastrointestinal tract]
Bact_cacc_ATCC_43185:641001529	13.8	11.8	10.2	14	5.4	8.2	5.4	3.6	9	9.1	7	4	27	11	0	0	20	39.5	12.4	12.2	3.4	4.2	44.4	34	ZP_01959678 BACCAC_01287 succinate dehydrogenase subunit B (EC 1.3.5.1) [Bacteroides caccae ATCC 43185] [Body Site: Gastrointestinal tract]
Bact_cacc_ATCC_43185:641001554	0	0	0	0	0	2.7	0	0	0	0	2	2	0	0	0	0	0	0	0	0	0	0	0	0	ZP_01959703 BACCAC_01312 cysteine synthase (EC 2.5.1.47) [Bacteroides caccae ATCC 43185] [Body Site: Gastrointestinal tract]
Bact_cacc_ATCC_43185:641001567	0	0	0	0	0	0	0	0	0	0	0	0	0	0	0	0	0	0	0	0	2.3	2.1	0	0	ZP_01959716 BACCAC_01325 Outer membrane cobalamin receptor protein [Bacteroides caccae ATCC 43185] [Body Site: Gastrointestinal tract]
Bact_cacc_ATCC_43185:641001572	0	0	0	0	0	0	0	0	0	0	0	0	1	0	0	0	0	0	0	0	0	0	0	0	ZP_01959721 BACCAC_01330 leucyl-tRNA synthetase (EC 6.1.1.4) [Bacteroides caccae ATCC 43185] [Body Site: Gastrointestinal tract]
Bact_cacc_ATCC_43185:641001580	0	0	2	0	0	0	0	0	0	0	0	0	0	0	0	0	0	0	0	0	0	0	0	0	ZP_01959729 BACCAC_01338 Signal transduction histidine kinase/AraC-type DNA-binding domain-containing proteins [Bacteroides caccae ATCC 43185] [Body Site: Gastrointestinal tract]
Bact_cacc_ATCC_43185:641001581	0	0	0	0	0	0	0	0	1.8	0	0	0	0	0	0	0	0	0	0	0	0	0	0	0	ZP_01959730 BACCAC_01339 Alpha-L-fucosidase [Bacteroides caccae ATCC 43185] [Body Site: Gastrointestinal tract]
Bact_cacc_ATCC_43185:641001587	0	2.4	0	0	0	0	0	0	0	0	0	0	0	0	0	0	0	2.1	2.1	3	0	0	0	0	ZP_01959736 BACCAC_01345 Outer membrane receptor proteins, mostly Fe transport [Bacteroides caccae ATCC 43185] [Body Site: Gastrointestinal tract]
Bact_cacc_ATCC_43185:641001607	0	2.4	0	0	0	0	0	0	0	0	0	0	0	0	0	0	0	0	0	0	3.4	3.2	0	0	ZP_01959756 BACCAC_01365 Outer membrane cobalamin receptor protein [Bacteroides caccae ATCC 43185] [Body Site: Gastrointestinal tract]
Bact_cacc_ATCC_43185:641001632	0	4.7	2	3	0	1.8	0	0	0	2.7	3	4	0	0	0	0	0	0	0	0	0	0	5.3	6	ZP_01959781 BACCAC_01390 Rubrerythrin [Bacteroides caccae ATCC 43185] [Body Site: Gastrointestinal tract]
Bact_cacc_ATCC_43185:641001636	0	0	0	0	0	0	0	1.8	0	0	0	0	0	0	0	0	0	0	0	0	0	0	0	0	ZP_01959785 BACCAC_01394 dihydrolipoamide dehydrogenase (EC 1.8.1.4) [Bacteroides caccae ATCC 43185] [Body Site: Gastrointestinal tract]
Bact_cacc_ATCC_43185:641001640	0	0	0	2	2.7	3.6	0	0	2.7	5.4	0	0	0	0	0	0	0	0	0	0	0	0	0	0	ZP_01959789 BACCAC_01398 succinate CoA transferases [Bacteroides caccae ATCC 43185] [Body Site: Gastrointestinal tract]
Bact_cacc_ATCC_43185:641001648	0	0	0	0	0	1.8	0	0	0	0	0	0	0	0	0	0	0	0	0	0	0	0	0	0	ZP_01959797 BACCAC_01406 S-adenosylmethionine:tRNA ribosyltransferase-isomerase [Bacteroides caccae ATCC 43185] [Body Site: Gastrointestinal tract]
Bact_cacc_ATCC_43185:641001651	0	0	0	0	0	2.7	0	2.7	0	0	0	0	0	0	0	0	0	0	2.1	0	0	0	2.1	3	ZP_01959800 BACCAC_01409 methionine adenosyltransferase (EC 2.5.1.6) [Bacteroides caccae ATCC 43185] [Body Site: Gastrointestinal tract]
Bact_cacc_ATCC_43185:641001663	0	0	0	0	0	1.8	0	0	0	0	0	0	0	0	0	0	0	0	0	0	0	0	0	0	ZP_01959812 BACCAC_01421 tyrosyl-tRNA synthetase (EC 6.1.1.1) [Bacteroides caccae ATCC 43185] [Body Site: Gastrointestinal tract]
Bact_cacc_ATCC_43185:641001666	0	0	0	0	0	0	0	0	0	0	0	0	0	0	0	0	0	0	0	0	0	0	2.1	0	ZP_01959814 BACCAC_01424 5-keto 4-deoxyuronate isomerase [Bacteroides caccae ATCC 43185] [Body Site: Gastrointestinal tract]
Bact_cacc_ATCC_43185:641001667	0	8.3	3.1	2	7.2	9.1	7.2	8	4.5	3.6	0	0	0	4.6	0	0	0	0	0	0	0	0	0	0	ZP_01959815 BACCAC_01425 Dehydrogenases with different specificities (related to short-chain alcohol dehydrogenases) [Bacteroides caccae ATCC 43185] [Body Site: Gastrointestinal tract]
Bact_cacc_ATCC_43185:641001686	0	0	0	0	0	0	0	0	0	0	0	0	1	1.8	0	0	2	0	0	0	0	0	0	0	ZP_01959834 BACCAC_01444 hypothetical protein [Bacteroides caccae ATCC 43185] [Body Site: Gastrointestinal tract]
Bact_cacc_ATCC_43185:641001695	0	0	0	0	0	0	0	0	0	0	0	0	0	0	0	0	0	0	0	0	0	0	2.1	2	ZP_01959843 BACCAC_01453 prolyl tripeptidyl peptidase. Serine peptidase. MEROPS family S09B [Bacteroides caccae ATCC 43185] [Body Site: Gastrointestinal tract]
Bact_cacc_ATCC_43185:641001713	0	0	0	0	0	0	0	0	0	0	2	0	0	0	0	0	0	0	0	0	0	0	0	0	ZP_01959861 BACCAC_01471 Outer membrane receptor proteins, mostly Fe transport [Bacteroides caccae ATCC 43185] [Body Site: Gastrointestinal tract]
Bact_cacc_ATCC_43185:641001740	0	0	0	0	2.7	4.5	1.8	1.8	0	0	0	0	2	2.7	0	0	0	0	0	0	0	0	0	0	ZP_01959888 BACCAC_01498 Predicted dehydrogenases and related proteins [Bacteroides caccae ATCC 43185] [Body Site: Gastrointestinal tract]
Bact_cacc_ATCC_43185:641001747	0	0	0	0	0	0	0	0	1.8	0	0	0	0	0	0	0	0	0	0	0	0	0	0	0	ZP_01959895 BACCAC_01505 AhpC/TSA family. [Bacteroides caccae ATCC 43185] [Body Site: Gastrointestinal tract]
Bact_cacc_ATCC_43185:641001765	8.5	7.1	0	0	0	0	0	0	0	0	2	4	0	0	0	0	11	7.5	0	0	0	0	3.2	4	ZP_01959913 BACCAC_01523 efflux transporter, outer membrane factor (OMF) lipoprotein, NodT family [Bacteroides caccae ATCC 43185] [Body Site: Gastrointestinal tract]
Bact_cacc_ATCC_43185:641001766	0	0	0	0	0	0	0	0	0	0	0	0	2	0	0	0	0	0	0	0	2.3	5.3	0	0	ZP_01959914 BACCAC_01524 Cation/multidrug efflux pump/Putative silver efflux pump [Bacteroides caccae ATCC 43185] [Body Site: Gastrointestinal tract]
Bact_cacc_ATCC_43185:641001767	4.2	2.4	0	0	0	0	0	0	0	0	0	0	0	0	0	0	0	0	0	0	0	0	0	0	ZP_01959915 BACCAC_01525 RND family efflux transporter, MFP subunit [Bacteroides caccae ATCC 43185] [Body Site: Gastrointestinal tract]
Bact_cacc_ATCC_43185:641001768	0	0	0	0	0	0	2.7	1.8	0	0	0	0	2	2.7	0	0	2	0	0	0	2.3	0	2.1	4	ZP_01959916 BACCAC_01526 Beta-galactosidase/beta-glucuronidase [Bacteroides caccae ATCC 43185] [Body Site: Gastrointestinal tract]
Bact_cacc_ATCC_43185:641001770	0	0	0	0	0	0	0	0	0	0	0	0	0	0	0	0	0	0	2.1	0	0	0	0	0	ZP_01959918 BACCAC_01528 TonB-dependent Receptor Plug Domain./TonB dependent receptor. [Bacteroides caccae ATCC 43185] [Body Site: Gastrointestinal tract]
Bact_cacc_ATCC_43185:641001787	0	0	0	0	0	0	0	1.8	0	0	0	0	0	0	0	0	0	0	0	0	0	0	0	0	ZP_01959935 BACCAC_01545 6-phosphofructokinase (EC 2.7.1.11) [Bacteroides caccae ATCC 43185] [Body Site: Gastrointestinal tract]
Bact_cacc_ATCC_43185:641001841	2.1	2.4	5.1	5	13.5	13.6	6.3	5.3	10.8	11.8	0	2	2	1.8	0	2	0	0	3.1	3	0	3.2	0	3	ZP_01959989 BACCAC_01599 triosephosphate isomerase (EC 5.3.1.1) [Bacteroides caccae ATCC 43185] [Body Site: Gastrointestinal tract]
Bact_cacc_ATCC_43185:641001871	0	2.4	0	0	0	0	0	0	1.8	0	0	0	0	0	0	0	0	0	0	0	0	0	0	0	ZP_01960019 BACCAC_01629 Phosphomannomutase [Bacteroides caccae ATCC 43185] [Body Site: Gastrointestinal tract]
Bact_cacc_ATCC_43185:641001887	0	0	0	0	1.8	0	0	0	0	0	0	0	0	0	0	0	0	0	0	0	0	0	0	0	ZP_01960035 BACCAC_01645 O-acetylhomoserine sulfhydrolase (EC 2.5.1.49) [Bacteroides caccae ATCC 43185] [Body Site: Gastrointestinal tract]
Bact_cacc_ATCC_43185:641001942	2.1	0	0	2	4.5	4.5	2.7	2.7	2.7	1.8	0	0	0	0	0	0	0	0	0	0	0	0	0	0	ZP_01960089 BACCAC_01700 ATP-dependent metalloprotease FtsH [Bacteroides caccae ATCC 43185] [Body Site: Gastrointestinal tract]
Bact_cacc_ATCC_43185:641001946	0	0	0	0	2.7	0	1.8	1.8	0	0	0	0	0	0	0	0	0	0	0	0	0	0	0	0	ZP_01960092 BACCAC_01704 Domain of Unknown Function (DUF349). [Bacteroides caccae ATCC 43185] [Body Site: Gastrointestinal tract]
Bact_cacc_ATCC_43185:641001952	0	0	0	0	0	0	0	0	0	0	0	0	0	0	0	0	2	2.1	0	0	0	0	0	0	ZP_01960098 BACCAC_01710 Large extracellular alpha-helical protein [Bacteroides caccae ATCC 43185] [Body Site: Gastrointestinal tract]
Bact_cacc_ATCC_43185:641001996	0	2.4	0	0	0	0	0	0	0	0	0	0	0	0	0	0	0	0	0	0	0	0	0	0	ZP_01960142 BACCAC_01754 Outer membrane receptor proteins, mostly Fe transport [Bacteroides caccae ATCC 43185] [Body Site: Gastrointestinal tract]
Bact_cacc_ATCC_43185:641002004	0	0	0	0	0	0	1.8	0	2.7	0	0	0	0	0	0	0	0	0	0	0	0	0	0	0	ZP_01960150 BACCAC_01762 glucosamine-6-phosphate deaminase (EC 3.5.99.6) [Bacteroides caccae ATCC 43185] [Body Site: Gastrointestinal tract]
Bact_cacc_ATCC_43185:641002018	0	2.4	0	0	0	0	0	0	0	0	0	0	0	0	0	0	0	0	0	0	0	0	0	0	ZP_01960164 BACCAC_01776 Outer membrane receptor proteins, mostly Fe transport [Bacteroides caccae ATCC 43185] [Body Site: Gastrointestinal tract]
Bact_cacc_ATCC_43185:641002029	0	0	0	2	0	0	0	0	0	0	0	0	0	0	0	0	0	0	0	0	0	0	0	0	ZP_01960175 BACCAC_01787 Beta-xylosidase [Bacteroides caccae ATCC 43185] [Body Site: Gastrointestinal tract]
Bact_cacc_ATCC_43185:641002038	0	0	0	0	0	0	0	0	0	0	0	3	0	0	0	0	0	0	0	0	0	0	0	0	ZP_01960184 BACCAC_01796 Membrane protease subunits, stomatin/prohibitin homologs [Bacteroides caccae ATCC 43185] [Body Site: Gastrointestinal tract]
Bact_cacc_ATCC_43185:641002045	0	0	0	0	0	0	0	0	0	0	0	0	0	1.8	0	0	0	0	0	0	0	0	0	0	ZP_01960191 BACCAC_01803 tRNA isopentenyltransferase (miaA) [Bacteroides caccae ATCC 43185] [Body Site: Gastrointestinal tract]
Bact_cacc_ATCC_43185:641002048	0	2.4	0	0	0	0	0	0	0	0	0	0	0	2.7	0	0	0	0	3.1	0	0	0	0	0	ZP_01960194 BACCAC_01806 UDP-3-0-acyl N-acetylglucosamine deacetylase/beta-hydroxyacyl-[acyl carrier protein] dehydratase FabZ [Bacteroides caccae ATCC 43185] [Body Site: Gastrointestinal tract]
Bact_cacc_ATCC_43185:641002055	0	0	0	0	0	0	0	0	0	0	0	0	0	0	0	0	4	6.4	0	0	0	0	0	0	ZP_01960201 BACCAC_01813 Uncharacterized conserved protein [Bacteroides caccae ATCC 43185] [Body Site: Gastrointestinal tract]
Bact_cacc_ATCC_43185:641002060	0	0	0	0	0	0	0	0	0	0	2	0	0	0	0	0	0	0	0	0	0	0	0	0	ZP_01960206 BACCAC_01818 phosphoribosylaminoimidazole-succinocarboxamide synthase (EC 6.3.2.6) [Bacteroides caccae ATCC 43185] [Body Site: Gastrointestinal tract]
Bact_cacc_ATCC_43185:641002078	0	2.4	0	0	0	0	0	0	0	0	0	0	0	0	0	0	0	0	0	0	0	0	0	0	ZP_01960224 BACCAC_01836 Beta-galactosidase/beta-glucuronidase [Bacteroides caccae ATCC 43185] [Body Site: Gastrointestinal tract]
Bact_cacc_ATCC_43185:641002081	8.5	0	0	0	1.8	0	1.8	1.8	0	1.8	0	0	0	0	0	0	0	0	0	0	0	0	0	0	ZP_01960227 BACCAC_01839 Predicted dehydrogenases and related proteins [Bacteroides caccae ATCC 43185] [Body Site: Gastrointestinal tract]
Bact_cacc_ATCC_43185:641002086	0	0	0	0	0	0	0	0	0	0	0	0	0	0	2.2	0	0	0	0	0	0	0	0	0	ZP_01960232 BACCAC_01844 Outer membrane cobalamin receptor protein [Bacteroides caccae ATCC 43185] [Body Site: Gastrointestinal tract]
Bact_cacc_ATCC_43185:641002092	0	0	0	0	0	0	0	0	0	0	0	0	0	0	0	0	2	0	0	0	0	0	0	0	ZP_01960238 BACCAC_01850 F5/8 type C domain. [Bacteroides caccae ATCC 43185] [Body Site: Gastrointestinal tract]
Bact_cacc_ATCC_43185:641002098	4.2	4.7	0	0	0	0	0	0	0	0	0	0	0	1.8	0	0	0	0	0	0	0	0	0	0	ZP_01960244 BACCAC_01856 Outer membrane cobalamin receptor protein [Bacteroides caccae ATCC 43185] [Body Site: Gastrointestinal tract]
Bact_cacc_ATCC_43185:641002117	36.1	50.8	26.6	23	69.3	64.3	56.5	47.2	26	17.2	14	14	50	48.6	6.6	3	10	10.7	18.6	20.3	0	0	102.6	104	ZP_01960261 BACCAC_01875 glyceraldehyde-3-phosphate dehydrogenase (EC 1.2.1.12) [Bacteroides caccae ATCC 43185] [Body Site: Gastrointestinal tract]
Bact_cacc_ATCC_43185:641002126	0	2.4	0	0	0	0	0	0	0	0	0	0	0	0	0	0	0	0	0	4.1	0	0	0	0	ZP_01960270 BACCAC_01884 Outer membrane cobalamin receptor protein [Bacteroides caccae ATCC 43185] [Body Site: Gastrointestinal tract]
Bact_cacc_ATCC_43185:641002128	4.2	4.7	0	0	0	0	0	0	0	0	0	0	0	0	0	0	0	5.3	5.2	3	2.3	0	6.3	2	ZP_01960272 BACCAC_01886 TonB-dependent Receptor Plug Domain./TonB dependent receptor. [Bacteroides caccae ATCC 43185] [Body Site: Gastrointestinal tract]
Bact_cacc_ATCC_43185:641002135	3.2	0	2	2	0	1.8	0	0	0	2.7	0	0	1	2.7	0	0	0	0	0	0	0	0	0	0	ZP_01960279 BACCAC_01893 ATP synthase F1 subcomplex epsilon subunit [Bacteroides caccae ATCC 43185] [Body Site: Gastrointestinal tract]
Bact_cacc_ATCC_43185:641002140	0	0	0	0	0	0	1.8	0	0	0	2	0	0	0	0	0	0	0	0	0	0	0	0	0	ZP_01960284 BACCAC_01898 glutamate synthase (NADPH), homotetrameric [Bacteroides caccae ATCC 43185] [Body Site: Gastrointestinal tract]
Bact_cacc_ATCC_43185:641002142	2.1	0	0	0	3.6	2.7	0	0	0	2.7	0	0	2	1.8	0	0	0	0	0	2	0	0	0	0	ZP_01960286 BACCAC_01900 seryl-tRNA synthetase (EC 6.1.1.11) [Bacteroides caccae ATCC 43185] [Body Site: Gastrointestinal tract]
Bact_cacc_ATCC_43185:641002178	0	0	0	0	1.8	0	0	0	0	0	0	0	0	0	0	0	0	0	0	0	0	0	0	0	ZP_01960322 BACCAC_01936 thioredoxin-disulfide reductase [Bacteroides caccae ATCC 43185] [Body Site: Gastrointestinal tract]
Bact_cacc_ATCC_43185:641002190	0	0	0	0	1.8	0	0	0	0	0	0	0	0	0	0	0	0	0	0	0	0	0	0	0	ZP_01960334 BACCAC_01948 L-glutamine synthetase (EC 6.3.1.2) [Bacteroides caccae ATCC 43185] [Body Site: Gastrointestinal tract]
Bact_cacc_ATCC_43185:641002195	10.6	7.1	0	0	15.3	7.2	4.5	6.2	0	1.8	8	10	0	0	0	0	0	0	0	0	0	0	0	0	ZP_01960339 BACCAC_01953 SSU ribosomal protein S1P [Bacteroides caccae ATCC 43185] [Body Site: Gastrointestinal tract]
Bact_cacc_ATCC_43185:641002209	2.1	0	0	0	0	0	0	0	0	0	0	0	0	0	0	0	0	0	0	0	0	0	0	0	ZP_01960353 BACCAC_01967 Outer membrane receptor for ferrienterochelin and colicins [Bacteroides caccae ATCC 43185] [Body Site: Gastrointestinal tract]
Bact_cacc_ATCC_43185:641002212	0	0	0	0	0	2.7	0	0	0	0	0	0	0	0	0	0	0	0	0	0	0	0	0	0	ZP_01960356 BACCAC_01970 hypothetical protein [Bacteroides caccae ATCC 43185] [Body Site: Gastrointestinal tract]
Bact_cacc_ATCC_43185:641002242	0	0	0	0	0	0	0	0	0	0	0	0	0	0	0	0	0	0	0	0	2.3	0	0	0	ZP_01960386 BACCAC_02000 type I site-specific deoxyribonuclease, HsdR family [Bacteroides caccae ATCC 43185] [Body Site: Gastrointestinal tract]
Bact_cacc_ATCC_43185:641002258	0	0	3.1	2	0	0	0	0	0	0	0	0	0	0	0	0	0	0	0	0	0	0	3.2	2	ZP_01960402 BACCAC_02016 Uridine phosphorylase [Bacteroides caccae ATCC 43185] [Body Site: Gastrointestinal tract]
Bact_cacc_ATCC_43185:641002259	5.3	7.1	0	0	7.2	4.5	7.2	5.3	2.7	0	0	0	2	6.4	0	0	0	0	0	0	0	3.2	0	0	ZP_01960403 BACCAC_02017 Uncharacterized protein conserved in bacteria [Bacteroides caccae ATCC 43185] [Body Site: Gastrointestinal tract]
Bact_cacc_ATCC_43185:641002274	18	18.9	4.1	0	7.2	6.3	7.2	8.9	9.9	6.3	5	9	3	8.2	0	0	0	2.1	5.2	3	0	0	12.7	7	ZP_01960417 BACCAC_02032 enolase (EC 4.2.1.11) [Bacteroides caccae ATCC 43185] [Body Site: Gastrointestinal tract]
Bact_cacc_ATCC_43185:641002284	0	0	0	2	0	0	0	0	0	0	0	0	0	0	0	0	0	0	0	0	0	0	0	0	ZP_01960427 BACCAC_02042 LSU ribosomal protein L25P [Bacteroides caccae ATCC 43185] [Body Site: Gastrointestinal tract]
Bact_cacc_ATCC_43185:641002291	0	0	0	0	0	0	1.8	0	0	0	0	0	0	0	0	0	0	0	0	0	0	0	0	0	ZP_01960434 BACCAC_02049 hypothetical protein [Bacteroides caccae ATCC 43185] [Body Site: Gastrointestinal tract]
Bact_cacc_ATCC_43185:641002292	12.7	14.2	9.2	8	7.2	7.2	4.5	9.8	5.4	5.4	7	5	1	1.8	0	0	0	0	0	0	0	0	0	0	ZP_01960435 BACCAC_02050 ATP-dependent chaperone ClpB [Bacteroides caccae ATCC 43185] [Body Site: Gastrointestinal tract]
Bact_cacc_ATCC_43185:641002301	4.2	4.7	2	0	1.8	2.7	0	0	0	0	2	4	0	0	0	0	0	0	0	0	0	0	0	0	ZP_01960444 BACCAC_02059 RecA protein [Bacteroides caccae ATCC 43185] [Body Site: Gastrointestinal tract]
Bact_cacc_ATCC_43185:641002303	0	0	0	0	3.6	3.6	1.8	1.8	0	0	0	0	0	0	0	0	0	0	0	0	0	0	0	0	ZP_01960446 BACCAC_02061 Saccharopine dehydrogenase and related proteins [Bacteroides caccae ATCC 43185] [Body Site: Gastrointestinal tract]
Bact_cacc_ATCC_43185:641002305	0	0	0	0	0	0	0	0	0	0	0	0	0	0	0	0	6	4.3	0	0	0	0	4.2	3	ZP_01960448 BACCAC_02063 Heat shock protein [Bacteroides caccae ATCC 43185] [Body Site: Gastrointestinal tract]
Bact_cacc_ATCC_43185:641002308	17	13	3.1	2	20.7	13.6	12.6	13.3	9	4.5	2	0	5	5.5	0	0	0	0	0	0	0	0	0	0	ZP_01960451 BACCAC_02066 chaperone protein DnaK [Bacteroides caccae ATCC 43185] [Body Site: Gastrointestinal tract]
Bact_cacc_ATCC_43185:641002317	0	0	0	0	0	0	1.8	0	0	0	0	0	0	0	0	0	0	0	0	0	0	0	0	0	ZP_01960460 BACCAC_02075 hypothetical protein [Bacteroides caccae ATCC 43185] [Body Site: Gastrointestinal tract]
Bact_cacc_ATCC_43185:641002326	0	0	0	0	1.8	1.8	0	0	0	0	0	0	0	0	0	0	0	0	0	0	0	0	0	0	ZP_01960469 BACCAC_02084 pyridoxal-phosphate dependent TrpB-like enzyme [Bacteroides caccae ATCC 43185] [Body Site: Gastrointestinal tract]
Bact_cacc_ATCC_43185:641002333	0	0	0	0	0	0	0	0	0	0	0	0	0	0	0	0	0	0	0	2	0	0	0	0	ZP_01960476 BACCAC_02091 RagB, SusD and hypothetical proteins. [Bacteroides caccae ATCC 43185] [Body Site: Gastrointestinal tract]
Bact_cacc_ATCC_43185:641002334	0	0	4.1	2	0	0	0	0	0	0	0	0	0	0	0	0	0	7.5	0	0	0	0	2.1	3	ZP_01960477 BACCAC_02092 Outer membrane receptor proteins, mostly Fe transport [Bacteroides caccae ATCC 43185] [Body Site: Gastrointestinal tract]
Bact_cacc_ATCC_43185:641002348	0	0	0	0	0	0	0	0	0	0	0	0	0	0	3.3	2	0	0	0	0	0	0	0	0	ZP_01960490 BACCAC_02106 hypothetical protein [Bacteroides caccae ATCC 43185] [Body Site: Gastrointestinal tract]
Bact_cacc_ATCC_43185:641002361	2.1	0	0	0	0	0	0	0	0	0	0	0	0	1.8	0	0	0	0	0	0	0	0	0	0	ZP_01960503 BACCAC_02119 Outer membrane receptor for ferrienterochelin and colicins [Bacteroides caccae ATCC 43185] [Body Site: Gastrointestinal tract]
Bact_cacc_ATCC_43185:641002377	2.1	2.4	2	0	0	0	0	0	0	0	0	0	0	0	0	0	0	0	0	0	0	0	3.2	3	ZP_01960519 BACCAC_02135 DNA-binding ferritin-like protein (oxidative damage protectant) [Bacteroides caccae ATCC 43185] [Body Site: Gastrointestinal tract]
Bact_cacc_ATCC_43185:641002387	0	0	0	0	0	0	0	0	0	0	2	0	0	0	0	0	0	0	0	0	0	0	0	0	ZP_01960529 BACCAC_02145 formate acetyltransferase 1 [Bacteroides caccae ATCC 43185] [Body Site: Gastrointestinal tract]
Bact_cacc_ATCC_43185:641002391	0	0	0	0	0	0	0	0	0	0	0	0	0	0	0	2	0	0	0	0	0	5.3	0	0	ZP_01960532 BACCAC_02149 hypothetical protein [Bacteroides caccae ATCC 43185] [Body Site: Gastrointestinal tract]
Bact_cacc_ATCC_43185:641002418	2.1	0	0	0	0	0	0	0	1.8	0	0	0	0	0	0	0	0	0	0	0	0	0	0	0	ZP_01960558 BACCAC_02176 penicillin-binding protein 1C [Bacteroides caccae ATCC 43185] [Body Site: Gastrointestinal tract]
Bact_cacc_ATCC_43185:641002422	11.7	14.2	9.2	6	19.8	25.4	17.9	16.9	7.2	9.1	10	5	14	14.7	7.7	7	7	6.4	13.4	7.1	7.9	6.3	8.5	3	ZP_01960562 BACCAC_02180 hypothetical protein [Bacteroides caccae ATCC 43185] [Body Site: Gastrointestinal tract]
Bact_cacc_ATCC_43185:641002423	14.9	20.1	29.7	36	45.9	53.4	60.1	47.2	33.1	35.4	18	15	31	42.2	11	7	11	8.5	30.9	27.4	10.1	13.7	28.6	26	ZP_01960563 BACCAC_02181 hypothetical protein [Bacteroides caccae ATCC 43185] [Body Site: Gastrointestinal tract]
Bact_cacc_ATCC_43185:641002441	2.1	2.4	3.1	0	0	0	0	1.8	0	0	2	2	3	4.6	0	0	0	0	0	2	0	0	7.4	9	ZP_01960581 BACCAC_02199 L-fucose isomerase (EC 5.3.1.25) [Bacteroides caccae ATCC 43185] [Body Site: Gastrointestinal tract]
Bact_cacc_ATCC_43185:641002443	0	0	0	0	4.5	5.4	0	0	2.7	0	0	0	0	0	0	0	0	0	0	0	0	0	0	0	ZP_01960583 BACCAC_02201 SSU ribosomal protein S16P [Bacteroides caccae ATCC 43185] [Body Site: Gastrointestinal tract]
Bact_cacc_ATCC_43185:641002466	3.2	3.5	4.1	0	6.3	2.7	2.7	2.7	5.4	4.5	2	3	0	2.7	0	0	0	0	2.1	3	0	0	7.4	6	ZP_01960606 BACCAC_02224 Rubrerythrin [Bacteroides caccae ATCC 43185] [Body Site: Gastrointestinal tract]
Bact_cacc_ATCC_43185:641002497	0	2.4	0	2	0	0	0	0	1.8	2.7	2	0	3	0	0	0	0	0	0	0	0	0	0	0	ZP_01960637 BACCAC_02255 6-phosphogluconolactonase/Glucosamine-6-phosphate isomerase/deaminase [Bacteroides caccae ATCC 43185] [Body Site: Gastrointestinal tract]
Bact_cacc_ATCC_43185:641002511	0	0	0	0	1.8	0	0	0	0	0	0	0	0	0	0	0	0	0	0	0	0	0	0	0	ZP_01960651 BACCAC_02269 Cation/multidrug efflux pump/ABC-type multidrug transport system, ATPase component [Bacteroides caccae ATCC 43185] [Body Site: Gastrointestinal tract]
Bact_cacc_ATCC_43185:641002517	0	0	0	0	3.6	5.4	0	2.7	0	3.6	0	0	4	4.6	0	0	0	0	0	0	0	0	5.3	5	ZP_01960657 BACCAC_02275 pyrophosphate-dependent phosphofructokinase (EC 2.7.1.90) [Bacteroides caccae ATCC 43185] [Body Site: Gastrointestinal tract]
Bact_cacc_ATCC_43185:641002536	2.1	0	0	0	0	0	0	0	0	0	0	0	0	0	0	0	0	0	0	0	0	0	0	0	ZP_01960676 BACCAC_02294 Pyruvate:ferredoxin oxidoreductase and related 2-oxoacid:ferredoxin oxidoreductases, alpha subunit [Bacteroides caccae ATCC 43185] [Body Site: Gastrointestinal tract]
Bact_cacc_ATCC_43185:641002541	7.4	4.7	0	3	2.7	8.2	0	2.7	2.7	0	0	0	0	1.8	0	0	0	0	0	0	0	0	0	2	ZP_01960681 BACCAC_02299 transketolase (EC 2.2.1.1) [Bacteroides caccae ATCC 43185] [Body Site: Gastrointestinal tract]
Bact_cacc_ATCC_43185:641002543	3.2	0	5.1	5	0	2.7	1.8	0	0	0	0	0	1	2.7	0	0	0	0	0	0	0	0	11.6	13	ZP_01960683 BACCAC_02301 L-arabinose isomerase (EC 5.3.1.4) [Bacteroides caccae ATCC 43185] [Body Site: Gastrointestinal tract]
Bact_cacc_ATCC_43185:641002549	0	0	0	0	4.5	4.5	1.8	0	0	0	6	3	0	0	0	0	0	0	0	0	0	0	0	0	ZP_01960689 BACCAC_02307 galactokinase (EC 2.7.1.6) [Bacteroides caccae ATCC 43185] [Body Site: Gastrointestinal tract]
Bact_cacc_ATCC_43185:641002567	12.7	16.5	5.1	3	3.6	4.5	1.8	1.8	3.6	0	4	0	4	5.5	0	0	3	5.3	0	0	0	0	12.7	15	ZP_01960707 BACCAC_02325 Outer membrane protein and related peptidoglycan-associated (lipo)proteins [Bacteroides caccae ATCC 43185] [Body Site: Gastrointestinal tract]
Bact_cacc_ATCC_43185:641002571	2.1	0	0	0	1.8	4.5	0	1.8	0	0	0	2	0	0	0	0	0	0	0	2	0	0	0	0	ZP_01960711 BACCAC_02329 threonyl-tRNA synthetase (EC 6.1.1.3)/Ser-tRNA(Thr) hydrolase (EC 3.1.1.-) [Bacteroides caccae ATCC 43185] [Body Site: Gastrointestinal tract]
Bact_cacc_ATCC_43185:641002572	0	0	0	0	0	0	0	0	0	1.8	0	0	0	0	0	0	0	0	0	0	0	0	0	0	ZP_01960712 BACCAC_02330 bacterial translation initiation factor 3 (bIF-3) [Bacteroides caccae ATCC 43185] [Body Site: Gastrointestinal tract]
Bact_cacc_ATCC_43185:641002574	0	2.4	0	0	3.6	5.4	0	1.8	1.8	0	0	0	0	0	0	0	0	0	0	0	0	0	0	0	ZP_01960714 BACCAC_02332 LSU ribosomal protein L20P [Bacteroides caccae ATCC 43185] [Body Site: Gastrointestinal tract]
Bact_cacc_ATCC_43185:641002606	0	0	0	0	0	0	0	0	0	0	0	0	0	0	0	0	4	0	0	0	0	2.1	0	0	ZP_01960746 BACCAC_02364 hypothetical protein [Bacteroides caccae ATCC 43185] [Body Site: Gastrointestinal tract]
Bact_cacc_ATCC_43185:641002608	2.1	0	0	0	0	0	0	0	0	0	0	0	0	0	0	0	0	0	0	0	0	0	0	0	ZP_01960748 BACCAC_02366 ribonuclease, Rne/Rng family [Bacteroides caccae ATCC 43185] [Body Site: Gastrointestinal tract]
Bact_cacc_ATCC_43185:641002609	0	0	0	0	1.8	1.8	0	0	1.8	3.6	0	0	0	0	0	0	0	0	0	0	0	0	0	0	ZP_01960749 BACCAC_02367 Bacterial nucleoid DNA-binding protein [Bacteroides caccae ATCC 43185] [Body Site: Gastrointestinal tract]
Bact_cacc_ATCC_43185:641002611	0	0	0	0	0	0	0	0	0	0	0	0	0	0	0	0	0	0	0	0	0	0	2.1	2	ZP_01960751 BACCAC_02369 single-strand binding protein [Bacteroides caccae ATCC 43185] [Body Site: Gastrointestinal tract]
Bact_cacc_ATCC_43185:641002668	0	2.4	0	0	0	0	0	0	0	0	0	0	0	0	0	0	0	0	0	0	0	0	0	0	ZP_01960808 BACCAC_02426 Outer membrane cobalamin receptor protein [Bacteroides caccae ATCC 43185] [Body Site: Gastrointestinal tract]
Bact_cacc_ATCC_43185:641002714	0	0	0	2	0	0	0	0	0	0	0	0	0	0	0	0	0	0	0	0	0	0	0	4	ZP_01960854 BACCAC_02472 Periplasmic protease [Bacteroides caccae ATCC 43185] [Body Site: Gastrointestinal tract]
Bact_cacc_ATCC_43185:641002732	0	0	0	0	0	0	0	0	0	0	0	0	0	0	0	0	0	0	0	0	0	0	3.2	0	ZP_01960872 BACCAC_02490 Outer membrane protein and related peptidoglycan-associated (lipo)proteins [Bacteroides caccae ATCC 43185] [Body Site: Gastrointestinal tract]
Bact_cacc_ATCC_43185:641002746	0	0	2	0	0	0	0	0	0	1.8	0	0	0	0	0	0	0	0	0	0	0	0	0	0	ZP_01960884 BACCAC_02504 formyltetrahydrofolate deformylase (EC 3.5.1.10) [Bacteroides caccae ATCC 43185] [Body Site: Gastrointestinal tract]
Bact_cacc_ATCC_43185:641002753	0	0	0	0	0	0	0	0	1.8	0	0	3	0	0	0	0	0	0	0	0	0	0	0	0	ZP_01960891 BACCAC_02511 aspartate kinase (EC 2.7.2.4) [Bacteroides caccae ATCC 43185] [Body Site: Gastrointestinal tract]
Bact_cacc_ATCC_43185:641002755	10.6	18.9	14.3	12	5.4	4.5	0	1.8	13.4	14.5	4	5	1	3.7	3.3	0	7	7.5	6.2	7.1	0	0	21.2	16	ZP_01960893 BACCAC_02513 Ferritin-like protein [Bacteroides caccae ATCC 43185] [Body Site: Gastrointestinal tract]
Bact_cacc_ATCC_43185:641002757	3.2	0	0	0	0	3.6	0	0	0	1.8	0	0	0	0	0	0	0	0	0	0	0	0	0	0	ZP_01960895 BACCAC_02515 2-amino-3-ketobutyrate coenzyme A ligase (EC 2.3.1.29) [Bacteroides caccae ATCC 43185] [Body Site: Gastrointestinal tract]
Bact_cacc_ATCC_43185:641002802	6.4	0	0	0	3.6	3.6	1.8	1.8	0	0	0	0	0	0	0	0	0	0	0	0	0	0	0	0	ZP_01960940 BACCAC_02560 Predicted ATPase related to phosphate starvation-inducible protein PhoH [Bacteroides caccae ATCC 43185] [Body Site: Gastrointestinal tract]
Bact_cacc_ATCC_43185:641002805	0	0	0	0	0	0	0	0	0	0	0	0	0	0	0	0	0	0	0	0	0	0	3.2	3	ZP_01960943 BACCAC_02563 hypothetical protein [Bacteroides caccae ATCC 43185] [Body Site: Gastrointestinal tract]
Bact_cacc_ATCC_43185:641002807	2.1	0	0	0	1.8	0	0	0	1.8	1.8	0	0	0	0	0	0	0	0	0	0	0	0	0	0	ZP_01960945 BACCAC_02565 thiol peroxidase (atypical 2-Cys peroxiredoxin) (EC 1.11.1.5) [Bacteroides caccae ATCC 43185] [Body Site: Gastrointestinal tract]
Bact_cacc_ATCC_43185:641002832	8.5	0	4.1	4	0	0	0	0	0	1.8	3	4	0	0	0	0	0	0	0	0	0	0	8.5	6	ZP_01960969 BACCAC_02590 periplasmic serine protease, Do/DeqQ family [Bacteroides caccae ATCC 43185] [Body Site: Gastrointestinal tract]
Bact_cacc_ATCC_43185:641002855	0	0	0	0	3.6	1.8	0	0	0	3.6	2	0	0	0	0	0	0	0	0	0	0	0	0	0	ZP_01960988 BACCAC_02613 GMP synthase (glutamine-hydrolyzing), C-terminal domain or B subunit [Bacteroides caccae ATCC 43185] [Body Site: Gastrointestinal tract]
Bact_cacc_ATCC_43185:641002857	0	0	0	0	0	0	0	1.8	0	0	0	0	0	0	0	0	0	0	0	0	0	0	0	0	ZP_01960990 BACCAC_02615 Beta-galactosidase/beta-glucuronidase [Bacteroides caccae ATCC 43185] [Body Site: Gastrointestinal tract]
Bact_cacc_ATCC_43185:641002859	3.2	2.4	0	0	0	0	0	1.8	0	0	2	0	2	2.7	0	2	3	0	0	0	0	0	0	0	ZP_01960992 BACCAC_02617 Outer membrane cobalamin receptor protein [Bacteroides caccae ATCC 43185] [Body Site: Gastrointestinal tract]
Bact_cacc_ATCC_43185:641002884	0	0	2	0	0	1.8	0	0	2.7	4.5	3	4	0	0	0	0	0	0	0	0	0	0	0	0	ZP_01961016 BACCAC_02642 Aspartate/tyrosine/aromatic aminotransferase [Bacteroides caccae ATCC 43185] [Body Site: Gastrointestinal tract]
Bact_cacc_ATCC_43185:641002907	0	3.5	0	0	3.6	0	0	0	0	0	0	0	0	0	0	0	0	0	0	0	0	0	0	0	ZP_01961039 BACCAC_02665 Outer membrane receptor proteins, mostly Fe transport [Bacteroides caccae ATCC 43185] [Body Site: Gastrointestinal tract]
Bact_cacc_ATCC_43185:641002919	0	0	0	0	0	0	0	0	0	0	3	3	1	1.8	0	0	2	0	0	0	0	0	0	0	ZP_01961051 BACCAC_02677 Outer membrane receptor proteins, mostly Fe transport [Bacteroides caccae ATCC 43185] [Body Site: Gastrointestinal tract]
Bact_cacc_ATCC_43185:641002920	0	0	0	0	0	0	0	0	0	0	0	0	0	0	0	0	2	4.3	0	0	0	0	0	0	ZP_01961052 BACCAC_02678 RagB, SusD and hypothetical proteins. [Bacteroides caccae ATCC 43185] [Body Site: Gastrointestinal tract]
Bact_cacc_ATCC_43185:641002949	5.3	2.4	0	0	5.4	3.6	4.5	0	1.8	1.8	0	0	6	4.6	0	0	0	0	0	0	0	0	0	2	ZP_01961081 BACCAC_02707 Acyl-CoA dehydrogenases [Bacteroides caccae ATCC 43185] [Body Site: Gastrointestinal tract]
Bact_cacc_ATCC_43185:641002951	3.2	5.9	2	2	0	0	3.6	0	0	0	0	2	6	6.4	0	0	0	0	0	3	0	0	0	0	ZP_01961083 BACCAC_02709 Electron transfer flavoprotein, beta subunit [Bacteroides caccae ATCC 43185] [Body Site: Gastrointestinal tract]
Bact_cacc_ATCC_43185:641002955	0	0	7.2	6	0	0	0	0	0	0	0	0	0	0	0	0	0	3.2	0	0	0	0	0	0	ZP_01961087 BACCAC_02713 Outer membrane cobalamin receptor protein [Bacteroides caccae ATCC 43185] [Body Site: Gastrointestinal tract]
Bact_cacc_ATCC_43185:641002960	0	0	0	0	0	0	0	0	0	0	0	0	0	0	0	0	0	0	0	0	0	0	3.2	0	ZP_01961092 BACCAC_02718 Aminopeptidase C [Bacteroides caccae ATCC 43185] [Body Site: Gastrointestinal tract]
Bact_cacc_ATCC_43185:641002969	0	0	0	0	0	0	0	0	0	0	0	0	0	0	0	0	0	0	0	0	0	0	7.4	5	ZP_01961101 BACCAC_02727 Outer membrane cobalamin receptor protein [Bacteroides caccae ATCC 43185] [Body Site: Gastrointestinal tract]
Bact_cacc_ATCC_43185:641002970	0	0	0	0	0	0	0	0	0	0	0	0	0	0	0	0	0	0	0	0	0	0	2.1	3	ZP_01961102 BACCAC_02728 RagB, SusD and hypothetical proteins. [Bacteroides caccae ATCC 43185] [Body Site: Gastrointestinal tract]
Bact_cacc_ATCC_43185:641002983	22.3	18.9	12.3	8	27.9	27.2	17	16.9	16.1	19	11	11	9	9.2	0	0	0	0	6.2	3	0	0	5.3	7	ZP_01961115 BACCAC_02741 pyruvate:ferredoxin (flavodoxin) oxidoreductase, homodimeric [Bacteroides caccae ATCC 43185] [Body Site: Gastrointestinal tract]
Bact_cacc_ATCC_43185:641002996	2.1	2.4	2	0	3.6	3.6	0	0	0	2.7	0	3	0	2.7	0	0	0	0	0	0	0	0	4.2	3	ZP_01961128 BACCAC_02754 phosphoribosylformylglycinamidine synthase (EC 6.3.5.3) [Bacteroides caccae ATCC 43185] [Body Site: Gastrointestinal tract]
Bact_cacc_ATCC_43185:641003004	0	0	0	0	1.8	0	0	1.8	2.7	3.6	0	0	0	0	0	0	0	0	0	0	0	0	0	0	ZP_01961136 BACCAC_02762 pyruvate carboxylase subunit B (EC 6.4.1.1) [Bacteroides caccae ATCC 43185] [Body Site: Gastrointestinal tract]
Bact_cacc_ATCC_43185:641003011	0	0	0	0	0	0	0	0	1.8	0	0	0	0	0	0	0	0	0	0	0	0	0	0	0	ZP_01961143 BACCAC_02769 LSU ribosomal protein L31P [Bacteroides caccae ATCC 43185] [Body Site: Gastrointestinal tract]
Bact_cacc_ATCC_43185:641003012	9.6	7.1	4.1	5	17.1	18.1	19.7	12.5	10.8	5.4	11	8	9	5.5	0	0	0	0	0	0	0	0	0	0	ZP_01961144 BACCAC_02770 fructose-bisphosphate aldolase (EC 4.1.2.13) [Bacteroides caccae ATCC 43185] [Body Site: Gastrointestinal tract]
Bact_cacc_ATCC_43185:641003017	11.7	15.3	7.2	3	14.4	16.3	13.4	12.5	12.5	12.7	10	7	11	12.8	2.2	2	0	2.1	12.4	11.2	0	0	6.3	10	ZP_01961149 BACCAC_02775 Acetyl-CoA carboxylase, carboxyltransferase component (subunits alpha and beta) [Bacteroides caccae ATCC 43185] [Body Site: Gastrointestinal tract]
Bact_cacc_ATCC_43185:641003018	0	0	0	0	0	0	0	0	1.8	0	0	0	0	0	0	0	0	0	0	0	0	0	0	0	ZP_01961150 BACCAC_02776 methylmalonyl-CoA epimerase (EC 5.1.99.1) [Bacteroides caccae ATCC 43185] [Body Site: Gastrointestinal tract]
Bact_cacc_ATCC_43185:641003032	2.1	3.5	0	0	1.8	2.7	0	2.7	4.5	3.6	2	0	0	0	0	0	0	0	0	0	0	0	0	2	ZP_01961164 BACCAC_02790 phosphoglycerate kinase (EC 2.7.2.3) [Bacteroides caccae ATCC 43185] [Body Site: Gastrointestinal tract]
Bact_cacc_ATCC_43185:641003038	3.2	7.1	14.3	9	0	0	0	0	0	0	0	0	0	0	0	0	0	0	0	0	0	0	0	0	ZP_01961170 BACCAC_02796 ABC-type nitrate/sulfonate/bicarbonate transport system, ATPase component [Bacteroides caccae ATCC 43185] [Body Site: Gastrointestinal tract]
Bact_cacc_ATCC_43185:641003077	0	0	0	0	1.8	0	0	0	0	0	0	0	0	0	0	0	0	0	0	0	3.4	0	0	0	ZP_01961208 BACCAC_02835 phosphoglycerate mutase (EC 5.4.2.1) [Bacteroides caccae ATCC 43185] [Body Site: Gastrointestinal tract]
Bact_cacc_ATCC_43185:641003078	3.2	4.7	3.1	0	0	0	0	0	0	0	0	0	2	0	0	0	3	6.4	0	0	0	0	4.2	5	ZP_01961209 BACCAC_02836 fructose-bisphosphate aldolase (EC 4.1.2.13) [Bacteroides caccae ATCC 43185] [Body Site: Gastrointestinal tract]
Bact_cacc_ATCC_43185:641003079	3.2	0	0	0	0	0	0	0	0	0	0	0	0	0	0	0	0	0	0	0	0	0	5.3	5	ZP_01961210 BACCAC_02837 transaldolase (EC 2.2.1.2) [Bacteroides caccae ATCC 43185] [Body Site: Gastrointestinal tract]
Bact_cacc_ATCC_43185:641003106	0	0	0	0	0	1.8	0	0	0	0	0	0	0	0	0	0	0	0	0	0	0	0	0	0	ZP_01961236 BACCAC_02864 signal recognition particle subunit FFH/SRP54 (srp54) [Bacteroides caccae ATCC 43185] [Body Site: Gastrointestinal tract]
Bact_cacc_ATCC_43185:641003111	4.2	2.4	0	0	1.8	2.7	0	0	0	0	0	0	0	0	0	0	0	0	0	0	0	0	0	0	ZP_01961242 BACCAC_02870 transcription termination factor Rho [Bacteroides caccae ATCC 43185] [Body Site: Gastrointestinal tract]
Bact_cacc_ATCC_43185:641003114	0	0	0	2	0	0	0	0	0	0	0	0	0	0	0	0	0	0	0	0	0	0	0	0	ZP_01961244 BACCAC_02872 ferrous iron transporter FeoB [Bacteroides caccae ATCC 43185] [Body Site: Gastrointestinal tract]
Bact_cacc_ATCC_43185:641003131	2.1	0	0	0	0	0	0	0	0	0	0	0	0	0	0	0	0	0	0	0	0	0	0	0	ZP_01961259 BACCAC_02889 Lactate dehydrogenase and related dehydrogenases [Bacteroides caccae ATCC 43185] [Body Site: Gastrointestinal tract]
Bact_cacc_ATCC_43185:641003140	0	0	0	0	0	0	1.8	0	0	0	0	0	0	0	0	0	0	0	0	0	0	0	0	0	ZP_01961268 BACCAC_02898 F5/8 type C domain./Domain of unknown function (DUF1735). [Bacteroides caccae ATCC 43185] [Body Site: Gastrointestinal tract]
Bact_cacc_ATCC_43185:641003141	2.1	0	0	0	0	0	0	0	0	0	0	0	0	0	0	0	0	0	0	0	0	0	0	0	ZP_01961269 BACCAC_02899 RagB, SusD and hypothetical proteins. [Bacteroides caccae ATCC 43185] [Body Site: Gastrointestinal tract]
Bact_cacc_ATCC_43185:641003142	2.1	4.7	0	0	0	0	0	0	0	0	0	0	0	0	0	0	0	0	0	0	2.3	0	0	0	ZP_01961270 BACCAC_02900 Outer membrane cobalamin receptor protein [Bacteroides caccae ATCC 43185] [Body Site: Gastrointestinal tract]
Bact_cacc_ATCC_43185:641003145	0	0	0	0	0	0	0	0	0	0	3	0	0	0	0	0	0	0	0	0	0	0	0	0	ZP_01961273 BACCAC_02903 nicotinate-nucleotide pyrophosphorylase [carboxylating] (EC 2.4.2.19) [Bacteroides caccae ATCC 43185] [Body Site: Gastrointestinal tract]
Bact_cacc_ATCC_43185:641003161	0	0	0	0	0	0	0	0	3.6	3.6	0	2	0	0	0	0	0	0	0	0	0	0	0	0	ZP_01961289 BACCAC_02919 Phosphomannomutase [Bacteroides caccae ATCC 43185] [Body Site: Gastrointestinal tract]
Bact_cacc_ATCC_43185:641003182	0	0	3.1	0	0	0	0	0	0	2.7	0	0	0	0	0	0	0	0	0	0	0	0	3.2	5	ZP_01961310 BACCAC_02940 Myo-inositol-1-phosphate synthase [Bacteroides caccae ATCC 43185] [Body Site: Gastrointestinal tract]
Bact_cacc_ATCC_43185:641003193	2.1	0	0	0	0	0	0	0	0	0	0	0	1	1.8	0	0	0	0	0	0	0	0	0	0	ZP_01961320 BACCAC_02951 Outer membrane receptor proteins, mostly Fe transport [Bacteroides caccae ATCC 43185] [Body Site: Gastrointestinal tract]
Bact_cacc_ATCC_43185:641003198	5.3	5.9	3.1	8	0	0	0	0	2.7	0	0	2	0	0	0	0	0	0	0	0	0	0	0	0	ZP_01961325 BACCAC_02956 hypothetical protein [Bacteroides caccae ATCC 43185] [Body Site: Gastrointestinal tract]
Bact_cacc_ATCC_43185:641003202	0	0	0	0	0	0	0	0	0	0	0	0	0	0	0	0	2	3.2	0	0	0	0	0	0	ZP_01961329 BACCAC_02960 Outer membrane receptor for ferrienterochelin and colicins [Bacteroides caccae ATCC 43185] [Body Site: Gastrointestinal tract]
Bact_cacc_ATCC_43185:641003210	2.1	0	0	0	2.7	2.7	0	3.6	2.7	1.8	0	0	3	3.7	0	0	0	0	2.1	0	0	0	0	0	ZP_01961337 BACCAC_02968 fumarase (EC 4.2.1.2) [Bacteroides caccae ATCC 43185] [Body Site: Gastrointestinal tract]
Bact_cacc_ATCC_43185:641003249	0	0	0	3	0	0	0	0	0	0	0	0	0	0	0	0	0	0	0	0	0	0	0	0	ZP_01961376 BACCAC_03007 RagB, SusD and hypothetical proteins. [Bacteroides caccae ATCC 43185] [Body Site: Gastrointestinal tract]
Bact_cacc_ATCC_43185:641003266	3.2	0	0	0	8.1	5.4	1.8	1.8	0	1.8	4	5	1	1.8	0	0	0	0	0	0	0	0	0	0	ZP_01961393 BACCAC_03024 translation elongation factor 2 (EF-2/EF-G) [Bacteroides caccae ATCC 43185] [Body Site: Gastrointestinal tract]
Bact_cacc_ATCC_43185:641003268	3.2	4.7	0	0	9	8.2	2.7	3.6	7.2	6.3	4	6	0	1.8	0	0	0	0	0	0	0	0	0	0	ZP_01961395 BACCAC_03026 Response regulators consisting of a CheY-like receiver domain and a winged-helix DNA-binding domain [Bacteroides caccae ATCC 43185] [Body Site: Gastrointestinal tract]
Bact_cacc_ATCC_43185:641003272	0	0	0	0	3.6	6.3	0	0	0	0	2	0	0	0	0	0	0	0	0	0	0	0	0	0	ZP_01961399 BACCAC_03030 SSU ribosomal protein S6P [Bacteroides caccae ATCC 43185] [Body Site: Gastrointestinal tract]
Bact_cacc_ATCC_43185:641003273	0	0	0	0	2.7	4.5	1.8	0	0	0	2	2	0	0	0	0	0	0	0	0	0	0	0	0	ZP_01961400 BACCAC_03031 SSU ribosomal protein S18P [Bacteroides caccae ATCC 43185] [Body Site: Gastrointestinal tract]
Bact_cacc_ATCC_43185:641003274	0	0	0	2	0	0	0	0	3.6	1.8	0	0	0	0	0	0	0	0	0	0	0	0	0	0	ZP_01961401 BACCAC_03032 LSU ribosomal protein L9P [Bacteroides caccae ATCC 43185] [Body Site: Gastrointestinal tract]
Bact_cacc_ATCC_43185:641003278	7.4	7.1	2	2	0	0	0	0	0	0	3	3	0	0	0	0	0	0	0	0	0	0	0	0	ZP_01961405 BACCAC_03036 Domain of Unknown Function (DUF1080). [Bacteroides caccae ATCC 43185] [Body Site: Gastrointestinal tract]
Bact_cacc_ATCC_43185:641003287	3.2	0	0	0	2.7	2.7	0	0	0	0	2	0	0	0	0	0	0	0	0	0	0	0	0	0	ZP_01961414 BACCAC_03045 ribonucleoside-diphosphate reductase, adenosylcobalamin-dependent [Bacteroides caccae ATCC 43185] [Body Site: Gastrointestinal tract]
Bact_cacc_ATCC_43185:641003310	2.1	0	0	2	0	0	0	0	0	0	0	0	0	0	0	0	0	0	0	0	0	0	0	0	ZP_01961436 BACCAC_03068 nucleotide sugar dehydrogenase [Bacteroides caccae ATCC 43185] [Body Site: Gastrointestinal tract]
Bact_cacc_ATCC_43185:641003346	0	0	2	0	0	1.8	0	0	0	0	0	2	1	0	0	0	0	0	0	0	0	0	0	0	ZP_01961472 BACCAC_03104 GDP-mannose 4,6-dehydratase [Bacteroides caccae ATCC 43185] [Body Site: Gastrointestinal tract]
Bact_cacc_ATCC_43185:641003347	0	0	0	2	0	0	0	0	0	0	0	0	0	0	0	0	0	0	0	0	0	0	0	0	ZP_01961473 BACCAC_03105 Nucleoside-diphosphate-sugar epimerases [Bacteroides caccae ATCC 43185] [Body Site: Gastrointestinal tract]
Bact_cacc_ATCC_43185:641003354	0	2.4	0	0	0	0	1.8	2.7	0	1.8	0	0	0	1.8	0	0	0	0	0	0	0	0	0	0	ZP_01961480 BACCAC_03112 glucose-6-phosphate isomerase (EC 5.3.1.9) [Bacteroides caccae ATCC 43185] [Body Site: Gastrointestinal tract]
Bact_cacc_ATCC_43185:641003356	2.1	0	0	0	1.8	0	0	0	0	4.5	0	0	3	2.7	0	0	0	0	0	0	0	0	0	0	ZP_01961482 BACCAC_03114 Lysyl-tRNA synthetase (class II) [Bacteroides caccae ATCC 43185] [Body Site: Gastrointestinal tract]
Bact_cacc_ATCC_43185:641003373	0	0	0	0	0	1.8	0	1.8	2.7	3.6	0	0	0	0	0	0	0	0	0	0	0	0	2.1	0	ZP_01961499 BACCAC_03131 methylmalonyl-CoA mutase, heterodimeric type, beta chain [Bacteroides caccae ATCC 43185] [Body Site: Gastrointestinal tract]
Bact_cacc_ATCC_43185:641003374	5.3	7.1	4.1	3	0	0	0	1.8	6.3	4.5	3	2	0	3.7	0	0	0	0	0	0	0	0	0	0	ZP_01961500 BACCAC_03132 methylmalonyl-CoA mutase (EC 5.4.99.2) [Bacteroides caccae ATCC 43185] [Body Site: Gastrointestinal tract]
Bact_cacc_ATCC_43185:641003377	2.1	0	0	0	0	0	0	0	0	0	0	0	0	0	0	0	0	0	0	0	0	0	0	0	ZP_01961503 BACCAC_03135 IPT/TIG domain./NHL repeat. [Bacteroides caccae ATCC 43185] [Body Site: Gastrointestinal tract]
Bact_cacc_ATCC_43185:641003378	0	2.4	0	0	0	0	0	0	0	0	0	0	0	0	0	0	0	0	0	4.1	0	0	0	0	ZP_01961504 BACCAC_03136 Outer membrane receptor proteins, mostly Fe transport [Bacteroides caccae ATCC 43185] [Body Site: Gastrointestinal tract]
Bact_cacc_ATCC_43185:641003382	0	0	0	0	0	0	0	0	0	0	0	0	0	0	0	0	0	0	0	0	0	0	0	2	ZP_01961508 BACCAC_03140 penicillin amidase (EC 3.5.1.11). Cysteine peptidase. MEROPS family C59 [Bacteroides caccae ATCC 43185] [Body Site: Gastrointestinal tract]
Bact_cacc_ATCC_43185:641003384	0	0	0	0	0	0	0	0	0	0	0	0	0	0	0	0	0	0	0	0	0	0	4.2	0	ZP_01961510 BACCAC_03142 chorismate synthase (EC 4.2.3.5) [Bacteroides caccae ATCC 43185] [Body Site: Gastrointestinal tract]
Bact_cacc_ATCC_43185:641003395	0	0	0	0	5.4	9.1	0	0	0	0	2	0	1	0	0	0	0	0	0	0	0	0	0	0	ZP_01961521 BACCAC_03153 ketol-acid reductoisomerase (EC 1.1.1.86) [Bacteroides caccae ATCC 43185] [Body Site: Gastrointestinal tract]
Bact_cacc_ATCC_43185:641003399	8.5	4.7	0	0	4.5	5.4	0	0	0	5.4	5	3	0	0	0	0	0	0	0	0	0	0	0	0	ZP_01961525 BACCAC_03157 Citrate synthase [Bacteroides caccae ATCC 43185] [Body Site: Gastrointestinal tract]
Bact_cacc_ATCC_43185:641003406	0	0	0	0	0	1.8	1.8	0	1.8	3.6	0	0	0	0	0	0	0	0	0	0	0	0	0	0	ZP_01961532 BACCAC_03164 6-phosphofructokinase (EC 2.7.1.11) [Bacteroides caccae ATCC 43185] [Body Site: Gastrointestinal tract]
Bact_cacc_ATCC_43185:641003416	9.6	7.1	9.2	10	5.4	5.4	3.6	5.3	8.1	10	6	0	4	2.7	5.5	5	5	5.3	0	3	2.3	0	0	3	ZP_01961541 BACCAC_03174 Biopolymer transport proteins [Bacteroides caccae ATCC 43185] [Body Site: Gastrointestinal tract]
Bact_cacc_ATCC_43185:641003423	0	0	0	0	0	2.7	0	0	0	0	0	0	0	0	0	0	0	0	0	0	0	0	0	0	ZP_01961548 BACCAC_03181 transcriptional regulator, AsnC family [Bacteroides caccae ATCC 43185] [Body Site: Gastrointestinal tract]
Bact_cacc_ATCC_43185:641003431	0	0	0	0	0	0	0	0	0	0	0	0	0	0	0	2	0	0	0	0	0	0	0	0	ZP_01961556 BACCAC_03189 Outer membrane protein [Bacteroides caccae ATCC 43185] [Body Site: Gastrointestinal tract]
Bact_cacc_ATCC_43185:641003442	0	0	0	0	3.6	2.7	0	0	0	0	0	2	0	0	0	0	0	0	0	0	0	0	0	0	ZP_01961567 BACCAC_03200 glycyl-tRNA synthetase (EC 6.1.1.14) [Bacteroides caccae ATCC 43185] [Body Site: Gastrointestinal tract]
Bact_cacc_ATCC_43185:641003457	2.1	0	0	0	0	0	0	0	0	0	0	0	0	0	0	0	0	0	0	0	0	0	0	0	ZP_01961582 BACCAC_03215 aspartate semialdehyde dehydrogenase (EC 1.2.1.11) [Bacteroides caccae ATCC 43185] [Body Site: Gastrointestinal tract]
Bact_cacc_ATCC_43185:641003470	0	0	0	0	0	0	0	0	0	0	0	0	0	2.7	0	0	0	0	0	0	0	0	0	0	ZP_01961595 BACCAC_03228 Alpha-L-arabinofuranosidase [Bacteroides caccae ATCC 43185] [Body Site: Gastrointestinal tract]
Bact_cacc_ATCC_43185:641003473	0	0	0	0	0	0	6.3	0	0	0	0	0	0	0	0	0	0	0	0	0	0	0	2.1	0	ZP_01961598 BACCAC_03231 Signal transduction histidine kinase [Bacteroides caccae ATCC 43185] [Body Site: Gastrointestinal tract]
Bact_cacc_ATCC_43185:641003474	0	0	0	0	0	0	0	0	0	0	0	0	0	0	0	0	0	0	2.1	0	0	0	0	0	ZP_01961599 BACCAC_03232 TonB-dependent Receptor Plug Domain./TonB dependent receptor. [Bacteroides caccae ATCC 43185] [Body Site: Gastrointestinal tract]
Bact_cacc_ATCC_43185:641003497	0	0	0	0	0	0	0	0	1.8	0	0	0	0	0	0	0	0	0	0	0	0	0	0	2	ZP_01961622 BACCAC_03255 Alkaline phosphatase [Bacteroides caccae ATCC 43185] [Body Site: Gastrointestinal tract]
Bact_cacc_ATCC_43185:641003515	0	0	0	0	0	0	0	0	0	0	0	0	0	0	0	0	0	0	0	0	0	0	2.1	0	ZP_01961640 BACCAC_03273 outer membrane protein assembly complex, YaeT protein [Bacteroides caccae ATCC 43185] [Body Site: Gastrointestinal tract]
Bact_cacc_ATCC_43185:641003521	0	0	0	0	0	0	0	0	1.8	0	0	0	0	0	0	0	0	0	0	0	0	0	0	0	ZP_01961646 BACCAC_03279 orotate phosphoribosyltransferase (EC 2.4.2.10) [Bacteroides caccae ATCC 43185] [Body Site: Gastrointestinal tract]
Bact_cacc_ATCC_43185:641003557	0	2.4	0	0	1.8	1.8	0	0	0	0	0	0	0	0	0	0	0	0	0	0	0	0	0	0	ZP_01961680 BACCAC_03315 argininosuccinate synthase (EC 6.3.4.5) [Bacteroides caccae ATCC 43185] [Body Site: Gastrointestinal tract]
Bact_cacc_ATCC_43185:641003561	0	3.5	5.1	4	0	0	3.6	3.6	3.6	0	0	0	5	6.4	0	0	0	0	2.1	0	0	0	0	4	ZP_01961684 BACCAC_03319 L-rhamnose isomerase (EC 5.3.1.14) [Bacteroides caccae ATCC 43185] [Body Site: Gastrointestinal tract]
Bact_cacc_ATCC_43185:641003569	0	0	0	0	4.5	3.6	0	2.7	0	1.8	0	0	0	0	0	0	0	0	0	0	0	0	0	0	ZP_01961691 BACCAC_03327 3-oxoacyl-[acyl-carrier-protein] reductase (EC 1.1.1.100) [Bacteroides caccae ATCC 43185] [Body Site: Gastrointestinal tract]
Bact_cacc_ATCC_43185:641003575	0	0	0	0	0	0	0	0	0	0	0	2	0	0	2.2	0	0	0	0	0	0	0	0	0	ZP_01961697 BACCAC_03333 Response regulator containing CheY-like receiver, AAA-type ATPase, and DNA-binding domains [Bacteroides caccae ATCC 43185] [Body Site: Gastrointestinal tract]
Bact_cacc_ATCC_43185:641003583	0	0	0	0	0	0	0	0	0	0	3	2	0	0	0	0	0	0	0	0	0	0	0	0	ZP_01961705 BACCAC_03341 hypothetical protein [Bacteroides caccae ATCC 43185] [Body Site: Gastrointestinal tract]
Bact_cacc_ATCC_43185:641003584	0	0	0	0	0	0	0	0	0	0	0	0	0	1.8	0	0	0	0	0	0	0	0	0	0	ZP_01961706 BACCAC_03342 ATPase components of ABC transporters with duplicated ATPase domains [Bacteroides caccae ATCC 43185] [Body Site: Gastrointestinal tract]
Bact_cacc_ATCC_43185:641003585	2.1	0	0	0	0	0	0	0	0	0	0	0	0	0	0	0	0	0	0	0	0	0	0	0	ZP_01961707 BACCAC_03343 endothelin-converting enzyme (EC 3.4.24.71). Metallo peptidase. MEROPS family M13 [Bacteroides caccae ATCC 43185] [Body Site: Gastrointestinal tract]
Bact_cacc_ATCC_43185:641003586	0	0	0	0	0	1.8	0	0	4.5	3.6	0	0	0	1.8	0	0	0	0	0	0	0	0	0	0	ZP_01961708 BACCAC_03344 IMP cyclohydrolase (EC 3.5.4.10)/phosphoribosylaminoimidazolecarboxamide formyltransferase (EC 2.1.2.3) [Bacteroides caccae ATCC 43185] [Body Site: Gastrointestinal tract]
Bact_cacc_ATCC_43185:641003587	0	0	0	0	0	1.8	0	0	0	0	0	0	0	0	0	0	0	0	0	0	0	0	0	0	ZP_01961709 BACCAC_03345 cell shape determining protein, MreB/Mrl family [Bacteroides caccae ATCC 43185] [Body Site: Gastrointestinal tract]
Bact_cacc_ATCC_43185:641003613	0	0	0	0	1.8	3.6	0	0	0	0	0	0	0	0	0	0	0	0	0	0	0	0	0	0	ZP_01961731 BACCAC_03371 small GTP-binding protein domain/GTP-binding conserved hypothetical protein [Bacteroides caccae ATCC 43185] [Body Site: Gastrointestinal tract]
Bact_cacc_ATCC_43185:641003619	2.1	4.7	0	0	0	2.7	0	0	1.8	1.8	0	0	0	0	0	0	0	0	0	0	0	0	0	0	ZP_01961737 BACCAC_03377 FKBP-type peptidyl-prolyl cis-trans isomerase (trigger factor) [Bacteroides caccae ATCC 43185] [Body Site: Gastrointestinal tract]
Bact_cacc_ATCC_43185:641003620	3.2	0	2	0	2.7	1.8	0	0	0	0	0	0	0	1.8	0	0	0	0	0	0	0	0	3.2	2	ZP_01961738 BACCAC_03378 ATP-dependent Clp protease proteolytic subunit ClpP (EC 3.4.21.92) [Bacteroides caccae ATCC 43185] [Body Site: Gastrointestinal tract]
Bact_cacc_ATCC_43185:641003622	0	0	0	0	0	2.7	0	0	0	0	0	0	0	0	0	0	0	0	0	0	0	0	0	0	ZP_01961740 BACCAC_03380 ATP-dependent DNA helicase RecQ (EC 3.6.1.-) [Bacteroides caccae ATCC 43185] [Body Site: Gastrointestinal tract]
Bact_cacc_ATCC_43185:641003623	9.6	8.3	14.3	12	6.3	6.3	8.1	8	4.5	4.5	3	0	2	8.2	0	0	0	0	9.3	4.1	0	0	12.7	18	ZP_01961741 BACCAC_03381 inosine-5'-monophosphate dehydrogenase (EC 1.1.1.205) [Bacteroides caccae ATCC 43185] [Body Site: Gastrointestinal tract]
Bact_cacc_ATCC_43185:641003630	5.3	4.7	3.1	2	0	0	0	0	0	0	0	0	0	0	0	0	8	4.3	0	0	0	0	10.6	7	ZP_01961748 BACCAC_03388 Outer membrane protein and related peptidoglycan-associated (lipo)proteins [Bacteroides caccae ATCC 43185] [Body Site: Gastrointestinal tract]
Bact_cacc_ATCC_43185:641003638	3.2	3.5	0	0	2.7	3.6	0	3.6	2.7	0	2	2	0	4.6	0	0	0	0	0	0	0	0	0	0	ZP_01961756 BACCAC_03396 carbamoyl-phosphate synthase large subunit [Bacteroides caccae ATCC 43185] [Body Site: Gastrointestinal tract]
Bact_cacc_ATCC_43185:641003648	0	2.4	0	0	1.8	3.6	2.7	3.6	1.8	1.8	0	0	0	0	0	0	0	0	0	0	0	0	0	0	ZP_01961764 BACCAC_03406 SSU ribosomal protein S9P [Bacteroides caccae ATCC 43185] [Body Site: Gastrointestinal tract]
Bact_cacc_ATCC_43185:641003649	0	3.5	0	3	16.2	25.4	3.6	4.4	7.2	9.1	0	4	0	0	0	0	0	0	0	0	0	0	0	0	ZP_01961765 BACCAC_03407 SSU ribosomal protein S2P [Bacteroides caccae ATCC 43185] [Body Site: Gastrointestinal tract]
Bact_cacc_ATCC_43185:641003650	2.1	2.4	0	0	0	0	2.7	1.8	3.6	1.8	0	0	0	0	0	0	0	0	0	0	0	0	0	0	ZP_01961766 BACCAC_03408 translation elongation factor Ts (EF-Ts) [Bacteroides caccae ATCC 43185] [Body Site: Gastrointestinal tract]
Bact_cacc_ATCC_43185:641003657	0	0	0	0	0	0	0	0	0	0	0	0	0	0	0	0	2	0	0	0	0	0	0	0	ZP_01961773 BACCAC_03415 hypothetical protein [Bacteroides caccae ATCC 43185] [Body Site: Gastrointestinal tract]
Bact_cacc_ATCC_43185:641003669	0	0	0	2	0	0	0	0	0	0	0	0	0	0	0	0	3	4.3	0	0	0	0	0	0	ZP_01961785 BACCAC_03427 hypothetical protein [Bacteroides caccae ATCC 43185] [Body Site: Gastrointestinal tract]
Bact_cacc_ATCC_43185:641003673	0	0	2	0	0	0	0	0	0	0	0	0	0	0	0	0	0	2.1	0	0	0	0	2.1	0	ZP_01961789 BACCAC_03431 Outer membrane protein [Bacteroides caccae ATCC 43185] [Body Site: Gastrointestinal tract]
Bact_cacc_ATCC_43185:641003678	6.4	0	0	5	3.6	5.4	1.8	1.8	3.6	3.6	0	0	3	4.6	0	0	0	0	3.1	0	0	0	19	21	ZP_01961794 BACCAC_03436 malate dehydrogenase (NAD) (EC 1.1.1.37) [Bacteroides caccae ATCC 43185] [Body Site: Gastrointestinal tract]
Bact_cacc_ATCC_43185:641003702	0	0	0	0	2.7	4.5	0	0	1.8	1.8	0	0	0	0	0	0	0	0	0	0	0	0	0	0	ZP_01961818 BACCAC_03460 transcription termination factor NusA [Bacteroides caccae ATCC 43185] [Body Site: Gastrointestinal tract]
Bact_cacc_ATCC_43185:641003703	0	0	0	0	2.7	2.7	1.8	1.8	0	0	0	0	0	0	0	0	0	0	0	0	0	0	0	0	ZP_01961819 BACCAC_03461 bacterial translation initiation factor 2 (bIF-2) [Bacteroides caccae ATCC 43185] [Body Site: Gastrointestinal tract]
Bact_cacc_ATCC_43185:641003706	0	0	0	0	1.8	0	0	0	0	0	0	0	0	0	0	0	0	0	0	0	0	0	0	0	ZP_01961822 BACCAC_03464 FeS assembly ATPase SufC [Bacteroides caccae ATCC 43185] [Body Site: Gastrointestinal tract]
Bact_cacc_ATCC_43185:641003723	0	0	0	0	0	0	0	0	0	0	0	0	2	0	0	0	0	0	2.1	0	0	0	0	0	ZP_01961839 BACCAC_03481 phosphoglycerate mutase (EC 5.4.2.1) [Bacteroides caccae ATCC 43185] [Body Site: Gastrointestinal tract]
Bact_cacc_ATCC_43185:641003799	0	2.4	0	0	0	0	0	0	0	0	0	0	0	0	0	0	0	2.1	0	0	0	0	0	0	ZP_01961914 BACCAC_03557 Outer membrane receptor proteins, mostly Fe transport [Bacteroides caccae ATCC 43185] [Body Site: Gastrointestinal tract]
Bact_cacc_ATCC_43185:641003803	5.3	7.1	2	0	11.7	7.2	5.4	3.6	0	0	4	2	0	0	0	0	0	0	0	0	0	0	0	0	ZP_01961917 BACCAC_03561 protein translocase subunit secA [Bacteroides caccae ATCC 43185] [Body Site: Gastrointestinal tract]
Bact_cacc_ATCC_43185:641003807	0	0	0	0	0	0	0	0	0	0	0	0	0	0	0	0	3	3.2	0	0	0	0	0	3	ZP_01961921 BACCAC_03565 Outer membrane protein transport protein (OMPP1/FadL/TodX). [Bacteroides caccae ATCC 43185] [Body Site: Gastrointestinal tract]
Bact_cacc_ATCC_43185:641003808	0	0	0	3	0	0	0	0	0	0	0	0	0	0	0	0	0	0	0	0	0	0	0	0	ZP_01961922 BACCAC_03566 hypothetical protein [Bacteroides caccae ATCC 43185] [Body Site: Gastrointestinal tract]
Bact_cacc_ATCC_43185:641003811	0	2.4	0	0	0	0	0	0	0	0	0	0	0	0	0	0	0	0	0	0	0	0	0	0	ZP_01961925 BACCAC_03569 hypothetical protein [Bacteroides caccae ATCC 43185] [Body Site: Gastrointestinal tract]
Bact_cacc_ATCC_43185:641003826	4.2	2.4	0	0	0	0	0	0	0	0	2	0	0	0	0	0	0	0	0	0	0	0	0	0	ZP_01961940 BACCAC_03584 Adenylate kinase (EC 2.7.4.3) [Bacteroides caccae ATCC 43185] [Body Site: Gastrointestinal tract]
Bact_cacc_ATCC_43185:641003833	0	0	0	0	0	0	0	0	0	1.8	0	0	0	0	0	0	0	0	0	0	0	0	0	0	ZP_01961947 BACCAC_03591 RagB, SusD and hypothetical proteins. [Bacteroides caccae ATCC 43185] [Body Site: Gastrointestinal tract]
Bact_cacc_ATCC_43185:641003835	0	0	0	0	0	0	0	0	0	0	0	0	0	0	0	0	0	0	0	0	0	0	0	2	ZP_01961949 BACCAC_03593 Fe2+-dicitrate sensor, membrane component [Bacteroides caccae ATCC 43185] [Body Site: Gastrointestinal tract]
Bact_cacc_ATCC_43185:641003845	0	0	0	0	0	0	1.8	0	0	0	0	0	0	0	0	0	0	0	0	0	0	0	0	0	ZP_01961959 BACCAC_03603 RagB, SusD and hypothetical proteins. [Bacteroides caccae ATCC 43185] [Body Site: Gastrointestinal tract]
Bact_cacc_ATCC_43185:641003872	2.1	2.4	2	3	7.2	9.1	4.5	5.3	1.8	2.7	2	0	1	1.8	0	0	0	0	0	0	0	0	0	0	ZP_01961985 BACCAC_03630 conserved hypothetical protein YmdA/YtgF [Bacteroides caccae ATCC 43185] [Body Site: Gastrointestinal tract]
Bact_cacc_ATCC_43185:641003885	3.2	0	0	2	0	0	0	0	0	0	0	0	0	0	0	0	0	0	0	0	0	0	5.3	0	ZP_01961998 BACCAC_03643 Uncharacterized protein containing a von Willebrand factor type A (vWA) domain [Bacteroides caccae ATCC 43185] [Body Site: Gastrointestinal tract]
Bact_cacc_ATCC_43185:641003899	2.1	3.5	0	0	0	0	0	0	0	0	0	0	0	0	0	0	0	0	0	0	0	0	0	0	ZP_01962011 BACCAC_03657 hypothetical protein [Bacteroides caccae ATCC 43185] [Body Site: Gastrointestinal tract]
Bact_cacc_ATCC_43185:641003910	0	0	2	0	0	0	0	0	0	0	0	0	0	0	0	0	0	0	0	2	0	0	0	0	ZP_01962022 BACCAC_03668 Outer membrane cobalamin receptor protein [Bacteroides caccae ATCC 43185] [Body Site: Gastrointestinal tract]
Bact_cacc_ATCC_43185:641003956	0	0	0	0	0	0	0	0	0	0	0	0	0	0	0	0	0	0	2.1	3	0	0	3.2	0	ZP_01962068 BACCAC_03714 Acetyl-CoA carboxylase, carboxyltransferase component (subunits alpha and beta) [Bacteroides caccae ATCC 43185] [Body Site: Gastrointestinal tract]
Bact_cacc_ATCC_43185:641003958	0	0	0	0	0	0	0	0	0	0	0	0	0	0	0	0	0	0	3.1	3	0	0	4.2	7	ZP_01962070 BACCAC_03716 AraC-type DNA-binding domain-containing proteins [Bacteroides caccae ATCC 43185] [Body Site: Gastrointestinal tract]
Bact_cacc_ATCC_43185:641003960	3.2	0	0	0	0	0	0	0	0	0	4	3	0	1.8	0	0	5	5.3	3.1	0	0	0	0	0	ZP_01962072 BACCAC_03718 Outer membrane cobalamin receptor protein [Bacteroides caccae ATCC 43185] [Body Site: Gastrointestinal tract]
Bact_cacc_ATCC_43185:641003967	2.1	4.7	2	3	3.6	5.4	0	0	0	0	0	0	2	0	0	0	0	0	0	0	0	0	0	0	ZP_01962079 BACCAC_03725 allosteric NADP-dependent malic enzyme (EC 1.1.1.40) [Bacteroides caccae ATCC 43185] [Body Site: Gastrointestinal tract]
Bact_cacc_ATCC_43185:641003969	12.7	5.9	10.2	6	16.2	18.1	0	5.3	3.6	5.4	4	0	11	10.1	0	0	6	4.3	10.3	10.1	0	0	12.7	19	ZP_01962081 BACCAC_03727 glutamate dehydrogenase (NAD/NADP) (EC 1.4.1.3) [Bacteroides caccae ATCC 43185] [Body Site: Gastrointestinal tract]
Bact_cacc_ATCC_43185:641003977	26.5	33	24.6	20	20.7	25.4	15.2	14.2	23.3	29.9	23	24	31	18.3	5.5	8	18	15	22.7	20.3	0	0	57.1	44	ZP_01962089 BACCAC_03735 glutamate dehydrogenase (NAD) (EC 1.4.1.2) [Bacteroides caccae ATCC 43185] [Body Site: Gastrointestinal tract]
Bact_cacc_ATCC_43185:641003987	6.4	0	0	0	0	0	0	1.8	1.8	3.6	0	0	0	0	0	0	0	0	0	0	0	0	5.3	8	ZP_01962099 BACCAC_03745 diaminopimelate dehydrogenase (EC 1.4.1.16) [Bacteroides caccae ATCC 43185] [Body Site: Gastrointestinal tract]
Bact_cacc_ATCC_43185:641004007	0	3.5	0	0	0	0	0	0	0	0	0	0	0	0	0	0	0	0	0	0	0	0	0	2	ZP_01962118 BACCAC_03765 signal peptide peptidase A. Serine peptidase. MEROPS family S49 [Bacteroides caccae ATCC 43185] [Body Site: Gastrointestinal tract]
Bact_cacc_ATCC_43185:641004009	0	0	0	0	0	0	0	0	0	0	0	0	0	0	0	0	2	0	0	0	0	0	0	0	ZP_01962120 BACCAC_03767 alpha-1,2-mannosidase, putative [Bacteroides caccae ATCC 43185] [Body Site: Gastrointestinal tract]
Bact_cacc_ATCC_43185:641004014	0	0	0	0	0	0	0	0	0	0	0	0	0	0	0	0	0	0	0	0	0	0	0	2	ZP_01962125 BACCAC_03772 Outer membrane receptor for ferrienterochelin and colicins [Bacteroides caccae ATCC 43185] [Body Site: Gastrointestinal tract]
Bact_cacc_ATCC_43185:641004020	0	0	0	0	0	0	0	0	0	0	2	0	0	0	0	0	0	0	0	0	0	0	0	0	ZP_01962131 BACCAC_03778 hexokinase (EC 2.7.1.1) [Bacteroides caccae ATCC 43185] [Body Site: Gastrointestinal tract]
Bact_cacc_ATCC_43185:641004061	0	0	0	0	0	0	0	0	0	0	0	0	0	1.8	0	0	0	0	0	0	0	0	0	0	ZP_01962169 BACCAC_03819 conserved hypothetical protein TIGR00255 [Bacteroides caccae ATCC 43185] [Body Site: Gastrointestinal tract]
Bact_cacc_ATCC_43185:641004069	0	0	0	0	0	0	0	0	0	0	0	0	3	0	0	0	0	0	0	0	0	0	4.2	0	ZP_01962177 BACCAC_03827 Polyphosphate kinase [Bacteroides caccae ATCC 43185] [Body Site: Gastrointestinal tract]
Bact_cacc_ATCC_43185:641004071	31.8	29.5	8.2	4	21.6	18.1	22.4	28.5	20.6	16.3	13	15	16	17.4	0	0	0	0	7.2	9.1	0	0	7.4	9	ZP_01962179 BACCAC_03829 chaperonin GroL [Bacteroides caccae ATCC 43185] [Body Site: Gastrointestinal tract]
Bact_cacc_ATCC_43185:641004072	4.2	7.1	4.1	0	4.5	5.4	6.3	6.2	7.2	9.1	2	3	1	5.5	2.2	0	0	0	3.1	4.1	0	0	3.2	5	ZP_01962180 BACCAC_03830 Co-chaperonin GroES (HSP10) [Bacteroides caccae ATCC 43185] [Body Site: Gastrointestinal tract]
Bact_cacc_ATCC_43185:641004084	0	0	0	0	0	1.8	1.8	0	0	0	0	0	0	1.8	0	0	0	0	0	0	0	0	0	0	ZP_01962192 BACCAC_03842 Adenylosuccinate synthetase (EC 6.3.4.4) [Bacteroides caccae ATCC 43185] [Body Site: Gastrointestinal tract]
Bact_cacc_ATCC_43185:641004088	0	0	0	0	1.8	0	0	0	0	0	0	0	0	0	0	0	0	0	0	0	0	0	0	2	ZP_01962196 BACCAC_03846 Peptidase family M49. [Bacteroides caccae ATCC 43185] [Body Site: Gastrointestinal tract]
Bact_cacc_ATCC_43185:641004090	3.2	0	2	0	4.5	5.4	0	2.7	4.5	10	3	3	0	0	0	0	0	0	0	0	0	0	0	0	ZP_01962198 BACCAC_03848 transcriptional regulator, AraC family [Bacteroides caccae ATCC 43185] [Body Site: Gastrointestinal tract]
Bact_cacc_ATCC_43185:641004103	0	0	0	0	2.7	0	0	0	0	0	0	0	0	0	0	0	0	0	0	0	0	0	0	0	ZP_01962211 BACCAC_03861 2-isopropylmalate synthase (EC 2.3.3.13) [Bacteroides caccae ATCC 43185] [Body Site: Gastrointestinal tract]
Bact_cacc_ATCC_43185:641004132	0	0	0	0	0	0	0	0	0	0	0	0	0	2.7	0	0	0	0	0	0	0	0	0	2	ZP_01962240 BACCAC_03890 Beta-galactosidase/beta-glucuronidase [Bacteroides caccae ATCC 43185] [Body Site: Gastrointestinal tract]
Bact_dore_DSM_17855:643119094	0	0	0	0	0	1.8	0	0	0	0	0	0	0	0	0	0	0	0	0	0	0	0	0	0	ZP_03298649 BACDOR_00003 3-oxoacyl-[acyl-carrier-protein] synthase III (EC 2.3.1.41) [Bacteroides dorei DSM 17855] [Body Site: Gastrointestinal tract]
Bact_dore_DSM_17855:643119096	0	0	0	0	2.7	3.6	0	1.8	0	0	3	0	0	0	0	0	0	0	0	0	0	0	0	0	ZP_03298651 BACDOR_00005 small GTP-binding protein domain/GTP-binding conserved hypothetical protein [Bacteroides dorei DSM 17855] [Body Site: Gastrointestinal tract]
Bact_dore_DSM_17855:643119101	0	0	0	0	3.6	3.6	4.5	2.7	0	1.8	2	2	0	1.8	0	0	0	0	0	0	0	0	0	0	ZP_03298656 BACDOR_00010 FKBP-type peptidyl-prolyl cis-trans isomerase (trigger factor) [Bacteroides dorei DSM 17855] [Body Site: Gastrointestinal tract]
Bact_dore_DSM_17855:643119102	3.2	0	2	0	2.7	1.8	0	0	0	0	0	0	0	1.8	0	0	0	0	0	0	0	0	4.2	3	ZP_03298657 BACDOR_00011 ATP-dependent Clp protease proteolytic subunit ClpP (EC 3.4.21.92) [Bacteroides dorei DSM 17855] [Body Site: Gastrointestinal tract]
Bact_dore_DSM_17855:643119104	0	0	0	0	0	1.8	0	0	0	0	0	0	0	0	0	0	0	0	0	0	0	0	0	0	ZP_03298659 BACDOR_00013 ATP-dependent DNA helicase RecQ (EC 3.6.1.-) [Bacteroides dorei DSM 17855] [Body Site: Gastrointestinal tract]
Bact_dore_DSM_17855:643119106	12.7	9.4	11.3	12	10.8	12.7	15.2	11.6	5.4	5.4	9	2	11	15.6	4.4	0	0	0	18.6	12.2	0	0	13.7	17	ZP_03298661 BACDOR_00015 inosine-5'-monophosphate dehydrogenase (EC 1.1.1.205) [Bacteroides dorei DSM 17855] [Body Site: Gastrointestinal tract]
Bact_dore_DSM_17855:643119120	0	0	0	0	0	0	0	0	0	0	0	0	2	3.7	0	0	2	2.1	0	2	4.5	5.3	15.9	12	ZP_03298675 BACDOR_00029 Outer membrane protein and related peptidoglycan-associated (lipo)proteins [Bacteroides dorei DSM 17855] [Body Site: Gastrointestinal tract]
Bact_dore_DSM_17855:643119124	5.3	5.9	8.2	0	7.2	9.1	9	10.7	1.8	0	6	5	0	4.6	0	0	0	0	2.1	0	0	0	0	0	ZP_03298679 BACDOR_00033 carbamoyl-phosphate synthase large subunit [Bacteroides dorei DSM 17855] [Body Site: Gastrointestinal tract]
Bact_dore_DSM_17855:643119137	0	0	0	0	0	0	0	0	0	0	8	4	0	0	0	0	0	0	13.4	12.2	15.8	22.2	4.2	3	ZP_03298689 BACDOR_00046 Outer membrane receptor for ferrienterochelin and colicins [Bacteroides dorei DSM 17855] [Body Site: Gastrointestinal tract]
Bact_dore_DSM_17855:643119138	0	0	0	0	0	0	0	0	0	0	4	4	0	0	0	0	0	0	27.8	13.2	49.6	45.4	0	0	ZP_03298690 BACDOR_00047 RagB, SusD and hypothetical proteins. [Bacteroides dorei DSM 17855] [Body Site: Gastrointestinal tract]
Bact_dore_DSM_17855:643119140	0	0	0	0	0	0	0	0	0	0	0	0	0	0	0	0	2	4.3	0	2	0	0	2.1	3	ZP_03298692 BACDOR_00049 hypothetical protein [Bacteroides dorei DSM 17855] [Body Site: Gastrointestinal tract]
Bact_dore_DSM_17855:643119141	0	0	3.1	2	0	0	0	0	0	0	0	0	0	0	0	0	0	0	0	0	0	0	0	0	ZP_03298693 BACDOR_00050 Beta-galactosidase/beta-glucuronidase [Bacteroides dorei DSM 17855] [Body Site: Gastrointestinal tract]
Bact_dore_DSM_17855:643119144	0	0	0	0	1.8	2.7	0	0	0	1.8	0	0	0	0	0	0	0	0	0	0	0	0	0	0	ZP_03298695 BACDOR_00053 3-oxoacyl-[acyl-carrier-protein] reductase (EC 1.1.1.100) [Bacteroides dorei DSM 17855] [Body Site: Gastrointestinal tract]
Bact_dore_DSM_17855:643119163	0	0	0	0	0	0	0	0	0	0	3	0	0	0	0	0	0	0	0	0	0	0	0	0	ZP_03298714 BACDOR_00072 hypothetical protein [Bacteroides dorei DSM 17855] [Body Site: Gastrointestinal tract]
Bact_dore_DSM_17855:643119170	0	0	0	0	1.8	0	0	0	0	0	3	0	0	0	2.2	0	0	0	0	0	0	0	0	0	ZP_03298721 BACDOR_00079 Outer membrane receptor proteins, mostly Fe transport [Bacteroides dorei DSM 17855] [Body Site: Gastrointestinal tract]
Bact_dore_DSM_17855:643119187	6.4	5.9	4.1	0	3.6	5.4	5.4	6.2	4.5	6.3	0	3	1	5.5	2.2	0	0	0	2.1	4.1	0	0	3.2	4	ZP_03298738 BACDOR_00096 Co-chaperonin GroES (HSP10) [Bacteroides dorei DSM 17855] [Body Site: Gastrointestinal tract]
Bact_dore_DSM_17855:643119188	36.1	24.8	11.3	8	25.2	25.4	43.9	32.9	18.8	14.5	14	26	36	44	0	3	0	0	15.5	17.3	0	0	4.2	3	ZP_03298739 BACDOR_00097 chaperonin GroL [Bacteroides dorei DSM 17855] [Body Site: Gastrointestinal tract]
Bact_dore_DSM_17855:643119193	3.2	0	0	0	0	0	1.8	2.7	0	0	0	0	0	0	0	0	0	0	0	2	0	0	0	0	ZP_03298743 BACDOR_00102 Predicted dehydrogenases and related proteins [Bacteroides dorei DSM 17855] [Body Site: Gastrointestinal tract]
Bact_dore_DSM_17855:643119202	0	0	0	0	0	0	0	0	0	0	0	0	0	0	0	0	0	0	0	0	0	0	0	2	ZP_03298752 BACDOR_00111 histidine ammonia-lyase (EC 4.3.1.3) [Bacteroides dorei DSM 17855] [Body Site: Gastrointestinal tract]
Bact_dore_DSM_17855:643119205	3.2	0	3.1	2	2.7	0	1.8	0	0	0	2	2	1	1.8	0	0	2	2.1	2.1	3	0	0	2.1	2	ZP_03298755 BACDOR_00114 glutamate formiminotransferase [Bacteroides dorei DSM 17855] [Body Site: Gastrointestinal tract]
Bact_dore_DSM_17855:643119217	5.3	3.5	0	0	4.5	3.6	5.4	0	0	1.8	0	0	5	5.5	0	0	0	0	0	0	0	0	0	0	ZP_03298767 BACDOR_00126 Acyl-CoA dehydrogenases [Bacteroides dorei DSM 17855] [Body Site: Gastrointestinal tract]
Bact_dore_DSM_17855:643119218	0	0	0	0	0	0	0	0	0	0	0	0	0	1.8	0	0	0	0	0	0	0	0	0	0	ZP_03298768 BACDOR_00127 Electron transfer flavoprotein, alpha subunit [Bacteroides dorei DSM 17855] [Body Site: Gastrointestinal tract]
Bact_dore_DSM_17855:643119219	4.2	3.5	0	2	0	0	3.6	0	0	1.8	0	2	6	7.3	0	0	0	0	0	3	0	0	0	0	ZP_03298769 BACDOR_00128 Electron transfer flavoprotein, beta subunit [Bacteroides dorei DSM 17855] [Body Site: Gastrointestinal tract]
Bact_dore_DSM_17855:643119232	0	0	33.8	27	0	2.7	0	0	0	0	5	2	3	3.7	0	0	9	5.3	0	0	37.2	36.9	64.5	45	ZP_03298782 BACDOR_00141 Outer membrane cobalamin receptor protein [Bacteroides dorei DSM 17855] [Body Site: Gastrointestinal tract]
Bact_dore_DSM_17855:643119233	0	0	8.2	7	0	0	0	0	0	0	3	4	0	0	0	0	0	2.1	0	0	10.1	12.7	26.4	23	ZP_03298783 BACDOR_00142 RagB, SusD and hypothetical proteins. [Bacteroides dorei DSM 17855] [Body Site: Gastrointestinal tract]
Bact_dore_DSM_17855:643119234	4.2	7.1	4.1	4	1.8	1.8	0	0	2.7	0	0	2	2	6.4	0	0	0	0	2.1	0	0	0	0	0	ZP_03298784 BACDOR_00143 methylmalonyl-CoA mutase (EC 5.4.99.2) [Bacteroides dorei DSM 17855] [Body Site: Gastrointestinal tract]
Bact_dore_DSM_17855:643119235	0	0	0	0	0	1.8	0	0	0	1.8	0	0	1	2.7	0	0	0	0	0	0	0	0	2.1	0	ZP_03298785 BACDOR_00144 methylmalonyl-CoA mutase, heterodimeric type, beta chain [Bacteroides dorei DSM 17855] [Body Site: Gastrointestinal tract]
Bact_dore_DSM_17855:643119240	0	2.4	0	0	0	0	0	0	0	0	0	0	0	0	0	0	0	0	0	0	0	0	0	0	ZP_03298790 BACDOR_00149 Outer membrane receptor proteins, mostly Fe transport [Bacteroides dorei DSM 17855] [Body Site: Gastrointestinal tract]
Bact_dore_DSM_17855:643119269	0	0	3.1	6	0	0	0	0	0	0	0	0	0	0	6.6	2	0	0	2.1	4.1	3.4	3.2	0	0	ZP_03298819 BACDOR_00178 Outer membrane receptor proteins, mostly Fe transport [Bacteroides dorei DSM 17855] [Body Site: Gastrointestinal tract]
Bact_dore_DSM_17855:643119284	0	0	0	0	0	0	0	1.8	0	0	0	0	0	0	0	0	0	0	0	0	0	0	0	0	ZP_03298834 BACDOR_00193 branched chain amino acid aminotransferase apoenzyme (EC 2.6.1.42) [Bacteroides dorei DSM 17855] [Body Site: Gastrointestinal tract]
Bact_dore_DSM_17855:643119294	0	0	0	0	0	0	0	0	0	0	0	0	0	0	0	0	2	2.1	0	0	0	0	4.2	3	ZP_03298844 BACDOR_00203 Outer membrane protein [Bacteroides dorei DSM 17855] [Body Site: Gastrointestinal tract]
Bact_dore_DSM_17855:643119296	4.2	2.4	8.2	6	8.1	8.2	8.1	10.7	3.6	2.7	0	0	14	22.9	0	0	0	0	6.2	6.1	0	0	3.2	5	ZP_03298846 BACDOR_00205 malate dehydrogenase (NAD) (EC 1.1.1.37) [Bacteroides dorei DSM 17855] [Body Site: Gastrointestinal tract]
Bact_dore_DSM_17855:643119301	30.8	41.3	36.9	34	26.1	31.7	24.2	22.2	17.9	20.9	27	27	43	30.2	11	13	19	17.1	28.9	20.3	3.4	3.2	75.1	56	ZP_03298851 BACDOR_00210 glutamate dehydrogenase (NAD) (EC 1.4.1.2) [Bacteroides dorei DSM 17855] [Body Site: Gastrointestinal tract]
Bact_dore_DSM_17855:643119304	0	2.4	0	0	0	0	0	1.8	0	0	0	0	1	3.7	0	0	3	4.3	3.1	0	5.6	0	0	0	ZP_03298854 BACDOR_00213 hypothetical protein [Bacteroides dorei DSM 17855] [Body Site: Gastrointestinal tract]
Bact_dore_DSM_17855:643119305	0	0	0	0	0	0	0	0	0	0	0	0	0	0	0	0	0	2.1	0	0	0	0	0	0	ZP_03298855 BACDOR_00214 hypothetical protein [Bacteroides dorei DSM 17855] [Body Site: Gastrointestinal tract]
Bact_dore_DSM_17855:643119306	0	0	0	0	0	0	0	0	0	0	0	0	0	0	0	0	0	0	0	0	0	0	2.1	0	ZP_03298856 BACDOR_00215 hypothetical protein [Bacteroides dorei DSM 17855] [Body Site: Gastrointestinal tract]
Bact_dore_DSM_17855:643119307	11.7	5.9	11.3	8	20.7	17.2	1.8	6.2	5.4	6.3	7	3	9	10.1	2.2	8	5	4.3	10.3	10.1	0	0	13.7	20	ZP_03298857 BACDOR_00216 glutamate dehydrogenase (NAD/NADP) (EC 1.4.1.3) [Bacteroides dorei DSM 17855] [Body Site: Gastrointestinal tract]
Bact_dore_DSM_17855:643119309	0	2.4	0	2	4.5	3.6	2.7	0	0	0	0	0	3	0	0	0	0	0	2.1	0	0	0	5.3	0	ZP_03298859 BACDOR_00218 allosteric NADP-dependent malic enzyme (EC 1.1.1.40) [Bacteroides dorei DSM 17855] [Body Site: Gastrointestinal tract]
Bact_dore_DSM_17855:643119310	0	0	0	0	0	0	0	1.8	0	0	0	0	0	1.8	0	0	0	0	0	0	0	0	0	0	ZP_03298860 BACDOR_00219 RND family efflux transporter, MFP subunit [Bacteroides dorei DSM 17855] [Body Site: Gastrointestinal tract]
Bact_dore_DSM_17855:643119311	4.2	0	0	0	0	0	0	0	0	0	0	0	0	0	0	0	0	0	0	0	0	0	0	0	ZP_03298861 BACDOR_00220 The (Largely Gram-negative Bacterial) Hydrophobe/Amphiphile Efflux-1 (HAE1) Family [Bacteroides dorei DSM 17855] [Body Site: Gastrointestinal tract]
Bact_dore_DSM_17855:643119312	5.3	4.7	3.1	0	0	0	0	0	0	0	3	4	0	2.7	5.5	3	19	23.5	17.5	19.3	3.4	7.4	16.9	21	ZP_03298862 BACDOR_00221 efflux transporter, outer membrane factor (OMF) lipoprotein, NodT family [Bacteroides dorei DSM 17855] [Body Site: Gastrointestinal tract]
Bact_dore_DSM_17855:643119342	0	0	0	0	1.8	0	0	0	0	0	0	0	0	0	0	0	0	0	0	0	0	0	0	0	ZP_03298892 BACDOR_00251 asparaginyl-tRNA synthetase [Bacteroides dorei DSM 17855] [Body Site: Gastrointestinal tract]
Bact_dore_DSM_17855:643119349	0	3.5	0	0	0	2.7	1.8	2.7	0	0	0	0	0	0	0	0	0	0	0	0	0	0	0	0	ZP_03298899 BACDOR_00258 SSU ribosomal protein S9P [Bacteroides dorei DSM 17855] [Body Site: Gastrointestinal tract]
Bact_dore_DSM_17855:643119350	0	0	0	2	9	12.7	3.6	4.4	5.4	7.3	0	2	0	0	0	0	0	0	0	0	0	0	0	0	ZP_03298900 BACDOR_00259 SSU ribosomal protein S2P [Bacteroides dorei DSM 17855] [Body Site: Gastrointestinal tract]
Bact_dore_DSM_17855:643119351	0	2.4	0	0	1.8	1.8	0	1.8	0	0	0	4	0	0	0	0	0	0	0	0	0	0	0	0	ZP_03298901 BACDOR_00260 translation elongation factor Ts (EF-Ts) [Bacteroides dorei DSM 17855] [Body Site: Gastrointestinal tract]
Bact_dore_DSM_17855:643119362	0	0	0	0	1.8	0	0	0	0	0	0	0	0	2.7	0	0	0	0	0	0	0	0	0	0	ZP_03298912 BACDOR_00271 conserved hypothetical protein TIGR00255 [Bacteroides dorei DSM 17855] [Body Site: Gastrointestinal tract]
Bact_dore_DSM_17855:643119377	0	0	5.1	2	0	1.8	0	0	0	0	3	0	3	2.7	0	0	0	0	4.1	6.1	0	0	10.6	10	ZP_03298927 BACDOR_00286 diaminopimelate dehydrogenase (EC 1.4.1.16) [Bacteroides dorei DSM 17855] [Body Site: Gastrointestinal tract]
Bact_dore_DSM_17855:643119381	0	0	0	0	0	0	0	0	0	0	0	0	0	0	0	0	3	5.3	0	0	2.3	0	32.8	38	ZP_03298931 BACDOR_00290 hypothetical protein [Bacteroides dorei DSM 17855] [Body Site: Gastrointestinal tract]
Bact_dore_DSM_17855:643119382	0	0	0	0	0	1.8	0	0	0	0	0	0	0	0	0	0	0	0	0	0	5.6	4.2	18	16	ZP_03298932 BACDOR_00291 Beta-fructosidases (levanase/invertase) [Bacteroides dorei DSM 17855] [Body Site: Gastrointestinal tract]
Bact_dore_DSM_17855:643119389	0	0	0	0	0	0	1.8	1.8	0	0	0	0	0	0	0	0	0	0	0	0	0	0	0	0	ZP_03298939 BACDOR_00298 LSU ribosomal protein L31P [Bacteroides dorei DSM 17855] [Body Site: Gastrointestinal tract]
Bact_dore_DSM_17855:643119390	8.5	8.3	3.1	3	9.9	14.5	13.4	7.1	9	5.4	10	8	7	3.7	0	0	0	0	0	0	0	0	0	0	ZP_03298940 BACDOR_00299 fructose-bisphosphate aldolase (EC 4.1.2.13) [Bacteroides dorei DSM 17855] [Body Site: Gastrointestinal tract]
Bact_dore_DSM_17855:643119395	0	0	3.1	2	0	0	0	0	0	0	0	0	0	0	0	0	0	0	0	0	0	0	0	0	ZP_03298945 BACDOR_00304 efflux transporter, outer membrane factor (OMF) lipoprotein, NodT family [Bacteroides dorei DSM 17855] [Body Site: Gastrointestinal tract]
Bact_dore_DSM_17855:643119403	4.2	0	0	0	0	0	0	0	0	0	0	0	0	0	0	0	0	0	0	0	0	0	0	0	ZP_03298953 BACDOR_00312 Adenylate kinase (EC 2.7.4.3) [Bacteroides dorei DSM 17855] [Body Site: Gastrointestinal tract]
Bact_dore_DSM_17855:643119409	0	0	0	0	0	0	0	0	0	0	0	0	0	0	0	0	0	0	0	0	2.3	0	0	2	ZP_03298959 BACDOR_00318 hypothetical protein [Bacteroides dorei DSM 17855] [Body Site: Gastrointestinal tract]
Bact_dore_DSM_17855:643119410	0	0	0	0	0	0	0	0	0	0	0	0	1	1.8	0	0	10	15	9.3	14.2	0	3.2	2.1	4	ZP_03298960 BACDOR_00319 hypothetical protein [Bacteroides dorei DSM 17855] [Body Site: Gastrointestinal tract]
Bact_dore_DSM_17855:643119412	0	0	0	0	0	1.8	0	0	0	0	0	0	0	0	0	0	0	0	0	0	0	0	0	0	ZP_03298963 BACDOR_00322 AICAR transformylase/IMP cyclohydrolase PurH (only IMP cyclohydrolase domain in Aful) [Bacteroides dorei DSM 17855] [Body Site: Gastrointestinal tract]
Bact_dore_DSM_17855:643119431	0	0	0	0	3.6	3.6	0	0	0	0	0	0	0	0	0	0	0	0	0	0	0	0	0	0	ZP_03298980 BACDOR_00340 glycyl-tRNA synthetase (EC 6.1.1.14) [Bacteroides dorei DSM 17855] [Body Site: Gastrointestinal tract]
Bact_dore_DSM_17855:643119432	0	0	0	0	0	0	0	0	0	0	0	0	0	0	0	0	5	4.3	4.1	0	0	0	0	0	ZP_03298981 BACDOR_00341 FKBP-type peptidyl-prolyl cis-trans isomerases 1 [Bacteroides dorei DSM 17855] [Body Site: Gastrointestinal tract]
Bact_dore_DSM_17855:643119433	2.1	0	0	0	2.7	0	0	0	0	0	0	0	0	0	0	0	0	0	3.1	0	0	0	0	0	ZP_03298982 BACDOR_00342 aspartate semialdehyde dehydrogenase (EC 1.2.1.11) [Bacteroides dorei DSM 17855] [Body Site: Gastrointestinal tract]
Bact_dore_DSM_17855:643119447	0	0	0	0	1.8	1.8	2.7	2.7	0	0	0	0	0	0	0	0	0	0	0	0	0	0	0	0	ZP_03298996 BACDOR_00356 Transcriptional regulator/sugar kinase [Bacteroides dorei DSM 17855] [Body Site: Gastrointestinal tract]
Bact_dore_DSM_17855:643119469	7.4	5.9	0	0	2.7	3.6	0	0	0	0	6	4	0	0	0	0	2	4.3	0	0	0	0	0	0	ZP_03299018 BACDOR_00378 RagB, SusD and hypothetical proteins. [Bacteroides dorei DSM 17855] [Body Site: Gastrointestinal tract]
Bact_dore_DSM_17855:643119470	4.2	5.9	0	0	1.8	1.8	0	1.8	0	0	2	4	0	0	0	0	2	0	0	0	0	0	0	4	ZP_03299019 BACDOR_00379 Outer membrane cobalamin receptor protein [Bacteroides dorei DSM 17855] [Body Site: Gastrointestinal tract]
Bact_dore_DSM_17855:643119472	0	0	3.1	2	0	0	0	0	0	0	0	0	1	0	0	3	12	8.5	21.6	25.4	0	0	3.2	3	ZP_03299021 BACDOR_00381 TonB-dependent Receptor Plug Domain./TonB dependent receptor. [Bacteroides dorei DSM 17855] [Body Site: Gastrointestinal tract]
Bact_dore_DSM_17855:643119473	0	0	2	0	1.8	0	0	0	0	0	0	0	1	3.7	3.3	8	11	9.6	17.5	13.2	2.3	2.1	3.2	6	ZP_03299022 BACDOR_00382 RagB, SusD and hypothetical proteins. [Bacteroides dorei DSM 17855] [Body Site: Gastrointestinal tract]
Bact_dore_DSM_17855:643119474	2.1	0	9.2	5	0	1.8	0	0	0	0	0	0	6	5.5	9.9	14	12	20.3	40.2	35.5	0	0	8.5	4	ZP_03299023 BACDOR_00383 Outer membrane receptor for ferrienterochelin and colicins [Bacteroides dorei DSM 17855] [Body Site: Gastrointestinal tract]
Bact_dore_DSM_17855:643119475	5.3	0	4.1	3	1.8	0	0	0	0	0	0	0	1	1.8	9.9	3	15	21.4	28.9	20.3	2.3	4.2	10.6	8	ZP_03299024 BACDOR_00384 RagB, SusD and hypothetical proteins. [Bacteroides dorei DSM 17855] [Body Site: Gastrointestinal tract]
Bact_dore_DSM_17855:643119478	3.2	2.4	0	0	0	0	0	1.8	0	0	2	0	2	3.7	0	2	4	3.2	0	0	0	0	0	0	ZP_03299027 BACDOR_00387 Outer membrane receptor proteins, mostly Fe transport [Bacteroides dorei DSM 17855] [Body Site: Gastrointestinal tract]
Bact_dore_DSM_17855:643119479	0	0	0	0	0	0	0	0	0	0	0	0	0	0	0	0	5	3.2	2.1	3	0	0	0	0	ZP_03299028 BACDOR_00388 RagB, SusD and hypothetical proteins. [Bacteroides dorei DSM 17855] [Body Site: Gastrointestinal tract]
Bact_dore_DSM_17855:643119483	0	0	0	0	0	0	0	0	0	0	0	0	0	0	0	0	0	0	0	0	0	2.1	0	0	ZP_03299032 BACDOR_00392 hypothetical protein [Bacteroides dorei DSM 17855] [Body Site: Gastrointestinal tract]
Bact_dore_DSM_17855:643119503	0	0	0	0	4.5	3.6	3.6	4.4	2.7	0	2	0	0	0	0	0	0	0	0	0	0	0	0	0	ZP_03299052 BACDOR_00412 LSU ribosomal protein L19P [Bacteroides dorei DSM 17855] [Body Site: Gastrointestinal tract]
Bact_dore_DSM_17855:643119508	0	0	2	0	0	1.8	0	0	0	2.7	4	4	0	0	0	0	0	0	0	0	0	0	0	0	ZP_03299057 BACDOR_00417 Aspartate/tyrosine/aromatic aminotransferase [Bacteroides dorei DSM 17855] [Body Site: Gastrointestinal tract]
Bact_dore_DSM_17855:643119524	0	0	0	0	0	0	0	0	0	0	0	0	0	3.7	0	0	0	0	0	0	0	0	0	0	ZP_03299071 BACDOR_00433 TonB-dependent Receptor Plug Domain./TonB dependent receptor. [Bacteroides dorei DSM 17855] [Body Site: Gastrointestinal tract]
Bact_dore_DSM_17855:643119558	2.1	3.5	2	0	0	1.8	0	1.8	0	0	0	0	1	5.5	0	0	0	0	3.1	0	0	0	4.2	2	ZP_03299105 BACDOR_00467 UDP-3-O-[3-hydroxymyristoyl] N-acetylglucosamine deacetylase (EC 3.5.1.-)/3-hydroxyacyl-[acyl-carrier-protein] dehydratase (EC 4.2.1.-) [Bacteroides dorei DSM 17855] [Body Site: Gastrointestinal tract]
Bact_dore_DSM_17855:643119562	4.2	0	0	0	0	0	0	0	0	0	0	0	0	0	0	0	0	0	0	0	7.9	0	0	0	ZP_03299109 BACDOR_00471 bacterial peptide chain release factor 1 (bRF-1) [Bacteroides dorei DSM 17855] [Body Site: Gastrointestinal tract]
Bact_dore_DSM_17855:643119570	0	0	3.1	0	0	0	0	0	0	0	0	0	0	0	0	0	0	0	2.1	2	0	2.1	6.3	5	ZP_03299117 BACDOR_00479 N-acetyl-beta-hexosaminidase [Bacteroides dorei DSM 17855] [Body Site: Gastrointestinal tract]
Bact_dore_DSM_17855:643119573	2.1	0	0	0	0	0	0	0	0	0	0	0	0	0	0	0	0	0	0	0	0	0	0	0	ZP_03299120 BACDOR_00482 Uncharacterized protein conserved in bacteria [Bacteroides dorei DSM 17855] [Body Site: Gastrointestinal tract]
Bact_dore_DSM_17855:643119578	0	0	0	0	0	0	0	0	0	0	0	0	0	1.8	0	0	0	0	0	0	0	0	0	0	ZP_03299125 BACDOR_00487 Response regulator containing CheY-like receiver, AAA-type ATPase, and DNA-binding domains [Bacteroides dorei DSM 17855] [Body Site: Gastrointestinal tract]
Bact_dore_DSM_17855:643119579	2.1	2.4	2	3	5.4	6.3	2.7	2.7	0	1.8	0	3	0	1.8	0	0	0	0	0	0	0	0	3.2	5	ZP_03299126 BACDOR_00488 phosphoribosylformylglycinamidine synthase (EC 6.3.5.3) [Bacteroides dorei DSM 17855] [Body Site: Gastrointestinal tract]
Bact_dore_DSM_17855:643119595	0	0	0	0	0	0	0	0	0	0	0	0	0	0	0	0	0	0	0	0	0	0	2.1	3	ZP_03299142 BACDOR_00504 hypothetical protein [Bacteroides dorei DSM 17855] [Body Site: Gastrointestinal tract]
Bact_dore_DSM_17855:643119625	0	0	0	0	0	0	0	0	0	0	0	2	0	0	8.8	4	24	27.8	0	0	0	0	15.9	20	ZP_03299172 BACDOR_00534 Outer membrane receptor proteins, mostly Fe transport [Bacteroides dorei DSM 17855] [Body Site: Gastrointestinal tract]
Bact_dore_DSM_17855:643119626	3.2	3.5	0	0	0	1.8	1.8	2.7	0	0	3	4	0	0	5.5	7	19	19.2	0	0	0	0	15.9	12	ZP_03299173 BACDOR_00535 RagB, SusD and hypothetical proteins. [Bacteroides dorei DSM 17855] [Body Site: Gastrointestinal tract]
Bact_dore_DSM_17855:643119644	5.3	2.4	3.1	3	12.6	10	8.1	8	0	0	5	9	3	1.8	0	0	0	0	0	0	0	0	0	0	ZP_03299191 BACDOR_00553 translation elongation factor 2 (EF-2/EF-G) [Bacteroides dorei DSM 17855] [Body Site: Gastrointestinal tract]
Bact_dore_DSM_17855:643119646	3.2	4.7	0	0	9	9.1	2.7	3.6	5.4	3.6	4	5	0	1.8	0	0	0	0	0	0	0	0	0	0	ZP_03299193 BACDOR_00555 Response regulators consisting of a CheY-like receiver domain and a winged-helix DNA-binding domain [Bacteroides dorei DSM 17855] [Body Site: Gastrointestinal tract]
Bact_dore_DSM_17855:643119649	4.2	2.4	0	0	8.1	9.1	1.8	0	0	0	6	0	0	0	0	0	0	0	0	0	0	0	0	0	ZP_03299196 BACDOR_00558 SSU ribosomal protein S6P [Bacteroides dorei DSM 17855] [Body Site: Gastrointestinal tract]
Bact_dore_DSM_17855:643119650	0	0	0	0	3.6	2.7	1.8	0	0	0	0	0	0	1.8	0	0	0	0	0	0	0	0	0	0	ZP_03299197 BACDOR_00559 SSU ribosomal protein S18P [Bacteroides dorei DSM 17855] [Body Site: Gastrointestinal tract]
Bact_dore_DSM_17855:643119651	0	0	0	0	1.8	0	0	0	2.7	1.8	0	0	0	0	0	0	0	0	0	0	0	0	0	0	ZP_03299198 BACDOR_00560 LSU ribosomal protein L9P [Bacteroides dorei DSM 17855] [Body Site: Gastrointestinal tract]
Bact_dore_DSM_17855:643119654	0	0	0	0	0	1.8	0	0	0	0	0	0	0	0	0	0	0	0	0	0	0	0	0	0	ZP_03299201 BACDOR_00563 Long-chain acyl-CoA synthetases (AMP-forming) [Bacteroides dorei DSM 17855] [Body Site: Gastrointestinal tract]
Bact_dore_DSM_17855:643119661	3.2	0	0	0	2.7	1.8	0	0	0	0	2	0	0	0	2.2	0	0	0	0	0	0	0	0	0	ZP_03299208 BACDOR_00570 ribonucleoside-diphosphate reductase, adenosylcobalamin-dependent [Bacteroides dorei DSM 17855] [Body Site: Gastrointestinal tract]
Bact_dore_DSM_17855:643119672	3.2	2.4	2	0	0	0	0	1.8	0	0	2	0	2	2.7	2.2	2	0	0	0	0	0	0	0	0	ZP_03299219 BACDOR_00581 Outer membrane receptor for ferrienterochelin and colicins [Bacteroides dorei DSM 17855] [Body Site: Gastrointestinal tract]
Bact_dore_DSM_17855:643119680	0	0	0	0	0	0	0	0	0	0	0	0	0	0	0	0	0	0	0	0	0	0	2.1	0	ZP_03299227 BACDOR_00589 Domain of unknown function (DUF303). [Bacteroides dorei DSM 17855] [Body Site: Gastrointestinal tract]
Bact_dore_DSM_17855:643119721	0	0	0	0	1.8	0	0	0	0	0	0	0	0	0	0	0	0	0	0	0	0	0	0	0	ZP_03299268 BACDOR_00630 Protein of unknown function DUF262. [Bacteroides dorei DSM 17855] [Body Site: Gastrointestinal tract]
Bact_dore_DSM_17855:643119752	3.2	0	0	2	0	0	0	0	0	0	0	0	0	0	0	0	0	0	0	0	0	0	0	0	ZP_03299298 BACDOR_00661 Outer membrane receptor proteins, mostly Fe transport [Bacteroides dorei DSM 17855] [Body Site: Gastrointestinal tract]
Bact_dore_DSM_17855:643119754	0	0	0	0	0	0	0	0	0	0	0	0	4	4.6	0	0	0	0	0	0	0	0	0	0	ZP_03299300 BACDOR_00663 hypothetical protein [Bacteroides dorei DSM 17855] [Body Site: Gastrointestinal tract]
Bact_dore_DSM_17855:643119756	0	0	0	0	0	0	0	0	0	0	0	0	0	0	0	0	0	2.1	0	0	0	0	0	0	ZP_03299302 BACDOR_00665 Lysophospholipase L1 and related esterases [Bacteroides dorei DSM 17855] [Body Site: Gastrointestinal tract]
Bact_dore_DSM_17855:643119759	3.2	7.1	2	0	0	2.7	3.6	5.3	0	0	2	3	5	7.3	2.2	2	22	28.8	36.1	27.4	4.5	4.2	2.1	0	ZP_03299305 BACDOR_00668 N-acetyl-beta-hexosaminidase [Bacteroides dorei DSM 17855] [Body Site: Gastrointestinal tract]
Bact_dore_DSM_17855:643119761	0	0	0	0	0	0	0	0	0	0	0	0	0	0	0	0	0	0	5.2	4.1	0	0	0	2	ZP_03299307 BACDOR_00670 N-acetyl-beta-hexosaminidase [Bacteroides dorei DSM 17855] [Body Site: Gastrointestinal tract]
Bact_dore_DSM_17855:643119762	0	0	2	0	0	0	0	0	0	0	0	0	0	1.8	0	0	3	5.3	0	2	0	0	3.2	4	ZP_03299308 BACDOR_00671 alpha-1,2-mannosidase, putative [Bacteroides dorei DSM 17855] [Body Site: Gastrointestinal tract]
Bact_dore_DSM_17855:643119763	0	0	0	2	0	0	0	0	0	0	0	0	2	5.5	0	0	0	0	0	0	0	0	0	4	ZP_03299309 BACDOR_00672 Beta-galactosidase/beta-glucuronidase [Bacteroides dorei DSM 17855] [Body Site: Gastrointestinal tract]
Bact_dore_DSM_17855:643119764	0	0	2	2	0	0	0	0	0	0	0	0	0	0	0	0	0	0	0	3	0	0	0	0	ZP_03299310 BACDOR_00673 N-acetylglucosamine 6-phosphate deacetylase (EC 3.5.1.25) [Bacteroides dorei DSM 17855] [Body Site: Gastrointestinal tract]
Bact_dore_DSM_17855:643119765	0	0	0	0	0	0	0	0	0	0	0	0	0	0	0	0	0	0	0	0	0	0	0	2	ZP_03299311 BACDOR_00674 Response regulators consisting of a CheY-like receiver domain and a winged-helix DNA-binding domain [Bacteroides dorei DSM 17855] [Body Site: Gastrointestinal tract]
Bact_dore_DSM_17855:643119776	0	0	0	0	0	0	0	0	0	0	0	0	0	0	0	0	2	3.2	0	0	0	0	0	2	ZP_03299322 BACDOR_00685 Outer membrane protein [Bacteroides dorei DSM 17855] [Body Site: Gastrointestinal tract]
Bact_dore_DSM_17855:643119777	2.1	0	0	0	0	0	0	0	0	0	0	0	0	0	0	0	0	0	0	0	0	0	0	0	ZP_03299323 BACDOR_00686 Cation/multidrug efflux pump [Bacteroides dorei DSM 17855] [Body Site: Gastrointestinal tract]
Bact_dore_DSM_17855:643119781	7.4	7.1	0	2	2.7	2.7	3.6	7.1	0	0	3	0	6	5.5	0	0	0	0	0	0	0	0	0	0	ZP_03299327 BACDOR_00690 6-phosphogluconolactonase/Glucosamine-6-phosphate isomerase/deaminase [Bacteroides dorei DSM 17855] [Body Site: Gastrointestinal tract]
Bact_dore_DSM_17855:643119782	2.1	3.5	0	0	2.7	4.5	3.6	3.6	0	0	0	0	6	5.5	0	0	0	0	0	0	0	0	0	0	ZP_03299328 BACDOR_00691 glucosamine-6-phosphate deaminase (EC 3.5.99.6) [Bacteroides dorei DSM 17855] [Body Site: Gastrointestinal tract]
Bact_dore_DSM_17855:643119785	0	0	0	0	3.6	5.4	0	2.7	0	0	0	0	5	6.4	0	0	0	0	0	0	0	0	0	0	ZP_03299331 BACDOR_00694 Dihydrodipicolinate synthase/N-acetylneuraminate lyase [Bacteroides dorei DSM 17855] [Body Site: Gastrointestinal tract]
Bact_dore_DSM_17855:643119789	0	0	0	0	0	0	0	0	0	0	0	0	0	0	0	0	2	0	0	0	0	0	0	0	ZP_03299335 BACDOR_00698 Outer membrane receptor proteins, mostly Fe transport [Bacteroides dorei DSM 17855] [Body Site: Gastrointestinal tract]
Bact_dore_DSM_17855:643119794	0	2.4	0	0	0	0	0	1.8	0	0	0	0	1	2.7	0	0	0	0	0	0	0	0	0	0	ZP_03299340 BACDOR_00703 glucose-6-phosphate isomerase (EC 5.3.1.9) [Bacteroides dorei DSM 17855] [Body Site: Gastrointestinal tract]
Bact_dore_DSM_17855:643119796	0	0	0	0	1.8	0	0	0	0	0	0	0	2	0	0	0	0	0	0	0	0	0	0	0	ZP_03299342 BACDOR_00705 Lysyl-tRNA synthetase (class II) [Bacteroides dorei DSM 17855] [Body Site: Gastrointestinal tract]
Bact_dore_DSM_17855:643119820	0	0	0	0	1.8	1.8	0	0	1.8	3.6	0	0	0	0	0	0	0	0	0	0	0	0	0	0	ZP_03299366 BACDOR_00729 Bacterial nucleoid DNA-binding protein [Bacteroides dorei DSM 17855] [Body Site: Gastrointestinal tract]
Bact_dore_DSM_17855:643119847	0	0	0	0	0	0	0	0	0	0	0	0	0	0	0	0	6	5.3	0	3	0	0	10.6	10	ZP_03299393 BACDOR_00756 Outer membrane protein [Bacteroides dorei DSM 17855] [Body Site: Gastrointestinal tract]
Bact_dore_DSM_17855:643119851	2.1	0	3.1	2	0	0	0	0	0	0	0	0	3	0	0	0	0	0	0	0	0	0	8.5	7	ZP_03299397 BACDOR_00760 Periplasmic protease [Bacteroides dorei DSM 17855] [Body Site: Gastrointestinal tract]
Bact_dore_DSM_17855:643119854	0	0	0	0	2.7	2.7	0	0	0	0	0	0	0	0	0	0	0	0	0	0	0	0	0	0	ZP_03299400 BACDOR_00763 hypothetical protein [Bacteroides dorei DSM 17855] [Body Site: Gastrointestinal tract]
Bact_dore_DSM_17855:643119855	0	0	0	0	0	0	0	0	0	0	0	0	2	0	0	0	0	0	0	0	2.3	2.1	0	2	ZP_03299401 BACDOR_00764 Cell division protein [Bacteroides dorei DSM 17855] [Body Site: Gastrointestinal tract]
Bact_dore_DSM_17855:643119858	23.4	23.6	27.7	20	21.6	18.1	22.4	16.9	0	0	16	16	30	41.2	20.8	31	14	19.2	48.4	42.6	19.1	17.9	50.8	40	ZP_03299404 BACDOR_00767 Outer membrane protein and related peptidoglycan-associated (lipo)proteins [Bacteroides dorei DSM 17855] [Body Site: Gastrointestinal tract]
Bact_dore_DSM_17855:643119859	8.5	5.9	0	0	0	0	0	0	0	0	0	0	0	0	0	0	0	0	0	0	0	0	0	0	ZP_03299405 BACDOR_00768 hypothetical protein [Bacteroides dorei DSM 17855] [Body Site: Gastrointestinal tract]
Bact_dore_DSM_17855:643119864	0	0	0	0	1.8	7.2	1.8	3.6	0	0	0	0	0	0	0	0	0	0	0	2	0	0	0	0	ZP_03299410 BACDOR_00773 threonyl-tRNA synthetase (EC 6.1.1.3)/Ser-tRNA(Thr) hydrolase (EC 3.1.1.-) [Bacteroides dorei DSM 17855] [Body Site: Gastrointestinal tract]
Bact_dore_DSM_17855:643119867	0	2.4	0	0	3.6	5.4	0	1.8	1.8	0	0	0	0	0	0	0	0	0	0	0	0	0	0	0	ZP_03299413 BACDOR_00776 LSU ribosomal protein L20P [Bacteroides dorei DSM 17855] [Body Site: Gastrointestinal tract]
Bact_dore_DSM_17855:643119869	0	0	0	0	0	0	0	0	0	0	0	0	0	0	0	0	0	2.1	0	0	0	0	0	0	ZP_03299415 BACDOR_00778 4Fe-4S binding domain. [Bacteroides dorei DSM 17855] [Body Site: Gastrointestinal tract]
Bact_dore_DSM_17855:643119871	0	2.4	8.2	7	0	1.8	0	0	0	0	0	2	0	0	0	0	0	0	0	0	5.6	4.2	5.3	4	ZP_03299417 BACDOR_00780 Alpha-L-arabinofuranosidase [Bacteroides dorei DSM 17855] [Body Site: Gastrointestinal tract]
Bact_dore_DSM_17855:643119910	0	0	0	0	0	0	0	0	0	0	0	0	10	10.1	0	0	0	0	0	0	0	0	0	0	ZP_03299455 BACDOR_00819 carbamoyl-phosphate synthase large subunit [Bacteroides dorei DSM 17855] [Body Site: Gastrointestinal tract]
Bact_dore_DSM_17855:643119912	4.2	2.4	2	0	1.8	3.6	9	8	0	0	4	4	0	0	0	0	0	0	0	0	0	0	0	0	ZP_03299457 BACDOR_00821 heat shock protein Hsp20 [Bacteroides dorei DSM 17855] [Body Site: Gastrointestinal tract]
Bact_dore_DSM_17855:643119917	0	0	0	0	0	0	0	0	0	2.7	2	2	0	1.8	0	0	0	0	0	0	0	0	0	2	ZP_03299462 BACDOR_00826 Glycosidases [Bacteroides dorei DSM 17855] [Body Site: Gastrointestinal tract]
Bact_dore_DSM_17855:643119951	0	0	0	0	0	0	0	0	0	0	0	0	0	0	0	0	0	0	0	0	0	0	2.1	0	ZP_03299496 BACDOR_00860 ATP synthase F1 subcomplex epsilon subunit [Bacteroides dorei DSM 17855] [Body Site: Gastrointestinal tract]
Bact_dore_DSM_17855:643119958	4.2	4.7	3.1	3	3.6	6.3	0	3.6	1.8	2.7	0	0	0	0	0	0	0	2.1	0	0	0	0	15.9	16	ZP_03299503 BACDOR_00867 D-xylose isomerase (EC 5.3.1.5) [Bacteroides dorei DSM 17855] [Body Site: Gastrointestinal tract]
Bact_dore_DSM_17855:643119959	0	0	0	0	0	0	0	0	0	0	0	0	0	0	0	0	0	0	0	0	0	3.2	2.1	3	ZP_03299504 BACDOR_00868 Periplasmic protein involved in polysaccharide export [Bacteroides dorei DSM 17855] [Body Site: Gastrointestinal tract]
Bact_dore_DSM_17855:643119966	0	0	4.1	3	1.8	1.8	0	0	0	0	0	2	2	0	0	0	0	0	0	0	0	0	0	0	ZP_03299511 BACDOR_00875 GDP-mannose 4,6-dehydratase [Bacteroides dorei DSM 17855] [Body Site: Gastrointestinal tract]
Bact_dore_DSM_17855:643120020	0	0	0	0	2.7	0	0	0	0	0	0	0	0	0	0	0	0	0	0	0	0	0	0	0	ZP_03299565 BACDOR_00929 GTP-binding protein LepA [Bacteroides dorei DSM 17855] [Body Site: Gastrointestinal tract]
Bact_dore_DSM_17855:643120026	5.3	0	4.1	0	0	0	0	0	0	0	0	0	5	4.6	0	0	2	2.1	3.1	0	5.6	5.3	14.8	12	ZP_03299571 BACDOR_00935 Transglutaminase-like enzymes, putative cysteine proteases [Bacteroides dorei DSM 17855] [Body Site: Gastrointestinal tract]
Bact_dore_DSM_17855:643120030	2.1	0	2	0	0	0	0	0	0	2.7	0	0	0	0	0	0	0	0	0	0	0	0	8.5	8	ZP_03299575 BACDOR_00939 glutamate decarboxylase [Bacteroides dorei DSM 17855] [Body Site: Gastrointestinal tract]
Bact_dore_DSM_17855:643120033	0	0	0	0	0	0	0	0	0	0	0	0	0	0	0	0	0	5.3	0	0	0	0	0	2	ZP_03299578 BACDOR_00942 L-threonine ammonia-lyase (EC 4.3.1.19) [Bacteroides dorei DSM 17855] [Body Site: Gastrointestinal tract]
Bact_dore_DSM_17855:643120036	3.2	0	3.1	2	6.3	8.2	0	2.7	0	0	0	0	2	4.6	2.2	4	5	7.5	5.2	4.1	5.6	5.3	13.7	18	ZP_03299581 BACDOR_00945 electron transport complex, RnfABCDGE type, C subunit [Bacteroides dorei DSM 17855] [Body Site: Gastrointestinal tract]
Bact_dore_DSM_17855:643120042	4.2	4.7	2	3	8.1	10	4.5	0	0	0	4	0	0	3.7	0	0	0	0	0	0	0	0	0	0	ZP_03299587 BACDOR_00951 UDP-galactose 4-epimerase (EC 5.1.3.2) [Bacteroides dorei DSM 17855] [Body Site: Gastrointestinal tract]
Bact_dore_DSM_17855:643120046	0	0	0	0	2.7	4.5	2.7	2.7	0	0	0	0	0	0	0	0	0	0	0	0	0	0	0	0	ZP_03299591 BACDOR_00955 aspartate ammonia-lyase [Bacteroides dorei DSM 17855] [Body Site: Gastrointestinal tract]
Bact_dore_DSM_17855:643120049	0	0	0	0	0	0	0	0	0	0	0	0	0	0	0	0	0	0	0	0	0	0	2.1	0	ZP_03299594 BACDOR_00958 Dipeptidyl aminopeptidases/acylaminoacyl-peptidases [Bacteroides dorei DSM 17855] [Body Site: Gastrointestinal tract]
Bact_dore_DSM_17855:643120050	0	0	3.1	2	0	0	0	0	0	0	0	0	1	0	0	0	0	0	0	0	0	0	3.2	4	ZP_03299595 BACDOR_00959 Aminopeptidase C [Bacteroides dorei DSM 17855] [Body Site: Gastrointestinal tract]
Bact_dore_DSM_17855:643120051	0	0	0	0	0	0	0	0	0	0	0	0	1	0	0	0	0	0	0	0	0	0	5.3	6	ZP_03299596 BACDOR_00960 Dipeptidase [Bacteroides dorei DSM 17855] [Body Site: Gastrointestinal tract]
Bact_dore_DSM_17855:643120056	0	0	0	0	0	0	0	0	0	0	0	0	0	1.8	0	0	3	2.1	3.1	2	2.3	0	4.2	6	ZP_03299601 BACDOR_00965 Dihydroorotate dehydrogenase [Bacteroides dorei DSM 17855] [Body Site: Gastrointestinal tract]
Bact_dore_DSM_17855:643120069	0	0	0	0	0	1.8	0	1.8	0	0	0	0	0	0	0	0	0	0	0	0	0	0	0	0	ZP_03299614 BACDOR_00978 hypothetical protein [Bacteroides dorei DSM 17855] [Body Site: Gastrointestinal tract]
Bact_dore_DSM_17855:643120071	0	0	0	0	0	0	0	0	1.8	0	2	3	0	0	0	0	0	0	0	0	0	0	0	0	ZP_03299616 BACDOR_00980 aspartate kinase (EC 2.7.2.4) [Bacteroides dorei DSM 17855] [Body Site: Gastrointestinal tract]
Bact_dore_DSM_17855:643120077	0	0	2	0	0	0	0	0	0	1.8	0	0	0	0	0	0	0	0	0	0	0	0	0	0	ZP_03299622 BACDOR_00986 formyltetrahydrofolate deformylase (EC 3.5.1.10) [Bacteroides dorei DSM 17855] [Body Site: Gastrointestinal tract]
Bact_dore_DSM_17855:643120150	0	0	0	0	0	0	0	0	0	0	0	0	0	0	0	0	0	2.1	0	0	0	0	0	0	ZP_03299692 BACDOR_01059 hypothetical protein [Bacteroides dorei DSM 17855] [Body Site: Gastrointestinal tract]
Bact_dore_DSM_17855:643120172	0	0	0	0	9	3.6	0	0	0	0	0	0	0	0	0	0	0	0	0	0	0	0	0	0	ZP_03299714 BACDOR_01081 ATPases with chaperone activity, ATP-binding subunit [Bacteroides dorei DSM 17855] [Body Site: Gastrointestinal tract]
Bact_dore_DSM_17855:643120174	0	0	0	0	4.5	3.6	0	0	0	0	0	0	0	0	0	0	0	0	0	0	0	2.1	0	0	ZP_03299715 BACDOR_01082 hypothetical protein [Bacteroides dorei DSM 17855] [Body Site: Gastrointestinal tract]
Bact_dore_DSM_17855:643120177	0	0	0	0	5.4	4.5	0	0	0	0	0	0	0	0	0	0	0	0	0	0	0	0	0	0	ZP_03299719 BACDOR_01086 hypothetical protein [Bacteroides dorei DSM 17855] [Body Site: Gastrointestinal tract]
Bact_dore_DSM_17855:643120178	0	0	0	0	9	8.2	0	0	0	0	4	4	0	0	0	0	0	0	0	2	6.8	9.5	0	0	ZP_03299720 BACDOR_01087 hypothetical protein [Bacteroides dorei DSM 17855] [Body Site: Gastrointestinal tract]
Bact_dore_DSM_17855:643120193	0	0	0	0	1.8	0	0	0	0	0	0	0	0	0	0	0	0	0	0	0	0	0	0	0	ZP_03299735 BACDOR_01102 Response regulator containing CheY-like receiver, AAA-type ATPase, and DNA-binding domains [Bacteroides dorei DSM 17855] [Body Site: Gastrointestinal tract]
Bact_dore_DSM_17855:643120228	2.1	0	0	0	0	0	0	0	0	0	0	0	0	0	0	0	0	0	0	0	0	0	2.1	4	ZP_03299770 BACDOR_01137 alpha-1,2-mannosidase, putative [Bacteroides dorei DSM 17855] [Body Site: Gastrointestinal tract]
Bact_dore_DSM_17855:643120235	0	0	0	0	0	0	0	0	0	0	0	0	0	0	0	0	0	0	0	0	0	0	2.1	0	ZP_03299777 BACDOR_01144 hypothetical protein [Bacteroides dorei DSM 17855] [Body Site: Gastrointestinal tract]
Bact_dore_DSM_17855:643120241	0	0	0	0	0	1.8	1.8	0	0	0	0	0	0	0	0	0	0	0	0	0	0	0	0	0	ZP_03299783 BACDOR_01150 Predicted glycosylase [Bacteroides dorei DSM 17855] [Body Site: Gastrointestinal tract]
Bact_dore_DSM_17855:643120254	13.8	5.9	5.1	8	0	1.8	4.5	3.6	0	0	0	3	14	21.1	4.4	3	5	3.2	4.1	3	9	7.4	20.1	23	ZP_03299796 BACDOR_01163 Beta-galactosidase/beta-glucuronidase [Bacteroides dorei DSM 17855] [Body Site: Gastrointestinal tract]
Bact_dore_DSM_17855:643120259	0	0	4.1	2	0	0	0	0	0	0	0	0	4	7.3	0	4	0	0	0	0	0	0	0	0	ZP_03299801 BACDOR_01168 Outer membrane receptor proteins, mostly Fe transport [Bacteroides dorei DSM 17855] [Body Site: Gastrointestinal tract]
Bact_dore_DSM_17855:643120260	0	0	0	0	0	0	0	0	0	0	0	0	6	6.4	2.2	0	0	0	0	0	0	0	0	0	ZP_03299802 BACDOR_01169 RagB, SusD and hypothetical proteins. [Bacteroides dorei DSM 17855] [Body Site: Gastrointestinal tract]
Bact_dore_DSM_17855:643120261	0	0	0	0	0	0	0	0	0	0	0	0	2	2.7	0	0	0	0	0	0	0	0	0	0	ZP_03299803 BACDOR_01170 hypothetical protein [Bacteroides dorei DSM 17855] [Body Site: Gastrointestinal tract]
Bact_dore_DSM_17855:643120263	0	0	0	0	0	0	1.8	0	0	0	0	0	0	0	0	0	0	0	0	0	0	0	0	0	ZP_03299805 BACDOR_01172 L-rhamnulose 1-phosphate aldolase (EC 4.1.2.19) [Bacteroides dorei DSM 17855] [Body Site: Gastrointestinal tract]
Bact_dore_DSM_17855:643120265	0	3.5	6.1	4	3.6	0	3.6	3.6	3.6	0	0	0	5	8.2	0	0	0	0	4.1	3	0	0	2.1	4	ZP_03299807 BACDOR_01174 L-rhamnose isomerase (EC 5.3.1.14) [Bacteroides dorei DSM 17855] [Body Site: Gastrointestinal tract]
Bact_dore_DSM_17855:643120266	0	0	0	0	1.8	1.8	0	0	0	0	0	0	0	0	0	0	0	0	0	0	0	0	0	0	ZP_03299808 BACDOR_01175 L-rhamnulokinase (EC 2.7.1.5) [Bacteroides dorei DSM 17855] [Body Site: Gastrointestinal tract]
Bact_dore_DSM_17855:643120269	0	0	0	0	1.8	1.8	3.6	1.8	0	0	0	0	0	0	0	0	0	0	0	0	0	0	0	0	ZP_03299811 BACDOR_01178 argininosuccinate synthase (EC 6.3.4.5) [Bacteroides dorei DSM 17855] [Body Site: Gastrointestinal tract]
Bact_dore_DSM_17855:643120272	0	0	2	2	0	0	0	0	0	0	0	0	1	0	0	0	0	0	0	2	0	0	0	0	ZP_03299814 BACDOR_01181 pyrroline-5-carboxylate reductase (EC 1.5.1.2) [Bacteroides dorei DSM 17855] [Body Site: Gastrointestinal tract]
Bact_dore_DSM_17855:643120273	0	0	0	0	0	0	0	0	0	0	0	0	0	0	0	0	0	0	0	0	0	0	0	2	ZP_03299815 BACDOR_01182 Uncharacterized proteins of the AP superfamily [Bacteroides dorei DSM 17855] [Body Site: Gastrointestinal tract]
Bact_dore_DSM_17855:643120281	7.4	9.4	2	0	0	0	0	0	0	0	0	0	0	0	24.1	21	2	0	2.1	0	2.3	0	4.2	7	ZP_03299823 BACDOR_01190 hypothetical protein [Bacteroides dorei DSM 17855] [Body Site: Gastrointestinal tract]
Bact_dore_DSM_17855:643120282	10.6	9.4	0	0	0	0	0	0	0	0	0	0	0	0	18.6	27	6	4.3	0	0	0	0	0	4	ZP_03299824 BACDOR_01191 Outer membrane cobalamin receptor protein [Bacteroides dorei DSM 17855] [Body Site: Gastrointestinal tract]
Bact_dore_DSM_17855:643120284	0	0	0	0	0	0	0	0	0	0	0	0	0	0	0	0	4	4.3	0	2	0	0	0	0	ZP_03299826 BACDOR_01193 hypothetical protein [Bacteroides dorei DSM 17855] [Body Site: Gastrointestinal tract]
Bact_dore_DSM_17855:643120285	0	2.4	0	0	0	0	0	0	0	0	0	0	0	0	2.2	0	5	6.4	0	0	0	0	0	0	ZP_03299827 BACDOR_01194 Outer membrane cobalamin receptor protein [Bacteroides dorei DSM 17855] [Body Site: Gastrointestinal tract]
Bact_dore_DSM_17855:643120286	22.3	9.4	13.3	13	9.9	10	7.2	8	0	0	0	0	14	13.7	0	0	33	33.1	47.4	41.6	20.3	26.4	51.8	51	ZP_03299828 BACDOR_01195 hypothetical protein [Bacteroides dorei DSM 17855] [Body Site: Gastrointestinal tract]
Bact_dore_DSM_17855:643120287	25.5	20.1	25.6	19	9	5.4	6.3	6.2	0	0	3	2	8	10.1	0	0	46	68.3	33	43.6	25.9	28.5	61.3	62	ZP_03299829 BACDOR_01196 Outer membrane cobalamin receptor protein [Bacteroides dorei DSM 17855] [Body Site: Gastrointestinal tract]
Bact_dore_DSM_17855:643120292	0	0	0	0	2.7	0	1.8	2.7	0	0	0	0	2	1.8	0	0	0	3.2	2.1	3	2.3	3.2	0	2	ZP_03299834 BACDOR_01201 Outer membrane cobalamin receptor protein [Bacteroides dorei DSM 17855] [Body Site: Gastrointestinal tract]
Bact_dore_DSM_17855:643120293	0	0	0	0	0	0	0	0	0	0	0	0	0	0	0	0	0	2.1	2.1	4.1	0	0	0	0	ZP_03299835 BACDOR_01202 hypothetical protein [Bacteroides dorei DSM 17855] [Body Site: Gastrointestinal tract]
Bact_dore_DSM_17855:643120295	0	0	0	0	8.1	4.5	0	0	0	0	5	2	1	0	0	0	17	23.5	0	0	0	0	11.6	10	ZP_03299837 BACDOR_01204 Outer membrane receptor for ferrienterochelin and colicins [Bacteroides dorei DSM 17855] [Body Site: Gastrointestinal tract]
Bact_dore_DSM_17855:643120296	0	0	0	0	5.4	8.2	0	0	0	0	4	3	0	0	0	0	4	16	0	0	0	0	13.7	14	ZP_03299838 BACDOR_01205 RagB, SusD and hypothetical proteins. [Bacteroides dorei DSM 17855] [Body Site: Gastrointestinal tract]
Bact_dore_DSM_17855:643120297	12.7	3.5	0	0	0	0	0	0	0	0	0	0	0	0	0	0	0	5.3	0	0	0	0	15.9	18	ZP_03299839 BACDOR_01206 Outer membrane cobalamin receptor protein [Bacteroides dorei DSM 17855] [Body Site: Gastrointestinal tract]
Bact_dore_DSM_17855:643120298	4.2	0	0	0	0	0	0	0	0	0	0	0	0	0	0	0	3	7.5	0	0	0	0	21.2	20	ZP_03299840 BACDOR_01207 RagB, SusD and hypothetical proteins. [Bacteroides dorei DSM 17855] [Body Site: Gastrointestinal tract]
Bact_dore_DSM_17855:643120299	0	0	0	0	0	0	0	0	0	0	0	0	0	0	0	0	0	0	0	0	0	0	0	2	ZP_03299841 BACDOR_01208 hypothetical protein [Bacteroides dorei DSM 17855] [Body Site: Gastrointestinal tract]
Bact_dore_DSM_17855:643120301	0	0	0	0	0	0	0	0	0	0	0	0	0	0	0	0	0	0	0	0	2.3	2.1	0	0	ZP_03299843 BACDOR_01210 alpha-1,2-mannosidase, putative [Bacteroides dorei DSM 17855] [Body Site: Gastrointestinal tract]
Bact_dore_DSM_17855:643120318	6.4	4.7	0	0	0	0	0	1.8	0	0	2	0	4	2.7	0	3	0	0	0	0	3.4	0	0	0	ZP_03299860 BACDOR_01227 Outer membrane cobalamin receptor protein [Bacteroides dorei DSM 17855] [Body Site: Gastrointestinal tract]
Bact_dore_DSM_17855:643120322	0	0	0	0	0	0	0	0	0	0	2	0	0	0	0	0	0	0	0	0	0	0	0	0	ZP_03299864 BACDOR_01231 N-acetyl-beta-hexosaminidase [Bacteroides dorei DSM 17855] [Body Site: Gastrointestinal tract]
Bact_dore_DSM_17855:643120325	0	0	0	0	1.8	0	0	0	0	0	0	0	0	0	0	0	0	0	0	0	2.3	0	0	0	ZP_03299867 BACDOR_01234 hypothetical protein [Bacteroides dorei DSM 17855] [Body Site: Gastrointestinal tract]
Bact_dore_DSM_17855:643120336	3.2	4.7	2	0	0	1.8	0	2.7	0	0	0	0	0	3.7	0	0	0	0	0	2	0	0	0	0	ZP_03299878 BACDOR_01245 acetate kinase (EC 2.7.2.1) [Bacteroides dorei DSM 17855] [Body Site: Gastrointestinal tract]
Bact_dore_DSM_17855:643120337	2.1	0	5.1	0	7.2	4.5	3.6	1.8	0	1.8	0	0	3	3.7	0	0	0	0	0	0	0	0	0	0	ZP_03299879 BACDOR_01246 phosphotransacetylase (EC 2.3.1.8) [Bacteroides dorei DSM 17855] [Body Site: Gastrointestinal tract]
Bact_dore_DSM_17855:643120347	0	0	0	0	0	0	0	0	0	0	0	0	2	1.8	0	0	0	0	0	0	0	0	0	0	ZP_03299889 BACDOR_01256 Predicted unsaturated glucuronyl hydrolase involved in regulation of bacterial surface properties, and related proteins/Uncharacterized protein conserved in bacteria [Bacteroides dorei DSM 17855] [Body Site: Gastrointestinal tract
Bact_dore_DSM_17855:643120350	5.3	11.8	10.2	7	3.6	5.4	2.7	0	0	0	2	3	0	1.8	0	0	43	64.1	4.1	6.1	7.9	5.3	0	0	ZP_03299892 BACDOR_01259 Outer membrane receptor proteins, mostly Fe transport [Bacteroides dorei DSM 17855] [Body Site: Gastrointestinal tract]
Bact_dore_DSM_17855:643120351	8.5	7.1	6.1	4	10.8	6.3	2.7	1.8	0	0	3	3	0	0	0	0	29	37.4	5.2	3	6.8	12.7	0	0	ZP_03299893 BACDOR_01260 RagB, SusD and hypothetical proteins. [Bacteroides dorei DSM 17855] [Body Site: Gastrointestinal tract]
Bact_dore_DSM_17855:643120352	0	0	4.1	5	0	0	0	0	0	0	0	0	0	0	4.4	6	24	32	3.1	2	11.3	12.7	9.5	7	ZP_03299894 BACDOR_01261 Outer membrane receptor proteins, mostly Fe transport [Bacteroides dorei DSM 17855] [Body Site: Gastrointestinal tract]
Bact_dore_DSM_17855:643120353	0	0	0	3	3.6	0	0	0	0	0	0	0	0	0	0	0	24	19.2	0	0	12.4	15.8	5.3	10	ZP_03299895 BACDOR_01262 RagB, SusD and hypothetical proteins. [Bacteroides dorei DSM 17855] [Body Site: Gastrointestinal tract]
Bact_dore_DSM_17855:643120357	5.3	4.7	2	0	0	0	0	0	0	0	5	4	0	0	0	0	5	6.4	2.1	2	2.3	2.1	25.4	12	ZP_03299899 BACDOR_01266 RagB, SusD and hypothetical proteins. [Bacteroides dorei DSM 17855] [Body Site: Gastrointestinal tract]
Bact_dore_DSM_17855:643120358	4.2	3.5	0	0	0	1.8	0	0	0	0	2	0	2	3.7	0	0	3	8.5	0	0	0	0	5.3	10	ZP_03299900 BACDOR_01267 Outer membrane receptor for ferrienterochelin and colicins [Bacteroides dorei DSM 17855] [Body Site: Gastrointestinal tract]
Bact_dore_DSM_17855:643120363	0	0	2	0	0	0	0	0	0	0	0	0	0	0	0	0	0	0	0	0	0	0	0	0	ZP_03299905 BACDOR_01272 Outer membrane receptor proteins, mostly Fe transport [Bacteroides dorei DSM 17855] [Body Site: Gastrointestinal tract]
Bact_dore_DSM_17855:643120368	0	0	0	0	0	0	0	0	0	0	0	0	3	2.7	0	0	5	6.4	0	0	0	0	0	0	ZP_03299910 BACDOR_01277 Alpha-L-arabinofuranosidase [Bacteroides dorei DSM 17855] [Body Site: Gastrointestinal tract]
Bact_dore_DSM_17855:643120369	2.1	0	0	0	0	0	0	1.8	0	0	0	0	0	3.7	0	0	16	18.2	0	0	2.3	2.1	4.2	6	ZP_03299911 BACDOR_01278 Beta-galactosidase [Bacteroides dorei DSM 17855] [Body Site: Gastrointestinal tract]
Bact_dore_DSM_17855:643120371	0	0	0	0	0	0	0	0	0	0	0	0	0	0	0	0	0	0	0	0	2.3	3.2	0	0	ZP_03299913 BACDOR_01280 Outer membrane receptor proteins, mostly Fe transport [Bacteroides dorei DSM 17855] [Body Site: Gastrointestinal tract]
Bact_dore_DSM_17855:643120395	4.2	0	3.1	3	1.8	3.6	2.7	4.4	2.7	2.7	2	0	4	5.5	0	0	0	0	0	0	0	0	0	0	ZP_03299937 BACDOR_01304 triosephosphate isomerase (EC 5.3.1.1) [Bacteroides dorei DSM 17855] [Body Site: Gastrointestinal tract]
Bact_dore_DSM_17855:643120399	3.2	2.4	2	2	0	0	0	4.4	3.6	0	0	0	6	7.3	0	0	0	0	0	4.1	0	0	0	0	ZP_03299941 BACDOR_01308 Malate/lactate dehydrogenases [Bacteroides dorei DSM 17855] [Body Site: Gastrointestinal tract]
Bact_dore_DSM_17855:643120418	0	0	0	0	6.3	5.4	0	3.6	0	0	2	3	0	0	0	0	0	0	0	0	0	0	0	0	ZP_03299960 BACDOR_01327 LSU ribosomal protein L25P [Bacteroides dorei DSM 17855] [Body Site: Gastrointestinal tract]
Bact_dore_DSM_17855:643120427	15.9	13	9.2	11	11.7	9.1	11.7	13.3	5.4	4.5	8	6	0	0	0	0	0	0	0	0	0	0	0	0	ZP_03299969 BACDOR_01336 ATP-dependent chaperone ClpB [Bacteroides dorei DSM 17855] [Body Site: Gastrointestinal tract]
Bact_dore_DSM_17855:643120437	5.3	4.7	7.2	8	3.6	6.3	4.5	3.6	0	0	4	3	10	11	3.3	0	0	0	11.3	8.1	0	0	0	2	ZP_03299979 BACDOR_01346 L-alanine dehydrogenase (EC 1.4.1.1) [Bacteroides dorei DSM 17855] [Body Site: Gastrointestinal tract]
Bact_dore_DSM_17855:643120440	2.1	0	4.1	3	1.8	0	1.8	2.7	2.7	3.6	0	2	0	0	0	0	0	0	0	0	0	0	0	0	ZP_03299982 BACDOR_01349 Phosphomannomutase [Bacteroides dorei DSM 17855] [Body Site: Gastrointestinal tract]
Bact_dore_DSM_17855:643120459	27.6	21.2	16.4	19	43.2	44.4	29.6	26.7	9.9	13.6	13	14	23	22	0	0	0	0	17.5	9.1	0	0	4.2	14	ZP_03300001 BACDOR_01368 pyruvate:ferredoxin (flavodoxin) oxidoreductase, homodimeric [Bacteroides dorei DSM 17855] [Body Site: Gastrointestinal tract]
Bact_dore_DSM_17855:643120462	0	0	0	0	0	0	0	0	0	0	0	0	0	0	0	0	0	0	0	0	0	2.1	0	0	ZP_03300004 BACDOR_01371 efflux transporter, outer membrane factor (OMF) lipoprotein, NodT family [Bacteroides dorei DSM 17855] [Body Site: Gastrointestinal tract]
Bact_dore_DSM_17855:643120480	3.2	2.4	0	0	0	0	6.3	7.1	0	0	0	0	0	0	0	0	0	0	0	0	0	0	0	0	ZP_03300022 BACDOR_01389 heat shock protein Hsp20 [Bacteroides dorei DSM 17855] [Body Site: Gastrointestinal tract]
Bact_dore_DSM_17855:643120605	3.2	5.9	0	0	7.2	4.5	7.2	6.2	2.7	0	0	0	2	7.3	2.2	0	0	0	0	0	3.4	3.2	0	0	ZP_03300147 BACDOR_01514 Uncharacterized protein conserved in bacteria [Bacteroides dorei DSM 17855] [Body Site: Gastrointestinal tract]
Bact_dore_DSM_17855:643120616	0	0	0	0	0	0	1.8	0	0	0	0	0	0	0	0	0	0	0	0	0	0	0	0	0	ZP_03300158 BACDOR_01525 glutamate synthase (NADPH), homotetrameric [Bacteroides dorei DSM 17855] [Body Site: Gastrointestinal tract]
Bact_dore_DSM_17855:643120619	3.2	0	3.1	3	5.4	2.7	0	1.8	1.8	1.8	0	0	2	0	0	0	0	0	3.1	2	0	0	2.1	5	ZP_03300161 BACDOR_01528 seryl-tRNA synthetase (EC 6.1.1.11) [Bacteroides dorei DSM 17855] [Body Site: Gastrointestinal tract]
Bact_dore_DSM_17855:643120623	0	0	0	0	3.6	0	0	0	0	0	0	0	0	0	0	0	0	0	0	0	0	0	0	0	ZP_03300165 BACDOR_01532 LSU ribosomal protein L21P [Bacteroides dorei DSM 17855] [Body Site: Gastrointestinal tract]
Bact_dore_DSM_17855:643120629	0	0	0	0	1.8	0	0	0	0	0	0	0	0	0	0	0	0	0	0	0	0	0	0	0	ZP_03300171 BACDOR_01538 thioredoxin-disulfide reductase [Bacteroides dorei DSM 17855] [Body Site: Gastrointestinal tract]
Bact_dore_DSM_17855:643120663	0	0	0	0	0	0	0	0	0	0	0	0	0	0	0	0	0	0	0	0	0	0	5.3	5	ZP_03300205 BACDOR_01572 Outer membrane receptor for ferrienterochelin and colicins [Bacteroides dorei DSM 17855] [Body Site: Gastrointestinal tract]
Bact_dore_DSM_17855:643120691	45.6	59	58.4	57	73.8	74.3	85.2	77.4	17	16.3	17	17	78	80.7	16.4	4	12	8.5	30.9	35.5	3.4	0	97.3	105	ZP_03300233 BACDOR_01600 glyceraldehyde-3-phosphate dehydrogenase (EC 1.2.1.12) [Bacteroides dorei DSM 17855] [Body Site: Gastrointestinal tract]
Bact_dore_DSM_17855:643120699	3.2	2.4	0	0	1.8	7.2	0	0	2.7	0	0	0	0	2.7	0	0	0	0	2.1	0	2.3	0	0	2	ZP_03300241 BACDOR_01608 L-glutamine synthetase (EC 6.3.1.2) [Bacteroides dorei DSM 17855] [Body Site: Gastrointestinal tract]
Bact_dore_DSM_17855:643120702	0	0	0	0	0	0	0	0	0	0	0	0	0	0	0	0	0	0	0	0	0	0	0	4	ZP_03300244 BACDOR_01611 Multidrug resistance efflux pump [Bacteroides dorei DSM 17855] [Body Site: Gastrointestinal tract]
Bact_dore_DSM_17855:643120755	0	0	0	0	0	0	0	0	0	0	0	0	0	0	0	0	0	0	0	0	2.3	0	0	0	ZP_03300297 BACDOR_01664 hypothetical protein [Bacteroides dorei DSM 17855] [Body Site: Gastrointestinal tract]
Bact_dore_DSM_17855:643120780	3.2	0	0	0	5.4	3.6	0	0	0	0	0	4	0	0	0	0	0	0	0	0	0	0	0	0	ZP_03300322 BACDOR_01689 GTP-binding protein TypA/BipA [Bacteroides dorei DSM 17855] [Body Site: Gastrointestinal tract]
Bact_dore_DSM_17855:643120783	7.4	11.8	16.4	17	23.4	19.9	17.9	18.7	18.8	15.4	10	8	21	22.9	5.5	10	2	3.2	5.2	9.1	5.6	0	12.7	12	ZP_03300325 BACDOR_01692 phosphoenolpyruvate carboxykinase (ATP) [Bacteroides dorei DSM 17855] [Body Site: Gastrointestinal tract]
Bact_dore_DSM_17855:643120785	3.2	0	2	0	1.8	3.6	1.8	0	0	0	0	0	0	0	0	0	0	0	0	0	0	0	0	0	ZP_03300327 BACDOR_01694 Pyruvate:ferredoxin oxidoreductase and related 2-oxoacid:ferredoxin oxidoreductases, beta subunit [Bacteroides dorei DSM 17855] [Body Site: Gastrointestinal tract]
Bact_dore_DSM_17855:643120786	14.9	5.9	4.1	13	2.7	4.5	4.5	2.7	0	0	12	11	4	4.6	0	0	0	0	15.5	12.2	0	0	3.2	9	ZP_03300328 BACDOR_01695 Pyruvate:ferredoxin oxidoreductase and related 2-oxoacid:ferredoxin oxidoreductases, alpha subunit/Pyruvate:ferredoxin oxidoreductase and related 2-oxoacid:ferredoxin oxidoreductases, gamma subunit [Bacteroides dorei DSM 17855] [B
Bact_dore_DSM_17855:643120788	0	0	0	0	0	4.5	3.6	0	1.8	0	0	0	0	0	0	0	0	0	0	0	0	0	0	0	ZP_03300329 BACDOR_01697 2-amino-3-ketobutyrate coenzyme A ligase (EC 2.3.1.29) [Bacteroides dorei DSM 17855] [Body Site: Gastrointestinal tract]
Bact_dore_DSM_17855:643120790	0	0	2	0	2.7	4.5	0	3.6	0	0	4	5	0	0	0	0	0	0	0	0	0	0	0	0	ZP_03300331 BACDOR_01699 L-threonine 3-dehydrogenase (EC 1.1.1.103) [Bacteroides dorei DSM 17855] [Body Site: Gastrointestinal tract]
Bact_dore_DSM_17855:643120792	0	0	0	0	0	1.8	2.7	2.7	0	0	0	0	0	0	0	0	0	0	0	0	0	0	0	0	ZP_03300333 BACDOR_01701 protein translocase subunit secF/protein translocase subunit secD [Bacteroides dorei DSM 17855] [Body Site: Gastrointestinal tract]
Bact_dore_DSM_17855:643120793	0	0	0	0	0	0	0	0	0	0	2	0	0	0	0	0	0	0	0	0	0	0	0	0	ZP_03300334 BACDOR_01702 peptidyl-dipeptidase Dcp (EC 3.4.15.5). Metallo peptidase. MEROPS family M03A [Bacteroides dorei DSM 17855] [Body Site: Gastrointestinal tract]
Bact_dore_DSM_17855:643120798	0	0	0	0	0	0	0	0	0	0	0	0	1	1.8	0	0	0	0	0	0	0	0	0	0	ZP_03300339 BACDOR_01707 Beta-galactosidase/beta-glucuronidase [Bacteroides dorei DSM 17855] [Body Site: Gastrointestinal tract]
Bact_dore_DSM_17855:643120806	0	0	3.1	2	0	0	0	0	0	0	0	0	0	0	0	0	0	0	0	0	0	0	0	0	ZP_03300347 BACDOR_01715 Alpha-L-arabinofuranosidase [Bacteroides dorei DSM 17855] [Body Site: Gastrointestinal tract]
Bact_dore_DSM_17855:643120807	0	0	0	0	0	0	0	0	0	0	0	0	0	0	0	0	0	0	0	0	3.4	0	0	0	ZP_03300348 BACDOR_01716 Beta-xylosidase [Bacteroides dorei DSM 17855] [Body Site: Gastrointestinal tract]
Bact_dore_DSM_17855:643120810	3.2	4.7	4.1	3	1.8	3.6	0	0	0	0	0	3	0	1.8	0	3	7	8.5	0	0	19.1	17.9	2.1	5	ZP_03300351 BACDOR_01719 Outer membrane cobalamin receptor protein [Bacteroides dorei DSM 17855] [Body Site: Gastrointestinal tract]
Bact_dore_DSM_17855:643120811	9.6	10.6	2	9	4.5	4.5	0	0	0	0	4	0	0	0	3.3	0	0	4.3	0	0	7.9	8.4	5.3	4	ZP_03300352 BACDOR_01720 RagB, SusD and hypothetical proteins. [Bacteroides dorei DSM 17855] [Body Site: Gastrointestinal tract]
Bact_dore_DSM_17855:643120814	0	0	0	3	0	0	0	0	0	0	0	0	0	0	0	0	0	0	0	0	9	7.4	0	0	ZP_03300354 BACDOR_01722 Beta-xylosidase [Bacteroides dorei DSM 17855] [Body Site: Gastrointestinal tract]
Bact_dore_DSM_17855:643120853	3.2	0	0	0	0	0	0	0	0	0	3	0	1	0	0	0	0	0	0	0	0	0	0	0	ZP_03300394 BACDOR_01762 Outer membrane receptor for ferrienterochelin and colicins [Bacteroides dorei DSM 17855] [Body Site: Gastrointestinal tract]
Bact_dore_DSM_17855:643120854	0	0	0	0	0	0	0	0	0	0	0	0	1	0	0	0	0	0	0	0	0	0	0	0	ZP_03300395 BACDOR_01763 RagB, SusD and hypothetical proteins. [Bacteroides dorei DSM 17855] [Body Site: Gastrointestinal tract]
Bact_dore_DSM_17855:643120867	2.1	3.5	0	0	2.7	3.6	1.8	4.4	0	0	4	5	2	2.7	5.5	5	4	6.4	6.2	11.2	0	0	0	2	ZP_03300408 BACDOR_01776 Outer membrane receptor proteins, mostly Fe transport [Bacteroides dorei DSM 17855] [Body Site: Gastrointestinal tract]
Bact_dore_DSM_17855:643120868	9.6	5.9	0	0	8.1	3.6	5.4	3.6	0	0	2	6	2	1.8	7.7	15	0	3.2	3.1	4.1	0	0	5.3	5	ZP_03300409 BACDOR_01777 hypothetical protein [Bacteroides dorei DSM 17855] [Body Site: Gastrointestinal tract]
Bact_dore_DSM_17855:643120904	13.8	10.6	3.1	2	0	0	0	0	0	0	0	0	0	0	0	0	0	0	0	0	0	0	0	0	ZP_03300445 BACDOR_01813 Outer membrane cobalamin receptor protein [Bacteroides dorei DSM 17855] [Body Site: Gastrointestinal tract]
Bact_dore_DSM_17855:643120913	10.6	11.8	3.1	0	0	0	0	0	0	0	0	0	0	0	0	0	0	0	0	0	0	0	0	0	ZP_03300454 BACDOR_01822 RagB, SusD and hypothetical proteins. [Bacteroides dorei DSM 17855] [Body Site: Gastrointestinal tract]
Bact_dore_DSM_17855:643120920	2.1	0	0	0	0	0	0	0	0	0	0	0	0	0	0	0	0	0	0	0	0	0	0	0	ZP_03300461 BACDOR_01829 RNAse R (EC 3.1.-.-) [Bacteroides dorei DSM 17855] [Body Site: Gastrointestinal tract]
Bact_dore_DSM_17855:643120971	0	2.4	0	0	0	0	1.8	0	0	0	0	0	0	0	0	4	0	0	0	0	0	0	0	0	ZP_03300512 BACDOR_01880 ATPases involved in chromosome partitioning [Bacteroides dorei DSM 17855] [Body Site: Gastrointestinal tract]
Bact_dore_DSM_17855:643120993	0	0	0	0	0	0	0	0	0	0	0	0	0	0	0	0	0	0	0	0	0	2.1	3.2	3	ZP_03300534 BACDOR_01902 prolyl tripeptidyl peptidase. Serine peptidase. MEROPS family S09B [Bacteroides dorei DSM 17855] [Body Site: Gastrointestinal tract]
Bact_dore_DSM_17855:643120998	0	0	0	0	0	0	2.7	0	0	0	0	0	0	0	2.2	3	0	0	2.1	0	0	0	0	0	ZP_03300539 BACDOR_01907 hypothetical protein [Bacteroides dorei DSM 17855] [Body Site: Gastrointestinal tract]
Bact_dore_DSM_17855:643121003	0	0	0	0	0	0	0	0	0	0	0	0	4	4.6	0	0	0	0	0	0	0	0	0	0	ZP_03300544 BACDOR_01912 hypothetical protein [Bacteroides dorei DSM 17855] [Body Site: Gastrointestinal tract]
Bact_dore_DSM_17855:643121008	0	2.4	0	0	0	0	0	0	0	0	0	0	0	0	0	0	0	0	0	0	0	0	0	0	ZP_03300549 BACDOR_01917 Outer membrane receptor proteins, mostly Fe transport [Bacteroides dorei DSM 17855] [Body Site: Gastrointestinal tract]
Bact_dore_DSM_17855:643121011	0	8.3	5.1	3	7.2	9.1	7.2	8	4.5	3.6	0	0	0	4.6	0	0	0	0	0	0	0	0	0	0	ZP_03300552 BACDOR_01920 Dehydrogenases with different specificities (related to short-chain alcohol dehydrogenases) [Bacteroides dorei DSM 17855] [Body Site: Gastrointestinal tract]
Bact_dore_DSM_17855:643121012	0	0	0	2	0	0	0	0	0	0	0	0	0	0	0	0	0	0	0	0	0	0	0	0	ZP_03300553 BACDOR_01921 5-keto 4-deoxyuronate isomerase [Bacteroides dorei DSM 17855] [Body Site: Gastrointestinal tract]
Bact_dore_DSM_17855:643121017	0	0	0	2	0	0	0	0	0	0	0	0	0	0	0	0	0	0	0	0	0	0	0	0	ZP_03300559 BACDOR_01927 ORF6N domain. [Bacteroides dorei DSM 17855] [Body Site: Gastrointestinal tract]
Bact_dore_DSM_17855:643121030	0	0	0	0	0	0	0	0	0	0	0	0	0	0	0	0	3	3.2	0	0	0	0	0	0	ZP_03300571 BACDOR_01939 Outer membrane receptor proteins, mostly Fe transport [Bacteroides dorei DSM 17855] [Body Site: Gastrointestinal tract]
Bact_dore_DSM_17855:643121037	0	0	0	0	0	0	0	0	0	0	0	0	0	0	0	0	2	0	0	0	0	0	0	0	ZP_03300578 BACDOR_01946 Outer membrane cobalamin receptor protein [Bacteroides dorei DSM 17855] [Body Site: Gastrointestinal tract]
Bact_dore_DSM_17855:643121041	0	0	0	0	0	0	0	0	0	0	0	0	0	0	0	0	0	0	2.1	0	0	0	2.1	0	ZP_03300582 BACDOR_01950 Rubrerythrin [Bacteroides dorei DSM 17855] [Body Site: Gastrointestinal tract]
Bact_dore_DSM_17855:643121068	0	0	3.1	0	0	0	0	0	0	0	0	0	1	0	0	0	0	0	0	0	0	0	0	0	ZP_03300610 BACDOR_01978 leucyl-tRNA synthetase (EC 6.1.1.4) [Bacteroides dorei DSM 17855] [Body Site: Gastrointestinal tract]
Bact_dore_DSM_17855:643121073	0	0	0	0	0	0	0	0	0	0	0	0	0	0	0	0	3	4.3	0	0	0	0	0	0	ZP_03300614 BACDOR_01982 Outer membrane receptor for ferrienterochelin and colicins [Bacteroides dorei DSM 17855] [Body Site: Gastrointestinal tract]
Bact_dore_DSM_17855:643121075	0	2.4	3.1	0	0	0	0	0	0	0	0	0	1	3.7	0	0	0	0	0	0	0	0	0	0	ZP_03300616 BACDOR_01984 Uncharacterized protein related to the periplasmic component of the Tol biopolymer transport system [Bacteroides dorei DSM 17855] [Body Site: Gastrointestinal tract]
Bact_dore_DSM_17855:643121078	3.2	0	0	0	0	0	0	0	0	0	0	0	0	0	0	2	11	8.5	7.2	8.1	0	0	4.2	7	ZP_03300619 BACDOR_01987 Outer membrane receptor proteins, mostly Fe transport [Bacteroides dorei DSM 17855] [Body Site: Gastrointestinal tract]
Bact_dore_DSM_17855:643121079	0	0	0	0	0	0	0	0	0	0	0	0	0	0	0	0	0	0	0	0	0	0	0	3	ZP_03300620 BACDOR_01988 RagB, SusD and hypothetical proteins. [Bacteroides dorei DSM 17855] [Body Site: Gastrointestinal tract]
Bact_dore_DSM_17855:643121083	2.1	3.5	3.1	4	0	0	0	0	0	0	0	0	0	0	0	0	0	0	0	2	2.3	3.2	2.1	2	ZP_03300624 BACDOR_01992 Beta-glucosidase-related glycosidases [Bacteroides dorei DSM 17855] [Body Site: Gastrointestinal tract]
Bact_dore_DSM_17855:643121084	0	0	0	2	1.8	0	0	0	0	0	0	0	0	0	0	0	0	0	0	0	0	0	0	0	ZP_03300625 BACDOR_01993 succinate CoA transferases [Bacteroides dorei DSM 17855] [Body Site: Gastrointestinal tract]
Bact_dore_DSM_17855:643121094	0	0	0	0	1.8	3.6	0	0	0	0	0	0	0	0	0	0	0	0	0	0	0	0	0	0	ZP_03300635 BACDOR_02003 S-adenosylmethionine:tRNA ribosyltransferase-isomerase [Bacteroides dorei DSM 17855] [Body Site: Gastrointestinal tract]
Bact_dore_DSM_17855:643121106	0	0	0	0	0	0	0	0	0	0	0	0	0	0	0	0	0	0	2.1	0	0	0	0	0	ZP_03300647 BACDOR_02015 methionine adenosyltransferase (EC 2.5.1.6) [Bacteroides dorei DSM 17855] [Body Site: Gastrointestinal tract]
Bact_dore_DSM_17855:643121113	0	0	0	0	0	1.8	0	0	0	0	0	0	0	0	0	0	0	0	0	0	0	0	0	0	ZP_03300654 BACDOR_02022 tyrosyl-tRNA synthetase (EC 6.1.1.1) [Bacteroides dorei DSM 17855] [Body Site: Gastrointestinal tract]
Bact_dore_DSM_17855:643121114	0	0	3.1	3	0	0	0	0	0	0	0	0	0	1.8	0	0	0	0	2.1	0	0	0	10.6	12	ZP_03300655 BACDOR_02023 Periplasmic protease [Bacteroides dorei DSM 17855] [Body Site: Gastrointestinal tract]
Bact_dore_DSM_17855:643121126	0	0	0	0	0	0	0	0	0	0	0	0	0	0	0	0	0	0	0	0	0	0	0	2	ZP_03300666 BACDOR_02035 N-acetyl-beta-hexosaminidase [Bacteroides dorei DSM 17855] [Body Site: Gastrointestinal tract]
Bact_dore_DSM_17855:643121138	0	0	0	0	0	1.8	0	0	0	0	0	0	0	0	0	0	0	0	0	0	0	0	0	0	ZP_03300678 BACDOR_02047 GTP-binding protein YchF [Bacteroides dorei DSM 17855] [Body Site: Gastrointestinal tract]
Bact_dore_DSM_17855:643121143	0	0	0	0	0	0	0	0	0	0	0	0	0	1.8	0	0	0	0	0	0	0	0	0	0	ZP_03300683 BACDOR_02052 deoxyribose-phosphate aldolase [Bacteroides dorei DSM 17855] [Body Site: Gastrointestinal tract]
Bact_dore_DSM_17855:643121151	0	0	0	0	0	1.8	0	1.8	0	0	0	0	0	0	0	0	0	0	0	0	0	0	0	0	ZP_03300691 BACDOR_02060 Uncharacterized protein conserved in bacteria [Bacteroides dorei DSM 17855] [Body Site: Gastrointestinal tract]
Bact_dore_DSM_17855:643121169	0	3.5	0	0	0	0	3.6	7.1	0	0	0	0	0	0	0	0	0	0	5.2	3	0	0	0	0	ZP_03300709 BACDOR_02078 hypothetical protein [Bacteroides dorei DSM 17855] [Body Site: Gastrointestinal tract]
Bact_dore_DSM_17855:643121174	0	0	3.1	0	0	0	0	0	0	0	0	0	0	0	0	0	0	0	0	0	0	0	0	0	ZP_03300714 BACDOR_02083 hypothetical protein [Bacteroides dorei DSM 17855] [Body Site: Gastrointestinal tract]
Bact_dore_DSM_17855:643121180	41.4	47.2	27.7	23	27.9	27.2	17.9	16	5.4	5.4	10	11	30	34.8	18.6	24	25	36.3	45.4	36.5	42.8	36.9	73	65	ZP_03300720 BACDOR_02089 succinate dehydrogenase subunit A (EC 1.3.5.1) [Bacteroides dorei DSM 17855] [Body Site: Gastrointestinal tract]
Bact_dore_DSM_17855:643121181	17	8.3	8.2	9	6.3	7.2	8.1	2.7	1.8	0	3	5	32	20.2	9.9	8	16	19.2	13.4	18.3	16.9	16.9	36	33	ZP_03300721 BACDOR_02090 succinate dehydrogenase subunit B (EC 1.3.5.1) [Bacteroides dorei DSM 17855] [Body Site: Gastrointestinal tract]
Bact_dore_DSM_17855:643121202	0	0	0	0	0	0	0	0	0	0	0	0	0	1.8	0	0	0	0	0	0	0	0	0	0	ZP_03300742 BACDOR_02111 signal peptidase I, bacterial type [Bacteroides dorei DSM 17855] [Body Site: Gastrointestinal tract]
Bact_dore_DSM_17855:643121207	0	0	0	0	0	0	0	0	0	0	0	0	0	0	0	0	6	4.3	0	0	0	3.2	3.2	2	ZP_03300747 BACDOR_02116 Outer membrane receptor for ferrienterochelin and colicins [Bacteroides dorei DSM 17855] [Body Site: Gastrointestinal tract]
Bact_dore_DSM_17855:643121208	0	0	0	0	0	0	0	0	0	0	0	2	0	0	0	0	10	19.2	9.3	4.1	3.4	8.4	11.6	6	ZP_03300748 BACDOR_02117 RagB, SusD and hypothetical proteins. [Bacteroides dorei DSM 17855] [Body Site: Gastrointestinal tract]
Bact_dore_DSM_17855:643121212	0	0	0	0	0	0	0	0	0	0	0	0	0	0	0	0	0	0	0	0	0	0	2.1	0	ZP_03300752 BACDOR_02121 hypothetical protein [Bacteroides dorei DSM 17855] [Body Site: Gastrointestinal tract]
Bact_dore_DSM_17855:643121223	31.8	36.6	0	0	0	0	0	0	0	0	2	3	0	0	0	0	0	0	0	0	0	0	0	0	ZP_03300763 BACDOR_02132 hypothetical protein [Bacteroides dorei DSM 17855] [Body Site: Gastrointestinal tract]
Bact_dore_DSM_17855:643121225	6.4	2.4	88.1	93	6.3	6.3	1.8	2.7	0	0	0	0	0	0	4.4	10	0	0	197.9	193.9	27	21.1	26.4	32	ZP_03300765 BACDOR_02134 hypothetical protein [Bacteroides dorei DSM 17855] [Body Site: Gastrointestinal tract]
Bact_dore_DSM_17855:643121237	0	0	0	0	0	0	0	0	0	0	0	0	0	0	0	0	0	0	0	3	0	0	0	0	ZP_03300777 BACDOR_02146 hypothetical protein [Bacteroides dorei DSM 17855] [Body Site: Gastrointestinal tract]
Bact_dore_DSM_17855:643121238	0	0	0	0	0	0	0	1.8	0	0	30	33	0	0	0	0	0	0	37.1	38.6	0	0	78.3	78	ZP_03300778 BACDOR_02147 hypothetical protein [Bacteroides dorei DSM 17855] [Body Site: Gastrointestinal tract]
Bact_dore_DSM_17855:643121261	0	0	0	0	0	0	2.7	0	0	0	0	0	0	0	0	0	0	0	0	0	0	0	0	0	ZP_03300800 BACDOR_02170 Phage integrase family. [Bacteroides dorei DSM 17855] [Body Site: Gastrointestinal tract]
Bact_dore_DSM_17855:643121310	3.2	2.4	0	4	5.4	5.4	3.6	2.7	0	0	2	0	0	1.8	0	0	0	0	0	0	0	0	0	0	ZP_03300849 BACDOR_02219 transcriptional regulator, AsnC family [Bacteroides dorei DSM 17855] [Body Site: Gastrointestinal tract]
Bact_dore_DSM_17855:643121316	2.1	0	0	0	1.8	1.8	0	0	0	0	0	2	0	0	0	0	0	0	0	0	0	0	0	0	ZP_03300855 BACDOR_02225 DNA topoisomerase I (EC 5.99.1.2) [Bacteroides dorei DSM 17855] [Body Site: Gastrointestinal tract]
Bact_dore_DSM_17855:643121336	0	0	0	0	2.7	4.5	0	0	1.8	1.8	0	0	0	0	0	0	0	0	0	0	0	0	0	0	ZP_03300875 BACDOR_02245 transcription termination factor NusA [Bacteroides dorei DSM 17855] [Body Site: Gastrointestinal tract]
Bact_dore_DSM_17855:643121337	0	0	0	0	1.8	3.6	0	0	0	0	2	0	0	0	0	0	0	0	0	0	0	0	0	0	ZP_03300876 BACDOR_02246 bacterial translation initiation factor 2 (bIF-2) [Bacteroides dorei DSM 17855] [Body Site: Gastrointestinal tract]
Bact_dore_DSM_17855:643121340	0	0	0	0	1.8	0	0	0	0	0	0	0	0	0	0	0	0	0	0	0	0	0	0	0	ZP_03300879 BACDOR_02249 FeS assembly ATPase SufC [Bacteroides dorei DSM 17855] [Body Site: Gastrointestinal tract]
Bact_dore_DSM_17855:643121350	2.1	0	0	0	0	0	0	0	0	0	0	0	0	0	0	0	0	0	0	0	0	0	0	0	ZP_03300889 BACDOR_02259 RagB, SusD and hypothetical proteins. [Bacteroides dorei DSM 17855] [Body Site: Gastrointestinal tract]
Bact_dore_DSM_17855:643121355	4.2	8.3	8.2	5	0	0	1.8	3.6	0	0	4	2	8	11	0	0	0	0	0	4.1	0	0	18	21	ZP_03300894 BACDOR_02264 L-fucose isomerase (EC 5.3.1.25) [Bacteroides dorei DSM 17855] [Body Site: Gastrointestinal tract]
Bact_dore_DSM_17855:643121358	0	0	0	0	0	1.8	0	0	0	0	0	0	0	1.8	0	0	0	0	0	0	0	0	0	0	ZP_03300897 BACDOR_02267 phosphoglycerate mutase (EC 5.4.2.1) [Bacteroides dorei DSM 17855] [Body Site: Gastrointestinal tract]
Bact_dore_DSM_17855:643121365	0	0	0	0	0	0	0	0	0	0	0	0	0	0	0	0	0	0	0	0	0	2.1	0	0	ZP_03300904 BACDOR_02274 Glycosidases [Bacteroides dorei DSM 17855] [Body Site: Gastrointestinal tract]
Bact_dore_DSM_17855:643121366	5.3	3.5	0	0	0	0	0	0	0	0	0	0	0	0	4.4	5	0	0	0	0	18	14.8	0	0	ZP_03300905 BACDOR_02275 hypothetical protein [Bacteroides dorei DSM 17855] [Body Site: Gastrointestinal tract]
Bact_dore_DSM_17855:643121367	3.2	3.5	0	0	0	2.7	0	0	0	0	0	0	0	0	6.6	4	3	8.5	0	2	15.8	17.9	0	0	ZP_03300906 BACDOR_02276 hypothetical protein [Bacteroides dorei DSM 17855] [Body Site: Gastrointestinal tract]
Bact_dore_DSM_17855:643121368	11.7	5.9	0	0	0	1.8	0	0	0	0	0	0	25	21.1	14.3	15	12	8.5	7.2	6.1	55.2	42.2	0	0	ZP_03300907 BACDOR_02277 RagB, SusD and hypothetical proteins. [Bacteroides dorei DSM 17855] [Body Site: Gastrointestinal tract]
Bact_dore_DSM_17855:643121369	8.5	7.1	0	0	0	0	0	0	0	0	0	0	9	11	7.7	6	11	16	12.4	11.2	19.1	11.6	0	0	ZP_03300908 BACDOR_02278 Outer membrane receptor for ferrienterochelin and colicins [Bacteroides dorei DSM 17855] [Body Site: Gastrointestinal tract]
Bact_dore_DSM_17855:643121370	18	16.5	0	0	4.5	4.5	0	1.8	0	0	7	0	9	14.7	28.5	21	20	23.5	8.2	6.1	52.9	38	0	0	ZP_03300909 BACDOR_02279 Outer membrane cobalamin receptor protein [Bacteroides dorei DSM 17855] [Body Site: Gastrointestinal tract]
Bact_dore_DSM_17855:643121373	0	0	0	0	0	0	0	0	0	0	0	0	0	0	0	0	2	4.3	0	0	0	0	0	0	ZP_03300912 BACDOR_02282 RagB, SusD and hypothetical proteins. [Bacteroides dorei DSM 17855] [Body Site: Gastrointestinal tract]
Bact_dore_DSM_17855:643121375	3.2	2.4	0	0	0	0	0	1.8	0	0	2	0	3	2.7	0	2	9	12.8	0	0	0	0	0	0	ZP_03300914 BACDOR_02284 Outer membrane receptor proteins, mostly Fe transport [Bacteroides dorei DSM 17855] [Body Site: Gastrointestinal tract]
Bact_dore_DSM_17855:643121376	0	0	0	0	0	0	0	0	0	0	0	0	0	0	0	2	0	0	0	0	0	0	2.1	4	ZP_03300915 BACDOR_02285 Glycoside hydrolase 97. [Bacteroides dorei DSM 17855] [Body Site: Gastrointestinal tract]
Bact_dore_DSM_17855:643121377	0	0	0	0	0	0	0	0	0	0	0	0	0	0	0	0	0	0	0	0	0	0	0	2	ZP_03300916 BACDOR_02286 Glycosidases [Bacteroides dorei DSM 17855] [Body Site: Gastrointestinal tract]
Bact_dore_DSM_17855:643121381	117.8	80.3	0	0	0	0	0	0	1.8	0	0	0	0	0	98.7	92	0	0	0	0	0	0	12.7	8	ZP_03300920 BACDOR_02290 hypothetical protein [Bacteroides dorei DSM 17855] [Body Site: Gastrointestinal tract]
Bact_dore_DSM_17855:643121385	0	0	0	0	0	0	0	0	0	0	0	0	0	0	0	0	0	0	0	0	0	0	3.2	5	ZP_03300924 BACDOR_02294 4-alpha-glucanotransferase [Bacteroides dorei DSM 17855] [Body Site: Gastrointestinal tract]
Bact_dore_DSM_17855:643121387	0	0	0	0	1.8	2.7	0	0	0	0	0	0	0	0	0	0	0	0	0	0	0	0	0	0	ZP_03300926 BACDOR_02296 DNA gyrase subunit B (EC 5.99.1.3) [Bacteroides dorei DSM 17855] [Body Site: Gastrointestinal tract]
Bact_dore_DSM_17855:643121395	0	0	0	0	0	0	0	0	0	0	2	0	0	0	0	0	0	0	0	0	0	0	0	0	ZP_03300933 BACDOR_02304 cell division protein FtsA [Bacteroides dorei DSM 17855] [Body Site: Gastrointestinal tract]
Bact_dore_DSM_17855:643121419	0	0	0	0	0	0	0	0	0	0	0	0	1	0	0	0	0	2.1	0	0	0	0	0	2	ZP_03300957 BACDOR_02328 phosphoribosylaminoimidazole carboxylase, PurE protein [Bacteroides dorei DSM 17855] [Body Site: Gastrointestinal tract]
Bact_dore_DSM_17855:643121433	8.5	8.3	0	0	0	4.5	3.6	1.8	0	0	0	2	2	6.4	0	0	0	0	0	0	0	0	0	0	ZP_03300971 BACDOR_02342 FKBP-type peptidyl-prolyl cis-trans isomerases 1 [Bacteroides dorei DSM 17855] [Body Site: Gastrointestinal tract]
Bact_dore_DSM_17855:643121437	5.3	2.4	2	2	2.7	3.6	0	3.6	0	0	0	0	3	8.2	0	0	0	0	2.1	4.1	0	0	9.5	13	ZP_03300975 BACDOR_02346 Polyribonucleotide nucleotidyltransferase (polynucleotide phosphorylase) [Bacteroides dorei DSM 17855] [Body Site: Gastrointestinal tract]
Bact_dore_DSM_17855:643121492	0	0	0	2	0	0	0	0	0	0	0	0	0	0	0	0	0	0	0	0	0	0	0	0	ZP_03301029 BACDOR_02401 PS-10 peptidase S37. [Bacteroides dorei DSM 17855] [Body Site: Gastrointestinal tract]
Bact_dore_DSM_17855:643121507	0	0	0	0	0	0	0	0	0	0	0	0	0	0	0	2	0	2.1	0	0	0	0	0	0	ZP_03301044 BACDOR_02416 Bacterial regulatory proteins, luxR family. [Bacteroides dorei DSM 17855] [Body Site: Gastrointestinal tract]
Bact_dore_DSM_17855:643121513	3.2	0	2	0	3.6	4.5	0	1.8	4.5	1.8	0	0	0	0	0	0	0	0	0	0	0	0	0	0	ZP_03301050 BACDOR_02422 glutamyl-tRNA synthetase (EC 6.1.1.17) [Bacteroides dorei DSM 17855] [Body Site: Gastrointestinal tract]
Bact_dore_DSM_17855:643121518	0	0	0	0	0	0	37.7	31.1	0	0	0	0	0	0	0	0	0	0	0	0	0	0	0	0	ZP_03301055 BACDOR_02427 hypothetical protein [Bacteroides dorei DSM 17855] [Body Site: Gastrointestinal tract]
Bact_dore_DSM_17855:643121524	0	0	0	0	0	0	0	0	0	0	0	0	0	0	0	0	0	0	0	0	0	0	2.1	0	ZP_03301061 BACDOR_02433 Long-chain acyl-CoA synthetases (AMP-forming) [Bacteroides dorei DSM 17855] [Body Site: Gastrointestinal tract]
Bact_dore_DSM_17855:643121533	0	0	0	0	0	0	0	0	0	0	0	0	0	0	0	0	3	3.2	0	2	0	0	0	3	ZP_03301070 BACDOR_02442 Alkaline phosphatase [Bacteroides dorei DSM 17855] [Body Site: Gastrointestinal tract]
Bact_dore_DSM_17855:643121541	0	0	3.1	5	0	0	0	0	0	0	2	4	0	0	2.2	0	0	0	3.1	4.1	4.5	4.2	4.2	4	ZP_03301077 BACDOR_02450 signal peptide peptidase A. Serine peptidase. MEROPS family S49 [Bacteroides dorei DSM 17855] [Body Site: Gastrointestinal tract]
Bact_dore_DSM_17855:643121546	3.2	4.7	0	0	0	2.7	0	0	0	0	0	0	0	0	0	0	0	0	0	0	0	0	0	0	ZP_03301082 BACDOR_02455 ATP synthase (E/31 kDa) subunit. [Bacteroides dorei DSM 17855] [Body Site: Gastrointestinal tract]
Bact_dore_DSM_17855:643121548	5.3	2.4	2	0	5.4	3.6	4.5	4.4	0	0	0	0	0	3.7	0	0	0	0	4.1	2	5.6	0	0	0	ZP_03301084 BACDOR_02457 Archaeal/vacuolar-type H+-ATPase subunit A [Bacteroides dorei DSM 17855] [Body Site: Gastrointestinal tract]
Bact_dore_DSM_17855:643121549	0	3.5	0	0	2.7	1.8	1.8	0	0	0	2	0	0	0	0	0	0	0	0	0	2.3	0	0	0	ZP_03301085 BACDOR_02458 Archaeal/vacuolar-type H+-ATPase subunit B [Bacteroides dorei DSM 17855] [Body Site: Gastrointestinal tract]
Bact_dore_DSM_17855:643121554	12.7	7.1	6.1	5	9	7.2	7.2	5.3	0	0	0	0	11	8.2	0	0	0	0	3.1	12.2	0	0	0	0	ZP_03301090 BACDOR_02463 alpha-glucan phosphorylases [Bacteroides dorei DSM 17855] [Body Site: Gastrointestinal tract]
Bact_dore_DSM_17855:643121555	0	0	0	0	1.8	5.4	1.8	0	0	0	0	0	4	4.6	0	0	0	0	2.1	0	0	0	0	0	ZP_03301091 BACDOR_02464 Peroxiredoxin [Bacteroides dorei DSM 17855] [Body Site: Gastrointestinal tract]
Bact_dore_DSM_17855:643121564	3.2	0	0	0	1.8	0	7.2	6.2	0	0	0	0	5	8.2	0	0	0	0	0	0	0	0	0	0	ZP_03301100 BACDOR_02473 ribose-phosphate pyrophosphokinase [Bacteroides dorei DSM 17855] [Body Site: Gastrointestinal tract]
Bact_dore_DSM_17855:643121573	0	3.5	0	0	1.8	1.8	1.8	0	0	1.8	0	0	0	0	0	0	0	0	0	2	0	0	0	0	ZP_03301109 BACDOR_02482 hydroxymethylpyrimidine synthase [Bacteroides dorei DSM 17855] [Body Site: Gastrointestinal tract]
Bact_dore_DSM_17855:643121578	0	0	2	0	0	0	0	0	0	0	0	0	0	0	0	0	0	0	0	0	0	0	0	0	ZP_03301114 BACDOR_02487 Superoxide dismutase [Bacteroides dorei DSM 17855] [Body Site: Gastrointestinal tract]
Bact_dore_DSM_17855:643121587	5.3	3.5	5.1	5	3.6	1.8	5.4	4.4	0	0	4	2	4	3.7	0	0	0	0	0	0	0	0	0	3	ZP_03301117 BACDOR_02496 L-glutamine synthetase (EC 6.3.1.2) [Bacteroides dorei DSM 17855] [Body Site: Gastrointestinal tract]
Bact_dore_DSM_17855:643121625	0	2.4	0	0	0	0	0	0	0	0	0	0	0	0	0	0	0	0	0	0	0	0	0	0	ZP_03301155 BACDOR_02534 phenylalanyl-tRNA synthetase beta subunit (EC 6.1.1.20) [Bacteroides dorei DSM 17855] [Body Site: Gastrointestinal tract]
Bact_dore_DSM_17855:643121626	0	0	0	0	1.8	0	0	0	0	0	0	0	0	0	0	0	0	0	0	0	0	0	0	0	ZP_03301156 BACDOR_02535 primary replicative DNA helicase (EC 3.6.1.-) [Bacteroides dorei DSM 17855] [Body Site: Gastrointestinal tract]
Bact_dore_DSM_17855:643121650	0	0	2	0	0	0	0	0	0	0	0	0	0	0	0	0	0	0	0	0	0	4.2	0	0	ZP_03301180 BACDOR_02559 peptidyl-dipeptidase Dcp (EC 3.4.15.5). Metallo peptidase. MEROPS family M03A [Bacteroides dorei DSM 17855] [Body Site: Gastrointestinal tract]
Bact_dore_DSM_17855:643121723	8.5	5.9	3.1	8	36	37.1	24.2	35.6	9	8.2	0	8	3	10.1	4.4	3	0	0	3.1	3	0	4.2	0	3	ZP_03301252 BACDOR_02631 pyruvate phosphate dikinase (EC 2.7.9.1) [Bacteroides dorei DSM 17855] [Body Site: Gastrointestinal tract]
Bact_dore_DSM_17855:643121726	2.1	3.5	2	0	0	0	0	0	0	0	0	0	1	2.7	2.2	0	0	0	0	0	0	0	5.3	3	ZP_03301255 BACDOR_02634 Dipeptidyl aminopeptidases/acylaminoacyl-peptidases [Bacteroides dorei DSM 17855] [Body Site: Gastrointestinal tract]
Bact_dore_DSM_17855:643121728	0	0	0	2	1.8	1.8	0	1.8	0	0	0	0	0	0	0	0	0	0	0	0	0	0	0	0	ZP_03301257 BACDOR_02636 CTP synthase (EC 6.3.4.2) [Bacteroides dorei DSM 17855] [Body Site: Gastrointestinal tract]
Bact_dore_DSM_17855:643121733	0	0	0	0	2.7	5.4	0	2.7	3.6	2.7	0	0	0	0	0	0	0	0	0	0	0	0	0	0	ZP_03301262 BACDOR_02641 Pyruvate/oxaloacetate carboxyltransferase [Bacteroides dorei DSM 17855] [Body Site: Gastrointestinal tract]
Bact_dore_DSM_17855:643121736	0	0	0	0	0	0	0	0	0	0	0	2	5	7.3	0	0	5	2.1	0	0	3.4	0	11.6	6	ZP_03301265 BACDOR_02644 Outer membrane protein and related peptidoglycan-associated (lipo)proteins [Bacteroides dorei DSM 17855] [Body Site: Gastrointestinal tract]
Bact_dore_DSM_17855:643121738	2.1	2.4	2	0	2.7	4.5	0	3.6	0	0	2	0	0	1.8	0	0	0	0	0	0	0	0	2.1	3	ZP_03301267 BACDOR_02646 serine hydroxymethyltransferase (EC 2.1.2.1) [Bacteroides dorei DSM 17855] [Body Site: Gastrointestinal tract]
Bact_dore_DSM_17855:643121743	0	0	0	0	0	0	0	0	0	0	0	0	0	1.8	0	0	0	0	0	0	0	0	0	0	ZP_03301272 BACDOR_02651 aspartate carbamoyltransferase (EC 2.1.3.2) [Bacteroides dorei DSM 17855] [Body Site: Gastrointestinal tract]
Bact_dore_DSM_17855:643121747	0	0	0	0	0	1.8	0	0	0	0	0	0	0	0	0	0	0	0	0	0	0	0	0	0	ZP_03301276 BACDOR_02655 His Kinase A (phosphoacceptor) domain./Histidine kinase-, DNA gyrase B-, and HSP90-like ATPase. [Bacteroides dorei DSM 17855] [Body Site: Gastrointestinal tract]
Bact_dore_DSM_17855:643121749	0	0	0	0	0	0	0	0	0	0	0	0	1	0	0	0	0	0	0	0	0	0	0	0	ZP_03301278 BACDOR_02657 Transaldolase [Bacteroides dorei DSM 17855] [Body Site: Gastrointestinal tract]
Bact_dore_DSM_17855:643121750	0	0	0	0	0	0	0	0	0	0	0	0	0	0	0	0	0	0	0	0	0	0	3.2	0	ZP_03301279 BACDOR_02658 Transaldolase [Bacteroides dorei DSM 17855] [Body Site: Gastrointestinal tract]
Bact_dore_DSM_17855:643121766	2.1	0	0	2	1.8	0	0	1.8	0	0	0	0	0	0	0	0	0	0	0	0	0	0	0	0	ZP_03301295 BACDOR_02674 1,4-alpha-glucan branching enzyme [Bacteroides dorei DSM 17855] [Body Site: Gastrointestinal tract]
Bact_dore_DSM_17855:643121768	2.1	0	0	0	2.7	3.6	0	2.7	0	0	0	0	0	0	0	0	0	0	0	0	0	0	0	0	ZP_03301297 BACDOR_02676 prolyl-tRNA synthetase (EC 6.1.1.15) [Bacteroides dorei DSM 17855] [Body Site: Gastrointestinal tract]
Bact_dore_DSM_17855:643121788	2.1	0	0	0	4.5	2.7	2.7	1.8	1.8	2.7	3	0	0	0	0	0	0	0	0	0	0	0	0	0	ZP_03301314 BACDOR_02696 Molecular chaperone, HSP90 family [Bacteroides dorei DSM 17855] [Body Site: Gastrointestinal tract]
Bact_dore_DSM_17855:643121789	0	0	3.1	0	0	0	0	0	0	0	0	0	0	0	0	0	0	0	0	0	0	0	0	0	ZP_03301315 BACDOR_02697 ATPases with chaperone activity, ATP-binding subunit [Bacteroides dorei DSM 17855] [Body Site: Gastrointestinal tract]
Bact_dore_DSM_17855:643121790	4.2	3.5	0	2	0	0	0	0	0	0	0	0	0	0	0	0	0	0	0	0	0	0	0	0	ZP_03301316 BACDOR_02698 DNA gyrase subunit A (EC 5.99.1.3) [Bacteroides dorei DSM 17855] [Body Site: Gastrointestinal tract]
Bact_dore_DSM_17855:643121796	0	0	0	0	0	1.8	0	0	0	0	0	2	0	0	0	0	0	0	0	0	0	0	2.1	0	ZP_03301322 BACDOR_02704 hypothetical protein [Bacteroides dorei DSM 17855] [Body Site: Gastrointestinal tract]
Bact_dore_DSM_17855:643121803	0	0	0	0	0	0	0	0	0	1.8	2	0	0	0	0	0	0	0	0	0	0	0	0	0	ZP_03301329 BACDOR_02711 MoxR-like ATPases [Bacteroides dorei DSM 17855] [Body Site: Gastrointestinal tract]
Bact_dore_DSM_17855:643121852	2.1	3.5	2	0	2.7	2.7	0	0	0	0	0	0	5	5.5	0	0	0	0	0	0	0	0	10.6	19	ZP_03301378 BACDOR_02761 D-3-phosphoglycerate dehydrogenase (EC 1.1.1.95) [Bacteroides dorei DSM 17855] [Body Site: Gastrointestinal tract]
Bact_dore_DSM_17855:643121853	3.2	0	3.1	4	4.5	2.7	0	0	3.6	3.6	4	4	2	4.6	0	0	0	0	0	0	0	0	0	0	ZP_03301379 BACDOR_02762 phosphoserine aminotransferase apoenzyme (EC 2.6.1.52) [Bacteroides dorei DSM 17855] [Body Site: Gastrointestinal tract]
Bact_dore_DSM_17855:643121855	5.3	0	4.1	0	1.8	1.8	0	1.8	0	3.6	0	0	0	1.8	0	0	0	0	2.1	5.1	5.6	4.2	9.5	7	ZP_03301381 BACDOR_02764 NADH:ubiquinone oxidoreductase, Na(+)-translocating, F subunit [Bacteroides dorei DSM 17855] [Body Site: Gastrointestinal tract]
Bact_dore_DSM_17855:643121858	0	0	0	0	0	0	0	0	0	0	0	0	0	0	0	0	0	0	2.1	0	0	0	0	0	ZP_03301384 BACDOR_02767 NADH:ubiquinone oxidoreductase, Na(+)-translocating, C subunit [Bacteroides dorei DSM 17855] [Body Site: Gastrointestinal tract]
Bact_dore_DSM_17855:643121859	2.1	4.7	4.1	2	0	0	0	0	0	0	0	0	0	0	3.3	2	2	3.2	2.1	2	3.4	3.2	2.1	3	ZP_03301385 BACDOR_02768 NADH:ubiquinone oxidoreductase, Na(+)-translocating, B subunit [Bacteroides dorei DSM 17855] [Body Site: Gastrointestinal tract]
Bact_dore_DSM_17855:643121860	9.6	7.1	6.1	4	4.5	5.4	4.5	3.6	0	0	0	3	4	7.3	0	4	2	0	11.3	14.2	9	8.4	7.4	4	ZP_03301386 BACDOR_02769 NADH:ubiquinone oxidoreductase, Na(+)-translocating, A subunit [Bacteroides dorei DSM 17855] [Body Site: Gastrointestinal tract]
Bact_dore_DSM_17855:643121887	0	0	0	4	0	0	0	0	0	0	0	0	0	0	0	0	0	0	0	0	0	0	0	2	ZP_03301413 BACDOR_02796 Aminopeptidase C [Bacteroides dorei DSM 17855] [Body Site: Gastrointestinal tract]
Bact_dore_DSM_17855:643121895	3.2	0	0	0	2.7	3.6	2.7	0	4.5	1.8	0	3	0	0	0	0	0	0	0	0	0	0	0	0	ZP_03301421 BACDOR_02804 aspartyl-tRNA synthetase (EC 6.1.1.12) [Bacteroides dorei DSM 17855] [Body Site: Gastrointestinal tract]
Bact_dore_DSM_17855:643121914	0	0	0	0	0	0	0	0	0	0	0	0	2	0	0	0	4	5.3	0	0	0	0	0	0	ZP_03301440 BACDOR_02823 Outer membrane cobalamin receptor protein [Bacteroides dorei DSM 17855] [Body Site: Gastrointestinal tract]
Bact_dore_DSM_17855:643121928	0	0	2	0	0	0	0	0	0	0	0	0	0	0	0	0	0	0	0	0	0	0	0	0	ZP_03301453 BACDOR_02837 ABC-type antimicrobial peptide transport system, ATPase component [Bacteroides dorei DSM 17855] [Body Site: Gastrointestinal tract]
Bact_dore_DSM_17855:643121960	0	0	0	0	0	0	0	0	0	0	0	0	0	0	0	0	0	0	0	0	0	0	2.1	4	ZP_03301484 BACDOR_02869 Outer membrane receptor for ferrienterochelin and colicins [Bacteroides dorei DSM 17855] [Body Site: Gastrointestinal tract]
Bact_dore_DSM_17855:643121961	0	0	0	0	0	0	0	0	0	0	0	0	0	0	0	0	0	0	0	0	0	0	20.1	18	ZP_03301485 BACDOR_02870 Cobalamin biosynthesis protein CbiK, Co2+ chelatase [Bacteroides dorei DSM 17855] [Body Site: Gastrointestinal tract]
Bact_dore_DSM_17855:643121974	0	0	0	0	0	0	0	0	0	0	0	0	0	0	2.2	0	0	0	0	0	0	0	5.3	8	ZP_03301498 BACDOR_02883 Outer membrane receptor for ferrienterochelin and colicins [Bacteroides dorei DSM 17855] [Body Site: Gastrointestinal tract]
Bact_dore_DSM_17855:643121991	0	0	4.1	3	4.5	1.8	0	0	0	0	0	3	0	3.7	0	0	0	0	3.1	2	3.4	4.2	0	0	ZP_03301515 BACDOR_02900 tagaturonate reductase (EC 1.1.1.58) [Bacteroides dorei DSM 17855] [Body Site: Gastrointestinal tract]
Bact_dore_DSM_17855:643121992	5.3	2.4	6.1	6	3.6	2.7	1.8	0	2.7	2.7	0	0	2	4.6	0	0	0	0	0	0	0	0	4.2	8	ZP_03301516 BACDOR_02901 D-glucuronate isomerase (EC 5.3.1.12) [Bacteroides dorei DSM 17855] [Body Site: Gastrointestinal tract]
Bact_dore_DSM_17855:643122008	2.1	2.4	0	0	3.6	3.6	0	3.6	1.8	1.8	4	5	2	1.8	0	0	0	0	0	0	0	0	0	0	ZP_03301529 BACDOR_02917 Isoleucyl-tRNA synthetase (EC 6.1.1.5) [Bacteroides dorei DSM 17855] [Body Site: Gastrointestinal tract]
Bact_dore_DSM_17855:643122011	2.1	0	3.1	4	6.3	9.1	3.6	2.7	0	1.8	0	0	4	4.6	0	0	0	0	0	6.1	0	0	16.9	14	ZP_03301532 BACDOR_02920 2-keto-3-deoxy-phosphogluconate aldolase (EC 4.1.2.14) [Bacteroides dorei DSM 17855] [Body Site: Gastrointestinal tract]
Bact_dore_DSM_17855:643122012	3.2	0	4.1	3	3.6	4.5	0	0	1.8	1.8	0	0	3	4.6	0	0	0	2.1	0	4.1	0	0	14.8	6	ZP_03301533 BACDOR_02921 Sugar kinases, ribokinase family [Bacteroides dorei DSM 17855] [Body Site: Gastrointestinal tract]
Bact_dore_DSM_17855:643122027	0	0	0	3	0	0	0	0	0	0	0	0	0	0	0	0	0	0	0	0	6.8	0	0	0	ZP_03301548 BACDOR_02936 hypothetical protein [Bacteroides dorei DSM 17855] [Body Site: Gastrointestinal tract]
Bact_dore_DSM_17855:643122032	0	0	0	0	0	0	0	0	0	0	0	0	0	0	0	0	3	3.2	0	0	0	0	2.1	0	ZP_03301553 BACDOR_02941 Predicted esterase of the alpha-beta hydrolase superfamily [Bacteroides dorei DSM 17855] [Body Site: Gastrointestinal tract]
Bact_dore_DSM_17855:643122034	0	0	0	0	0	0	0	0	0	0	0	0	0	0	0	0	0	0	0	0	0	2.1	0	0	ZP_03301555 BACDOR_02943 pullulanase, type I [Bacteroides dorei DSM 17855] [Body Site: Gastrointestinal tract]
Bact_dore_DSM_17855:643122148	0	0	0	0	1.8	1.8	0	0	0	0	0	2	0	0	0	0	0	0	0	0	0	0	0	0	ZP_03301668 BACDOR_03057 Membrane protease subunits, stomatin/prohibitin homologs [Bacteroides dorei DSM 17855] [Body Site: Gastrointestinal tract]
Bact_dore_DSM_17855:643122150	0	0	0	0	0	0	0	0	0	0	0	0	0	0	0	0	0	0	0	0	0	2.1	0	0	ZP_03301670 BACDOR_03059 Tetratricopeptide repeat. [Bacteroides dorei DSM 17855] [Body Site: Gastrointestinal tract]
Bact_dore_DSM_17855:643122155	0	0	0	0	0	0	0	0	0	0	0	0	0	1.8	0	0	0	0	0	0	7.9	5.3	4.2	2	ZP_03301675 BACDOR_03064 dipeptidyl-peptidase IV (EC:3.4.14.5). Serine peptidase. MEROPS family S09B [Bacteroides dorei DSM 17855] [Body Site: Gastrointestinal tract]
Bact_dore_DSM_17855:643122163	0	0	2	2	0	1.8	0	0	0	0	0	0	0	0	0	0	0	0	0	0	0	0	0	2	ZP_03301683 BACDOR_03072 Beta-xylosidase [Bacteroides dorei DSM 17855] [Body Site: Gastrointestinal tract]
Bact_dore_DSM_17855:643122166	0	0	0	0	0	0	0	0	0	0	0	0	0	0	0	0	0	0	0	0	2.3	0	0	0	ZP_03301686 BACDOR_03075 Outer membrane receptor proteins, mostly Fe transport [Bacteroides dorei DSM 17855] [Body Site: Gastrointestinal tract]
Bact_dore_DSM_17855:643122171	0	0	0	0	1.8	0	0	1.8	2.7	2.7	0	0	0	0	0	0	0	0	0	0	0	0	0	0	ZP_03301691 BACDOR_03080 Pyruvate/oxaloacetate carboxyltransferase [Bacteroides dorei DSM 17855] [Body Site: Gastrointestinal tract]
Bact_dore_DSM_17855:643122175	0	0	0	0	0	1.8	1.8	0	0	1.8	0	0	0	0	0	0	0	0	0	0	0	0	0	0	ZP_03301695 BACDOR_03084 6-phosphofructokinase (EC 2.7.1.11) [Bacteroides dorei DSM 17855] [Body Site: Gastrointestinal tract]
Bact_dore_DSM_17855:643122191	3.2	0	2	2	2.7	4.5	0	2.7	0	2.7	2	0	0	0	0	0	0	0	0	0	0	0	0	0	ZP_03301711 BACDOR_03100 Citrate synthase [Bacteroides dorei DSM 17855] [Body Site: Gastrointestinal tract]
Bact_dore_DSM_17855:643122198	0	0	0	0	0	0	0	0	0	0	2	0	0	0	0	0	0	0	0	0	0	0	0	0	ZP_03301718 BACDOR_03107 DNA topoisomerase III, bacteria and conjugative plasmid [Bacteroides dorei DSM 17855] [Body Site: Gastrointestinal tract]
Bact_dore_DSM_17855:643122205	0	0	0	0	0	2.7	0	0	0	0	0	0	0	0	0	0	0	0	0	0	0	0	0	0	ZP_03301725 BACDOR_03114 transcriptional regulator, AsnC family [Bacteroides dorei DSM 17855] [Body Site: Gastrointestinal tract]
Bact_dore_DSM_17855:643122209	7.4	0	0	0	0	0	0	0	0	0	0	0	0	0	0	0	0	0	0	0	0	0	0	0	ZP_03301729 BACDOR_03118 Biopolymer transport protein ExbD/TolR. [Bacteroides dorei DSM 17855] [Body Site: Gastrointestinal tract]
Bact_dore_DSM_17855:643122211	6.4	5.9	7.2	5	10.8	10	7.2	8.9	0	0	7	4	8	7.3	0	0	0	3.2	3.1	4.1	0	2.1	0	0	ZP_03301731 BACDOR_03120 Biopolymer transport proteins [Bacteroides dorei DSM 17855] [Body Site: Gastrointestinal tract]
Bact_dore_DSM_17855:643122215	0	3.5	0	0	0	0	0	0	0	0	0	0	0	0	0	0	0	0	0	0	0	0	0	0	ZP_03301734 BACDOR_03124 outer membrane transport energization protein TonB (TC 2.C.1.1.1) [Bacteroides dorei DSM 17855] [Body Site: Gastrointestinal tract]
Bact_dore_DSM_17855:643122218	2.1	0	2	0	0	1.8	2.7	2.7	0	1.8	0	0	0	1.8	0	0	0	0	2.1	0	0	0	0	0	ZP_03301737 BACDOR_03127 6-phosphofructokinase (EC 2.7.1.11) [Bacteroides dorei DSM 17855] [Body Site: Gastrointestinal tract]
Bact_dore_DSM_17855:643122222	0	0	0	0	0	0	0	0	0	0	0	0	0	0	0	0	0	0	0	0	0	0	3.2	8	ZP_03301741 BACDOR_03131 Large extracellular alpha-helical protein [Bacteroides dorei DSM 17855] [Body Site: Gastrointestinal tract]
Bact_dore_DSM_17855:643122223	0	2.4	0	0	0	0	0	0	0	0	0	0	0	0	0	0	0	0	0	0	0	0	0	0	ZP_03301742 BACDOR_03132 HipA-like C-terminal domain./HipA-like N-terminal domain. [Bacteroides dorei DSM 17855] [Body Site: Gastrointestinal tract]
Bact_dore_DSM_17855:643122229	0	0	3.1	3	0	0	0	0	0	0	0	0	5	2.7	0	0	0	0	0	0	0	0	0	3	ZP_03301748 BACDOR_03138 aminoacyl-histidine dipeptidase [Bacteroides dorei DSM 17855] [Body Site: Gastrointestinal tract]
Bact_dore_DSM_17855:643122233	0	0	0	0	1.8	0	0	0	0	0	0	0	0	0	0	0	0	0	0	0	0	0	0	0	ZP_03301752 BACDOR_03142 Domain of Unknown Function (DUF349). [Bacteroides dorei DSM 17855] [Body Site: Gastrointestinal tract]
Bact_dore_DSM_17855:643122236	2.1	0	0	2	4.5	3.6	2.7	2.7	1.8	0	0	0	0	0	2.2	0	0	0	0	0	0	0	0	0	ZP_03301754 BACDOR_03145 ATP-dependent metalloprotease FtsH [Bacteroides dorei DSM 17855] [Body Site: Gastrointestinal tract]
Bact_dore_DSM_17855:643122245	0	0	0	0	0	1.8	0	0	0	0	0	0	0	0	0	0	0	0	0	0	0	0	0	0	ZP_03301763 BACDOR_03154 (p)ppGpp synthetase, RelA/SpoT family [Bacteroides dorei DSM 17855] [Body Site: Gastrointestinal tract]
Bact_dore_DSM_17855:643122248	0	0	0	0	1.8	0	0	0	0	0	0	0	0	0	0	0	0	0	0	0	0	0	0	0	ZP_03301766 BACDOR_03157 alanyl-tRNA synthetase (EC 6.1.1.7) [Bacteroides dorei DSM 17855] [Body Site: Gastrointestinal tract]
Bact_dore_DSM_17855:643122251	5.3	5.9	0	0	3.6	4.5	0	2.7	0	0	0	0	0	2.7	0	0	0	0	0	0	4.5	3.2	0	0	ZP_03301769 BACDOR_03160 hypothetical protein [Bacteroides dorei DSM 17855] [Body Site: Gastrointestinal tract]
Bact_dore_DSM_17855:643122267	2.1	0	0	0	0	0	0	0	0	0	0	0	0	0	0	0	0	0	0	0	0	0	0	0	ZP_03301785 BACDOR_03176 hypothetical protein [Bacteroides dorei DSM 17855] [Body Site: Gastrointestinal tract]
Bact_dore_DSM_17855:643122275	0	0	3.1	3	0	0	0	0	0	0	0	0	3	0	0	0	0	0	5.2	3	0	0	6.3	6	ZP_03301792 BACDOR_03184 fructose-bisphosphate aldolase (EC 4.1.2.13) [Bacteroides dorei DSM 17855] [Body Site: Gastrointestinal tract]
Bact_dore_DSM_17855:643122285	0	0	0	0	0	0	0	0	0	0	0	0	0	0	0	0	0	0	0	0	2.3	0	0	0	ZP_03301802 BACDOR_03194 phosphatidylserine decarboxylase precursor-related protein [Bacteroides dorei DSM 17855] [Body Site: Gastrointestinal tract]
Bact_dore_DSM_17855:643122306	0	0	0	0	2.7	3.6	2.7	4.4	1.8	0	0	0	5	6.4	0	0	0	0	2.1	0	0	0	0	0	ZP_03301823 BACDOR_03215 fumarase (EC 4.2.1.2) [Bacteroides dorei DSM 17855] [Body Site: Gastrointestinal tract]
Bact_dore_DSM_17855:643122310	0	0	0	0	0	0	0	0	0	0	0	0	6	3.7	0	0	0	2.1	0	0	6.8	6.3	0	0	ZP_03301827 BACDOR_03219 RagB, SusD and hypothetical proteins. [Bacteroides dorei DSM 17855] [Body Site: Gastrointestinal tract]
Bact_dore_DSM_17855:643122311	0	0	0	0	0	0	0	0	0	0	0	0	3	7.3	0	0	2	3.2	0	0	14.6	9.5	0	0	ZP_03301828 BACDOR_03220 Outer membrane cobalamin receptor protein [Bacteroides dorei DSM 17855] [Body Site: Gastrointestinal tract]
Bact_dore_DSM_17855:643122313	0	0	0	0	0	0	0	0	0	0	0	0	0	0	0	4	0	0	5.2	2	0	0	0	0	ZP_03301830 BACDOR_03222 hypothetical protein [Bacteroides dorei DSM 17855] [Body Site: Gastrointestinal tract]
Bact_dore_DSM_17855:643122314	3.2	4.7	0	0	0	0	0	0	0	0	0	0	0	0	17.5	21	0	0	21.6	17.3	0	0	0	0	ZP_03301831 BACDOR_03223 RagB, SusD and hypothetical proteins. [Bacteroides dorei DSM 17855] [Body Site: Gastrointestinal tract]
Bact_dore_DSM_17855:643122315	8.5	8.3	0	0	0	0	0	0	0	0	0	0	0	0	16.4	19	0	0	20.6	21.3	0	0	0	0	ZP_03301832 BACDOR_03224 Outer membrane receptor proteins, mostly Fe transport [Bacteroides dorei DSM 17855] [Body Site: Gastrointestinal tract]
Bact_dore_DSM_17855:643122319	5.3	3.5	0	0	0	0	0	0	0	0	0	0	0	0	0	5	3	3.2	0	0	0	0	5.3	6	ZP_03301836 BACDOR_03228 Outer membrane cobalamin receptor protein [Bacteroides dorei DSM 17855] [Body Site: Gastrointestinal tract]
Bact_dore_DSM_17855:643122320	0	0	0	0	0	0	0	0	0	0	0	0	0	0	3.3	2	3	2.1	0	0	0	0	0	0	ZP_03301837 BACDOR_03229 RagB, SusD and hypothetical proteins. [Bacteroides dorei DSM 17855] [Body Site: Gastrointestinal tract]
Bact_dore_DSM_17855:643122321	0	0	0	0	0	0	0	0	0	0	13	13	0	0	0	0	53	59.8	0	0	21.4	7.4	0	0	ZP_03301838 BACDOR_03230 Outer membrane receptor for ferrienterochelin and colicins [Bacteroides dorei DSM 17855] [Body Site: Gastrointestinal tract]
Bact_dore_DSM_17855:643122322	0	0	0	0	0	0	0	0	2.7	0	11	11	0	0	0	0	37	49.1	0	0	9	2.1	0	0	ZP_03301839 BACDOR_03231 RagB, SusD and hypothetical proteins. [Bacteroides dorei DSM 17855] [Body Site: Gastrointestinal tract]
Bact_dore_DSM_17855:643122324	9.6	10.6	12.3	12	7.2	10	9	2.7	0	0	6	6	6	6.4	0	0	0	0	14.4	7.1	10.1	14.8	3.2	2	ZP_03301841 BACDOR_03233 hypothetical protein [Bacteroides dorei DSM 17855] [Body Site: Gastrointestinal tract]
Bact_dore_DSM_17855:643122340	0	0	0	0	0	1.8	1.8	0	0	0	0	0	0	0	0	0	0	0	0	0	0	0	0	0	ZP_03301856 BACDOR_03249 IMP cyclohydrolase (EC 3.5.4.10)/phosphoribosylaminoimidazolecarboxamide formyltransferase (EC 2.1.2.3) [Bacteroides dorei DSM 17855] [Body Site: Gastrointestinal tract]
Bact_dore_DSM_17855:643122343	0	0	0	0	0	0	0	0	0	0	0	0	0	0	0	0	0	2.1	0	0	0	0	5.3	6	ZP_03301859 BACDOR_03252 Dipeptidyl aminopeptidases/acylaminoacyl-peptidases [Bacteroides dorei DSM 17855] [Body Site: Gastrointestinal tract]
Bact_dore_DSM_17855:643122348	0	0	0	3	0	0	0	0	0	0	0	0	0	0	0	0	0	0	0	0	0	0	0	0	ZP_03301864 BACDOR_03257 Pectic acid lyase (pec_lyase). [Bacteroides dorei DSM 17855] [Body Site: Gastrointestinal tract]
Bact_dore_DSM_17855:643122354	0	0	0	0	0	0	0	0	0	0	0	0	0	0	0	0	0	0	0	0	0	0	3.2	8	ZP_03301870 BACDOR_03263 RagB, SusD and hypothetical proteins. [Bacteroides dorei DSM 17855] [Body Site: Gastrointestinal tract]
Bact_dore_DSM_17855:643122355	0	0	0	0	0	0	0	1.8	0	0	0	0	0	0	0	0	0	0	0	0	3.4	0	5.3	8	ZP_03301871 BACDOR_03264 Outer membrane cobalamin receptor protein [Bacteroides dorei DSM 17855] [Body Site: Gastrointestinal tract]
Bact_dore_DSM_17855:643122361	0	0	0	0	0	0	0	0	0	1.8	0	0	0	0	0	0	0	0	0	0	0	0	0	0	ZP_03301877 BACDOR_03270 Beta-xylosidase [Bacteroides dorei DSM 17855] [Body Site: Gastrointestinal tract]
Bact_dore_DSM_17855:643122363	0	3.5	0	0	0	0	0	0	0	0	0	0	0	0	0	0	0	0	0	0	0	0	3.2	2	ZP_03301879 BACDOR_03272 Outer membrane receptor proteins, mostly Fe transport [Bacteroides dorei DSM 17855] [Body Site: Gastrointestinal tract]
Bact_dore_DSM_17855:643122366	11.7	16.5	37.9	26	0	0	1.8	4.4	0	0	0	0	0	0	0	0	0	0	9.3	7.1	0	0	0	0	ZP_03301882 BACDOR_03275 RagB, SusD and hypothetical proteins. [Bacteroides dorei DSM 17855] [Body Site: Gastrointestinal tract]
Bact_dore_DSM_17855:643122367	23.4	17.7	28.7	37	0	0	0	3.6	0	0	4	3	0	0	0	0	0	0	4.1	6.1	0	0	0	0	ZP_03301883 BACDOR_03276 Outer membrane receptor for ferrienterochelin and colicins [Bacteroides dorei DSM 17855] [Body Site: Gastrointestinal tract]
Bact_dore_DSM_17855:643122371	2.1	0	0	3	0	0	0	0	0	0	2	0	2	3.7	0	0	0	0	0	3	0	0	7.4	9	ZP_03301887 BACDOR_03280 5-keto 4-deoxyuronate isomerase [Bacteroides dorei DSM 17855] [Body Site: Gastrointestinal tract]
Bact_dore_DSM_17855:643122382	3.2	2.4	0	0	0	0	0	1.8	0	0	2	0	2	2.7	0	2	0	0	0	0	0	0	0	0	ZP_03301898 BACDOR_03291 Outer membrane receptor proteins, mostly Fe transport [Bacteroides dorei DSM 17855] [Body Site: Gastrointestinal tract]
Bact_dore_DSM_17855:643122401	5.3	4.7	0	0	0	0	1.8	1.8	0	0	2	0	2	2.7	0	2	0	0	0	0	0	0	0	0	ZP_03301917 BACDOR_03310 Outer membrane receptor proteins, mostly Fe transport [Bacteroides dorei DSM 17855] [Body Site: Gastrointestinal tract]
Bact_dore_DSM_17855:643122409	0	0	0	0	0	0	0	0	0	0	0	0	0	0	0	0	0	0	3.1	2	4.5	9.5	0	0	ZP_03301925 BACDOR_03318 Outer membrane receptor for ferrienterochelin and colicins [Bacteroides dorei DSM 17855] [Body Site: Gastrointestinal tract]
Bact_dore_DSM_17855:643122452	0	0	0	0	2.7	0	0	0	0	0	0	0	0	0	0	0	0	0	0	0	0	0	0	0	ZP_03301968 BACDOR_03362 2-isopropylmalate synthase (EC 2.3.3.13) [Bacteroides dorei DSM 17855] [Body Site: Gastrointestinal tract]
Bact_dore_DSM_17855:643122461	0	0	0	0	7.2	7.2	1.8	2.7	2.7	3.6	4	4	0	0	0	0	0	0	0	0	0	0	0	0	ZP_03301977 BACDOR_03371 transcriptional regulator, AraC family [Bacteroides dorei DSM 17855] [Body Site: Gastrointestinal tract]
Bact_dore_DSM_17855:643122465	0	0	3.1	2	0	1.8	1.8	0	0	0	0	0	0	1.8	0	0	0	0	0	0	0	0	0	0	ZP_03301981 BACDOR_03375 Adenylosuccinate synthetase (EC 6.3.4.4) [Bacteroides dorei DSM 17855] [Body Site: Gastrointestinal tract]
Bact_dore_DSM_17855:643122467	0	0	19.5	22	7.2	6.3	0	0	0	0	0	3	0	2.7	11	16	0	0	6.2	3	12.4	8.4	13.7	19	ZP_03301983 BACDOR_03377 Outer membrane receptor proteins, mostly Fe transport [Bacteroides dorei DSM 17855] [Body Site: Gastrointestinal tract]
Bact_dore_DSM_17855:643122468	0	0	6.1	5	3.6	4.5	0	0	0	0	0	0	0	0	2.2	0	0	0	2.1	3	5.6	4.2	6.3	8	ZP_03301984 BACDOR_03378 hypothetical protein [Bacteroides dorei DSM 17855] [Body Site: Gastrointestinal tract]
Bact_dore_DSM_17855:643122477	0	0	0	0	0	0	0	0	0	0	0	0	0	1.8	0	0	0	0	0	0	0	0	0	0	ZP_03301993 BACDOR_03387 ATPase components of ABC transporters with duplicated ATPase domains [Bacteroides dorei DSM 17855] [Body Site: Gastrointestinal tract]
Bact_dore_DSM_17855:643122478	7.4	5.9	2	0	0	1.8	1.8	0	0	0	3	5	10	7.3	0	0	6	7.5	16.5	11.2	14.6	11.6	0	6	ZP_03301994 BACDOR_03388 endothelin-converting enzyme (EC 3.4.24.71). Metallo peptidase. MEROPS family M13 [Bacteroides dorei DSM 17855] [Body Site: Gastrointestinal tract]
Bact_dore_DSM_17855:643122482	0	0	0	0	0	0	0	0	0	0	0	0	0	0	0	0	0	0	0	0	0	0	2.1	0	ZP_03301998 BACDOR_03392 Outer membrane protein [Bacteroides dorei DSM 17855] [Body Site: Gastrointestinal tract]
Bact_dore_DSM_17855:643122483	3.2	3.5	0	0	2.7	4.5	1.8	1.8	0	0	0	0	4	3.7	0	0	0	0	0	0	0	0	0	0	ZP_03301999 BACDOR_03393 Predicted dehydrogenases and related proteins [Bacteroides dorei DSM 17855] [Body Site: Gastrointestinal tract]
Bact_dore_DSM_17855:643122508	0	0	0	0	0	0	0	0	0	0	0	0	0	0	0	0	2	2.1	0	0	0	0	0	0	ZP_03302024 BACDOR_03418 hypothetical protein [Bacteroides dorei DSM 17855] [Body Site: Gastrointestinal tract]
Bact_dore_DSM_17855:643122509	0	0	0	0	0	0	0	0	0	0	0	0	0	0	0	0	0	2.1	0	0	0	0	0	0	ZP_03302025 BACDOR_03419 Outer membrane receptor for ferrienterochelin and colicins [Bacteroides dorei DSM 17855] [Body Site: Gastrointestinal tract]
Bact_dore_DSM_17855:643122526	2.1	0	0	3	0	0	0	0	0	0	0	0	2	1.8	0	0	0	0	0	0	0	0	8.5	9	ZP_03302042 BACDOR_03436 Aminopeptidase C [Bacteroides dorei DSM 17855] [Body Site: Gastrointestinal tract]
Bact_dore_DSM_17855:643122527	0	0	0	2	0	0	0	0	0	0	0	0	2	0	0	0	0	0	0	0	0	0	0	2	ZP_03302043 BACDOR_03437 Xaa-Pro aminopeptidase [Bacteroides dorei DSM 17855] [Body Site: Gastrointestinal tract]
Bact_dore_DSM_17855:643122530	2.1	2.4	2	3	7.2	10	4.5	5.3	1.8	2.7	2	0	1	1.8	0	0	0	0	0	0	0	0	0	0	ZP_03302046 BACDOR_03440 conserved hypothetical protein YmdA/YtgF [Bacteroides dorei DSM 17855] [Body Site: Gastrointestinal tract]
Bact_dore_DSM_17855:643122544	0	0	0	0	0	1.8	0	0	0	0	0	0	0	0	0	0	0	0	0	0	0	0	0	0	ZP_03302059 BACDOR_03454 Thiol:disulfide interchange protein [Bacteroides dorei DSM 17855] [Body Site: Gastrointestinal tract]
Bact_dore_DSM_17855:643122559	2.1	0	0	0	0	0	0	0	0	0	0	0	0	0	0	0	0	0	0	0	0	0	0	3	ZP_03302073 BACDOR_03469 Outer membrane receptor for ferrienterochelin and colicins [Bacteroides dorei DSM 17855] [Body Site: Gastrointestinal tract]
Bact_dore_DSM_17855:643122560	0	0	0	0	0	0	0	0	0	0	0	0	4	5.5	0	2	0	0	0	0	0	0	4.2	6	ZP_03302074 BACDOR_03470 hydrogenobyrinic acid a,c-diamide cobaltochelatase (EC 6.6.1.2)/cobaltochelatase CobN subunit (EC 6.6.1.2) [Bacteroides dorei DSM 17855] [Body Site: Gastrointestinal tract]
Bact_dore_DSM_17855:643122572	0	0	0	0	0	0	0	0	0	0	0	0	0	0	0	0	0	0	0	0	0	0	2.1	2	ZP_03302086 BACDOR_03482 hypothetical protein [Bacteroides dorei DSM 17855] [Body Site: Gastrointestinal tract]
Bact_dore_DSM_17855:643122576	0	0	0	0	0	0	0	0	0	0	0	0	0	0	0	4	2	0	0	0	0	0	0	0	ZP_03302090 BACDOR_03486 Outer membrane receptor proteins, mostly Fe transport [Bacteroides dorei DSM 17855] [Body Site: Gastrointestinal tract]
Bact_dore_DSM_17855:643122578	0	2.4	5.1	3	4.5	4.5	3.6	2.7	0	0	5	3	5	6.4	0	0	0	0	0	0	0	0	2.1	0	ZP_03302092 BACDOR_03488 phosphoglycerate kinase (EC 2.7.2.3) [Bacteroides dorei DSM 17855] [Body Site: Gastrointestinal tract]
Bact_dore_DSM_17855:643122581	0	0	0	0	0	0	0	0	0	0	0	0	0	0	0	0	2	2.1	8.2	7.1	0	0	0	0	ZP_03302095 BACDOR_03491 N-acetyl-beta-hexosaminidase [Bacteroides dorei DSM 17855] [Body Site: Gastrointestinal tract]
Bact_dore_DSM_17855:643122587	0	0	0	0	0	1.8	0	0	0	0	0	0	0	0	0	0	0	0	0	0	0	0	0	0	ZP_03302101 BACDOR_03497 signal recognition particle subunit FFH/SRP54 (srp54) [Bacteroides dorei DSM 17855] [Body Site: Gastrointestinal tract]
Bact_dore_DSM_17855:643122594	0	0	0	0	0	0	0	0	0	0	0	0	0	0	0	0	0	0	0	0	2.3	0	0	0	ZP_03302107 BACDOR_03504 Outer membrane receptor for ferrienterochelin and colicins [Bacteroides dorei DSM 17855] [Body Site: Gastrointestinal tract]
Bact_dore_DSM_17855:643122601	0	0	0	0	0	0	0	0	0	0	0	0	0	0	0	2	0	0	0	0	3.4	0	0	0	ZP_03302114 BACDOR_03511 Outer membrane receptor proteins, mostly Fe transport [Bacteroides dorei DSM 17855] [Body Site: Gastrointestinal tract]
Bact_dore_DSM_17855:643122612	0	0	0	0	0	0	1.8	1.8	0	0	0	0	0	0	0	0	0	0	0	0	0	0	0	0	ZP_03302125 BACDOR_03522 phenylalanyl-tRNA synthetase, alpha subunit (EC 6.1.1.20) [Bacteroides dorei DSM 17855] [Body Site: Gastrointestinal tract]
Bact_dore_DSM_17855:643122630	0	0	0	0	0	0	0	0	0	0	0	0	1	0	0	0	0	0	0	0	0	0	0	2	ZP_03302142 BACDOR_03540 dipeptidyl-peptidase 7. Serine peptidase. MEROPS family S46 [Bacteroides dorei DSM 17855] [Body Site: Gastrointestinal tract]
Bact_dore_DSM_17855:643122637	0	0	0	0	0	0	0	0	0	0	0	0	0	0	0	0	0	0	0	0	0	0	0	4	ZP_03302149 BACDOR_03547 hypothetical protein [Bacteroides dorei DSM 17855] [Body Site: Gastrointestinal tract]
Bact_dore_DSM_17855:643122638	0	0	0	0	0	0	0	0	0	0	0	0	0	0	0	0	0	0	0	0	0	0	0	3	ZP_03302150 BACDOR_03548 hypothetical protein [Bacteroides dorei DSM 17855] [Body Site: Gastrointestinal tract]
Bact_dore_DSM_17855:643122681	6.4	2.4	0	0	0	0	0	0	0	0	0	0	0	0	0	0	0	0	0	0	0	0	0	0	ZP_03302193 BACDOR_03591 vacuolar-type H(+)-translocating pyrophosphatase [Bacteroides dorei DSM 17855] [Body Site: Gastrointestinal tract]
Bact_dore_DSM_17855:643122689	2.1	2.4	5.1	4	11.7	10	9	10.7	0	1.8	0	0	12	10.1	0	0	0	0	0	5.1	0	0	6.3	6	ZP_03302201 BACDOR_03599 pyrophosphate-dependent phosphofructokinase (EC 2.7.1.90) [Bacteroides dorei DSM 17855] [Body Site: Gastrointestinal tract]
Bact_dore_DSM_17855:643122702	0	0	0	2	0	0	0	0	0	0	0	0	0	0	0	0	2	2.1	0	0	0	0	0	2	ZP_03302214 BACDOR_03612 hypothetical protein [Bacteroides dorei DSM 17855] [Body Site: Gastrointestinal tract]
Bact_dore_DSM_17855:643122712	2.1	0	0	0	0	0	0	0	0	0	0	0	0	0	0	0	0	0	0	0	0	0	0	0	ZP_03302224 BACDOR_03622 Pyruvate:ferredoxin oxidoreductase and related 2-oxoacid:ferredoxin oxidoreductases, alpha subunit [Bacteroides dorei DSM 17855] [Body Site: Gastrointestinal tract]
Bact_dore_DSM_17855:643122718	5.3	4.7	3.1	2	4.5	10.9	2.7	4.4	0	0	0	0	0	1.8	0	0	0	0	0	0	0	0	0	0	ZP_03302230 BACDOR_03628 transketolase (EC 2.2.1.1) [Bacteroides dorei DSM 17855] [Body Site: Gastrointestinal tract]
Bact_dore_DSM_17855:643122720	5.3	3.5	3.1	5	0	3.6	1.8	0	0	0	0	2	2	2.7	0	0	0	0	0	0	0	0	12.7	13	ZP_03302232 BACDOR_03630 L-arabinose isomerase (EC 5.3.1.4) [Bacteroides dorei DSM 17855] [Body Site: Gastrointestinal tract]
Bact_dore_DSM_17855:643122724	0	0	2	0	1.8	1.8	0	0	0	0	0	0	0	0	0	0	0	0	0	0	0	0	0	3	ZP_03302236 BACDOR_03634 aldose 1-epimerase (EC 5.1.3.3) [Bacteroides dorei DSM 17855] [Body Site: Gastrointestinal tract]
Bact_dore_DSM_17855:643122725	3.2	3.5	4.1	0	6.3	7.2	4.5	5.3	0	0	4	7	0	0	0	0	0	0	0	0	0	0	0	0	ZP_03302237 BACDOR_03635 galactokinase (EC 2.7.1.6) [Bacteroides dorei DSM 17855] [Body Site: Gastrointestinal tract]
Bact_dore_DSM_17855:643122757	0	0	0	0	0	0	0	0	0	0	0	0	0	0	0	0	0	0	0	0	0	0	2.1	0	ZP_03302269 BACDOR_03667 Response regulator containing CheY-like receiver, AAA-type ATPase, and DNA-binding domains [Bacteroides dorei DSM 17855] [Body Site: Gastrointestinal tract]
Bact_dore_DSM_17855:643122758	0	0	0	0	0	0	0	0	0	0	2	0	0	0	0	0	0	0	0	0	0	0	0	0	ZP_03302270 BACDOR_03668 Histidine kinase-, DNA gyrase B-, and HSP90-like ATPase./HAMP domain. [Bacteroides dorei DSM 17855] [Body Site: Gastrointestinal tract]
Bact_dore_DSM_17855:643122774	8.5	7.1	4.1	0	9.9	5.4	4.5	5.3	9	5.4	5	5	1	4.6	0	0	0	3.2	2.1	5.1	0	0	9.5	9	ZP_03302286 BACDOR_03684 Rubrerythrin [Bacteroides dorei DSM 17855] [Body Site: Gastrointestinal tract]
Bact_dore_DSM_17855:643122777	0	0	0	0	0	0	0	0	0	0	0	0	0	0	0	0	0	0	0	3	0	0	0	0	ZP_03302289 BACDOR_03687 Outer membrane protein [Bacteroides dorei DSM 17855] [Body Site: Gastrointestinal tract]
Bact_dore_DSM_17855:643122782	0	0	0	0	0	0	0	0	0	0	0	3	0	0	0	0	0	0	0	0	0	0	0	0	ZP_03302294 BACDOR_03692 nicotinate-nucleotide pyrophosphorylase [carboxylating] (EC 2.4.2.19) [Bacteroides dorei DSM 17855] [Body Site: Gastrointestinal tract]
Bact_dore_DSM_17855:643122785	4.2	3.5	0	0	0	0	0	0	0	0	8	6	0	1.8	0	0	14	13.9	3.1	2	0	0	0	0	ZP_03302297 BACDOR_03695 Outer membrane receptor proteins, mostly Fe transport [Bacteroides dorei DSM 17855] [Body Site: Gastrointestinal tract]
Bact_dore_DSM_17855:643122786	0	0	0	0	0	0	0	0	0	0	3	2	0	0	0	0	12	18.2	0	0	0	0	0	0	ZP_03302298 BACDOR_03696 RagB, SusD and hypothetical proteins. [Bacteroides dorei DSM 17855] [Body Site: Gastrointestinal tract]
Bact_dore_DSM_17855:643122788	4.2	4.7	2	0	2.7	4.5	0	0	0	0	0	4	0	0	0	0	0	0	0	0	0	0	0	0	ZP_03302300 BACDOR_03698 RecA protein [Bacteroides dorei DSM 17855] [Body Site: Gastrointestinal tract]
Bact_dore_DSM_17855:643122790	0	0	0	0	5.4	5.4	1.8	2.7	0	0	0	2	0	0	0	0	0	0	0	0	0	0	0	0	ZP_03302302 BACDOR_03700 Saccharopine dehydrogenase and related proteins [Bacteroides dorei DSM 17855] [Body Site: Gastrointestinal tract]
Bact_dore_DSM_17855:643122792	0	0	0	0	0	0	0	0	0	0	0	0	2	3.7	0	0	0	3.2	3.1	2	2.3	4.2	4.2	3	ZP_03302304 BACDOR_03702 Heat shock protein [Bacteroides dorei DSM 17855] [Body Site: Gastrointestinal tract]
Bact_dore_DSM_17855:643122793	17	14.2	5.1	2	20.7	13.6	17.9	18.7	7.2	6.3	4	3	8	9.2	0	0	0	0	0	0	0	0	0	0	ZP_03302305 BACDOR_03703 chaperone protein DnaK [Bacteroides dorei DSM 17855] [Body Site: Gastrointestinal tract]
Bact_dore_DSM_17855:643122935	0	2.4	0	0	0	0	0	0	0	0	2	0	0	0	0	0	0	0	0	0	0	0	0	0	ZP_03302447 BACDOR_03845 Periplasmic protein involved in polysaccharide export [Bacteroides dorei DSM 17855] [Body Site: Gastrointestinal tract]
Bact_dore_DSM_17855:643122938	0	0	0	0	0	0	0	0	1.8	0	0	0	0	0	0	0	0	0	0	0	0	0	0	0	ZP_03302450 BACDOR_03848 Nitroreductase [Bacteroides dorei DSM 17855] [Body Site: Gastrointestinal tract]
Bact_dore_DSM_17855:643122979	0	0	0	0	0	0	0	0	0	0	0	0	0	0	0	0	0	0	0	2	0	0	0	0	ZP_03302491 BACDOR_03889 CRISPR-associated protein, Csn1 family [Bacteroides dorei DSM 17855] [Body Site: Gastrointestinal tract]
Bact_dore_DSM_17855:643122980	0	0	0	0	0	0	0	0	0	0	0	0	0	0	0	0	0	0	0	0	3.4	0	0	0	ZP_03302492 BACDOR_03890 Virulence protein [Bacteroides dorei DSM 17855] [Body Site: Gastrointestinal tract]
Bact_dore_DSM_17855:643122994	0	0	0	0	0	0	0	0	0	0	0	0	0	0	0	0	0	0	0	0	0	0	2.1	2	ZP_03302505 BACDOR_03904 hypothetical protein [Bacteroides dorei DSM 17855] [Body Site: Gastrointestinal tract]
Bact_dore_DSM_17855:643122996	0	0	0	0	1.8	1.8	0	0	0	0	0	0	0	0	0	0	0	0	0	0	0	0	0	0	ZP_03302507 BACDOR_03906 pyridoxal-phosphate dependent TrpB-like enzyme [Bacteroides dorei DSM 17855] [Body Site: Gastrointestinal tract]
Bact_dore_DSM_17855:643123004	0	0	0	0	0	0	0	0	0	0	0	0	0	0	0	0	4	4.3	0	0	0	0	2.1	0	ZP_03302515 BACDOR_03914 RagB, SusD and hypothetical proteins. [Bacteroides dorei DSM 17855] [Body Site: Gastrointestinal tract]
Bact_dore_DSM_17855:643123006	0	2.4	0	0	0	0	0	0	0	0	0	0	0	0	0	0	3	4.3	0	0	0	0	0	0	ZP_03302517 BACDOR_03916 Outer membrane receptor proteins, mostly Fe transport [Bacteroides dorei DSM 17855] [Body Site: Gastrointestinal tract]
Bact_dore_DSM_17855:643123012	0	0	2	0	0	0	0	0	0	0	0	0	0	0	0	0	0	0	0	0	0	0	0	0	ZP_03302523 BACDOR_03922 Plasmid recombination enzyme. [Bacteroides dorei DSM 17855] [Body Site: Gastrointestinal tract]
Bact_dore_DSM_17855:643123032	0	0	2	4	0	0	0	0	0	0	0	3	3	2.7	2.2	4	2	0	2.1	2	0	2.1	5.3	4	ZP_03302542 BACDOR_03942 hypothetical protein [Bacteroides dorei DSM 17855] [Body Site: Gastrointestinal tract]
Bact_dore_DSM_17855:643123033	15.9	20.1	9.2	9	17.1	19.9	13.4	13.3	12.5	12.7	12	9	11	16.5	3.3	2	0	2.1	14.4	17.3	0	0	7.4	14	ZP_03302543 BACDOR_03943 Acetyl-CoA carboxylase, carboxyltransferase component (subunits alpha and beta) [Bacteroides dorei DSM 17855] [Body Site: Gastrointestinal tract]
Bact_dore_DSM_17855:643123034	0	0	0	0	0	0	0	0	2.7	1.8	0	0	0	0	0	0	0	0	0	0	0	0	0	0	ZP_03302544 BACDOR_03944 methylmalonyl-CoA epimerase (EC 5.1.99.1) [Bacteroides dorei DSM 17855] [Body Site: Gastrointestinal tract]
Bact_dore_DSM_17855:643123041	2.1	0	0	0	0	0	0	0	0	0	0	0	0	0	0	0	0	0	0	0	0	0	0	0	ZP_03302551 BACDOR_03951 Lactate dehydrogenase and related dehydrogenases [Bacteroides dorei DSM 17855] [Body Site: Gastrointestinal tract]
Bact_dore_DSM_17855:643123059	2.1	0	0	0	0	0	0	0	0	0	0	0	0	0	0	0	0	0	0	0	0	0	0	0	ZP_03302569 BACDOR_03969 ABC-type multidrug transport system, ATPase component [Bacteroides dorei DSM 17855] [Body Site: Gastrointestinal tract]
Bact_dore_DSM_17855:643123062	17	16.5	28.7	18	27.9	33.5	34.1	26.7	9.9	12.7	16	9	25	29.3	7.7	7	7	6.4	24.7	13.2	7.9	6.3	24.3	17	ZP_03302572 BACDOR_03972 hypothetical protein [Bacteroides dorei DSM 17855] [Body Site: Gastrointestinal tract]
Bact_dore_DSM_17855:643123063	11.7	18.9	27.7	39	33.3	36.2	35	32.9	20.6	18.1	12	12	20	31.2	8.8	5	8	4.3	21.6	20.3	9	11.6	25.4	27	ZP_03302573 BACDOR_03973 hypothetical protein [Bacteroides dorei DSM 17855] [Body Site: Gastrointestinal tract]
Bact_dore_DSM_17855:643123067	0	0	0	0	0	0	0	0	0	0	0	0	1	0	0	3	0	3.2	0	0	3.4	4.2	3.2	3	ZP_03302577 BACDOR_03977 hypothetical protein [Bacteroides dorei DSM 17855] [Body Site: Gastrointestinal tract]
Bact_dore_DSM_17855:643123080	0	0	0	2	0	0	0	0	0	0	0	0	0	0	0	0	0	0	3.1	4.1	0	0	5.3	0	ZP_03302590 BACDOR_03990 chorismate synthase (EC 4.2.3.5) [Bacteroides dorei DSM 17855] [Body Site: Gastrointestinal tract]
Bact_dore_DSM_17855:643123081	0	0	0	0	0	0	0	0	0	0	0	0	0	0	0	0	0	2.1	0	0	0	2.1	0	0	ZP_03302591 BACDOR_03991 Uncharacterized conserved protein [Bacteroides dorei DSM 17855] [Body Site: Gastrointestinal tract]
Bact_dore_DSM_17855:643123086	0	0	0	0	0	0	0	0	0	0	2	0	0	0	0	0	0	0	0	0	0	0	0	0	ZP_03302596 BACDOR_03996 phosphoribosylaminoimidazole-succinocarboxamide synthase (EC 6.3.2.6) [Bacteroides dorei DSM 17855] [Body Site: Gastrointestinal tract]
Bact_dore_DSM_17855:643123098	0	0	0	0	7.2	11.8	0	0	0	0	0	0	1	0	0	0	0	0	0	0	0	0	0	0	ZP_03302608 BACDOR_04008 ketol-acid reductoisomerase (EC 1.1.1.86) [Bacteroides dorei DSM 17855] [Body Site: Gastrointestinal tract]
Bact_dore_DSM_17855:643123104	10.6	7.1	0	0	2.7	6.3	3.6	5.3	0	0	3	3	10	11	0	0	0	0	2.1	3	3.4	2.1	0	0	ZP_03302614 BACDOR_04014 hypothetical protein [Bacteroides dorei DSM 17855] [Body Site: Gastrointestinal tract]
Bact_dore_DSM_17855:643123108	0	0	0	0	0	0	0	0	0	0	2	0	0	0	0	0	3	4.3	0	0	3.4	3.2	3.2	4	ZP_03302618 BACDOR_04018 hypothetical protein [Bacteroides dorei DSM 17855] [Body Site: Gastrointestinal tract]
Bact_dore_DSM_17855:643123112	6.4	7.1	2	0	10.8	10	5.4	3.6	0	0	5	2	0	0	0	2	0	0	0	0	0	0	0	0	ZP_03302622 BACDOR_04022 protein translocase subunit secA [Bacteroides dorei DSM 17855] [Body Site: Gastrointestinal tract]
Bact_dore_DSM_17855:643123119	0	0	0	0	0	0	0	0	0	0	0	2	0	0	0	0	0	0	0	0	0	0	0	0	ZP_03302629 BACDOR_04029 valyl-tRNA synthetase (EC 6.1.1.9) [Bacteroides dorei DSM 17855] [Body Site: Gastrointestinal tract]
Bact_dore_DSM_17855:643123122	2.1	0	0	0	0	0	0	0	1.8	0	0	0	0	0	0	0	0	0	0	0	0	0	0	0	ZP_03302632 BACDOR_04032 Outer membrane receptor proteins, mostly Fe transport [Bacteroides dorei DSM 17855] [Body Site: Gastrointestinal tract]
Bact_dore_DSM_17855:643123128	10.6	7.1	2	0	18	8.2	7.2	8	0	1.8	8	10	0	1.8	0	0	0	0	0	0	0	0	0	0	ZP_03302638 BACDOR_04038 SSU ribosomal protein S1P [Bacteroides dorei DSM 17855] [Body Site: Gastrointestinal tract]
Bact_dore_DSM_17855:643123131	0	0	0	0	0	0	0	0	0	0	0	0	0	0	0	2	0	0	0	0	0	0	0	0	ZP_03302641 BACDOR_04041 Uncharacterized protein conserved in bacteria [Bacteroides dorei DSM 17855] [Body Site: Gastrointestinal tract]
Bact_dore_DSM_17855:643123164	0	0	0	0	0	0	0	0	0	0	0	0	1	0	0	0	0	0	0	0	0	0	0	0	ZP_03302674 BACDOR_04074 Outer membrane receptor proteins, mostly Fe transport [Bacteroides dorei DSM 17855] [Body Site: Gastrointestinal tract]
Bact_dore_DSM_17855:643123165	0	0	0	0	0	0	0	0	0	0	0	0	0	0	0	0	0	0	0	0	0	0	2.1	0	ZP_03302675 BACDOR_04075 RagB, SusD and hypothetical proteins. [Bacteroides dorei DSM 17855] [Body Site: Gastrointestinal tract]
Bact_dore_DSM_17855:643123166	0	0	0	0	0	0	0	1.8	0	0	0	0	0	0	0	0	0	0	0	0	0	0	0	0	ZP_03302676 BACDOR_04076 cAMP-binding proteins - catabolite gene activator and regulatory subunit of cAMP-dependent protein kinases [Bacteroides dorei DSM 17855] [Body Site: Gastrointestinal tract]
Bact_dore_DSM_17855:643123189	4.2	0	5.1	5	0	0	12.6	12.5	0	0	7	11	8	13.7	0	0	0	0	0	0	0	0	9.5	18	ZP_03302699 BACDOR_04099 Ferritin-like protein [Bacteroides dorei DSM 17855] [Body Site: Gastrointestinal tract]
Bact_dore_DSM_17855:643123190	3.2	0	8.2	8	3.6	0	5.4	3.6	0	0	6	6	7	7.3	2.2	0	0	0	4.1	3	0	0	10.6	7	ZP_03302700 BACDOR_04100 fructose-bisphosphate aldolase (EC 4.1.2.13) [Bacteroides dorei DSM 17855] [Body Site: Gastrointestinal tract]
Bact_dore_DSM_17855:643123192	2.1	0	0	0	2.7	6.3	12.6	10.7	1.8	0	11	12	0	0	0	0	0	0	0	0	0	0	0	0	ZP_03302702 BACDOR_04102 heat shock protein Hsp20 [Bacteroides dorei DSM 17855] [Body Site: Gastrointestinal tract]
Bact_dore_DSM_17855:643123194	0	0	0	0	0	1.8	1.8	0	0	0	0	0	0	1.8	0	0	0	0	2.1	0	0	2.1	0	0	ZP_03302704 BACDOR_04104 6-phosphofructokinase (EC 2.7.1.11) [Bacteroides dorei DSM 17855] [Body Site: Gastrointestinal tract]
Bact_dore_DSM_17855:643123196	0	0	0	0	0	0	1.8	1.8	0	0	0	2	4	5.5	0	0	0	0	2.1	0	0	0	0	0	ZP_03302706 BACDOR_04106 alpha-glucan phosphorylases [Bacteroides dorei DSM 17855] [Body Site: Gastrointestinal tract]
Bact_dore_DSM_17855:643123212	0	0	0	0	0	0	0	0	1.8	0	0	0	0	0	0	0	0	0	0	0	0	0	0	0	ZP_03302722 BACDOR_04122 Glycosyltransferases involved in cell wall biogenesis [Bacteroides dorei DSM 17855] [Body Site: Gastrointestinal tract]
Bact_dore_DSM_17855:643123216	0	0	0	0	0	0	1.8	0	0	0	0	0	0	0	0	0	0	0	0	0	0	0	0	0	ZP_03302726 BACDOR_04126 4-hydroxythreonine-4-phosphate dehydrogenase (EC 1.1.1.262) [Bacteroides dorei DSM 17855] [Body Site: Gastrointestinal tract]
Bact_dore_DSM_17855:643123224	5.3	2.4	4.1	2	4.5	1.8	5.4	2.7	0	0	0	0	8	9.2	0	0	0	0	3.1	5.1	0	0	5.3	4	ZP_03302734 BACDOR_04134 Myo-inositol-1-phosphate synthase [Bacteroides dorei DSM 17855] [Body Site: Gastrointestinal tract]
Bact_dore_DSM_17855:643123238	0	3.5	0	0	1.8	1.8	2.7	0	0	0	0	0	1	1.8	0	0	0	0	0	0	0	0	0	0	ZP_03302746 BACDOR_04148 hypothetical protein [Bacteroides dorei DSM 17855] [Body Site: Gastrointestinal tract]
Bact_dore_DSM_17855:643123244	0	0	0	0	0	0	0	0	0	0	0	0	0	0	0	0	0	0	0	0	0	0	2.1	2	ZP_03302752 BACDOR_04154 hypothetical protein [Bacteroides dorei DSM 17855] [Body Site: Gastrointestinal tract]
Bact_dore_DSM_17855:643123258	12.7	14.2	4.1	2	4.5	4.5	3.6	8	6.3	1.8	2	4	9	14.7	2.2	0	0	3.2	5.2	3	0	0	0	3	ZP_03302765 BACDOR_04168 enolase (EC 4.2.1.11) [Bacteroides dorei DSM 17855] [Body Site: Gastrointestinal tract]
Bact_dore_DSM_17855:643123269	0	0	2	0	1.8	1.8	0	0	0	0	0	2	2	0	0	0	0	0	0	0	0	0	0	0	ZP_03302776 BACDOR_04179 GDP-mannose 4,6-dehydratase [Bacteroides dorei DSM 17855] [Body Site: Gastrointestinal tract]
Bact_dore_DSM_17855:643123270	0	0	0	0	0	0	0	0	0	0	0	0	0	0	0	0	9	10.7	0	0	0	0	0	0	ZP_03302777 BACDOR_04180 hypothetical protein [Bacteroides dorei DSM 17855] [Body Site: Gastrointestinal tract]
Bact_dore_DSM_17855:643123296	0	0	0	0	0	0	0	0	0	0	0	0	0	0	2.2	3	0	0	0	0	0	0	0	0	ZP_03302803 BACDOR_04206 hypothetical protein [Bacteroides dorei DSM 17855] [Body Site: Gastrointestinal tract]
Bact_dore_DSM_17855:643123305	0	0	0	0	0	0	0	0	0	0	0	0	0	0	0	0	0	2.1	0	0	0	0	0	0	ZP_03302812 BACDOR_04215 hypothetical protein [Bacteroides dorei DSM 17855] [Body Site: Gastrointestinal tract]
Bact_dore_DSM_17855:643123309	2.1	0	0	0	0	0	0	0	0	0	0	0	4	10.1	2.2	0	2	2.1	3.1	2	3.4	0	3.2	5	ZP_03302816 BACDOR_04219 Outer membrane receptor proteins, mostly Fe transport [Bacteroides dorei DSM 17855] [Body Site: Gastrointestinal tract]
Bact_dore_DSM_17855:643123310	0	0	0	0	0	0	0	0	0	0	0	0	0	0	0	0	0	3.2	0	0	2.3	3.2	5.3	4	ZP_03302817 BACDOR_04220 RagB, SusD and hypothetical proteins. [Bacteroides dorei DSM 17855] [Body Site: Gastrointestinal tract]
Bact_dore_DSM_17855:643123311	2.1	2.4	0	0	0	0	0	0	0	0	0	0	2	3.7	0	0	5	3.2	5.2	3	2.3	2.1	0	3	ZP_03302818 BACDOR_04221 Outer membrane receptor for ferrienterochelin and colicins [Bacteroides dorei DSM 17855] [Body Site: Gastrointestinal tract]
Bact_dore_DSM_17855:643123312	0	0	0	0	0	0	0	0	0	0	0	0	0	0	0	0	5	3.2	4.1	5.1	0	2.1	2.1	0	ZP_03302819 BACDOR_04222 RagB, SusD and hypothetical proteins. [Bacteroides dorei DSM 17855] [Body Site: Gastrointestinal tract]
Bact_dore_DSM_17855:643123356	0	0	0	0	0	0	0	0	0	2.7	0	0	0	0	0	0	0	0	0	0	0	0	0	0	ZP_03302862 BACDOR_04266 hypothetical protein [Bacteroides dorei DSM 17855] [Body Site: Gastrointestinal tract]
Bact_dore_DSM_17855:643123381	0	0	0	0	1.8	0	0	0	0	0	0	0	0	0	0	0	0	0	0	0	0	0	0	0	ZP_03302887 BACDOR_04291 O-acetylhomoserine sulfhydrolase (EC 2.5.1.49) [Bacteroides dorei DSM 17855] [Body Site: Gastrointestinal tract]
Bact_dore_DSM_17855:643123404	0	0	0	0	0	0	0	0	0	0	0	0	0	0	0	0	0	0	0	0	0	0	16.9	20	ZP_03302909 BACDOR_04315 Outer membrane receptor for ferrienterochelin and colicins [Bacteroides dorei DSM 17855] [Body Site: Gastrointestinal tract]
Bact_dore_DSM_17855:643123415	2.1	0	2	4	0	1.8	0	0	0	0	0	0	0	0	0	0	0	0	0	0	0	0	2.1	0	ZP_03302920 BACDOR_04326 periplasmic serine protease, Do/DeqQ family [Bacteroides dorei DSM 17855] [Body Site: Gastrointestinal tract]
Bact_dore_DSM_17855:643123427	8.5	2.4	3.1	0	0	0	0	0	0	0	3	0	2	5.5	3.3	6	16	13.9	6.2	7.1	4.5	4.2	19	15	ZP_03302932 BACDOR_04338 hypothetical protein [Bacteroides dorei DSM 17855] [Body Site: Gastrointestinal tract]
Bact_dore_DSM_17855:643123440	9.6	13	0	0	0	0	0	0	0	0	0	0	1	1.8	4.4	8	15	6.4	7.2	7.1	11.3	8.4	27.5	20	ZP_03302945 BACDOR_04351 Outer membrane receptor proteins, mostly Fe transport [Bacteroides dorei DSM 17855] [Body Site: Gastrointestinal tract]
Bact_dore_DSM_17855:643123441	4.2	3.5	0	0	0	0	0	0	0	0	0	0	3	3.7	2.2	0	8	4.3	6.2	5.1	6.8	5.3	13.7	10	ZP_03302946 BACDOR_04352 hypothetical protein [Bacteroides dorei DSM 17855] [Body Site: Gastrointestinal tract]
Bact_dore_DSM_17855:643123444	0	0	0	0	5.4	6.3	5.4	7.1	2.7	0	0	0	0	0	0	0	0	0	0	0	0	0	0	0	ZP_03302949 BACDOR_04355 SSU ribosomal protein S16P [Bacteroides dorei DSM 17855] [Body Site: Gastrointestinal tract]
Bact_dore_DSM_17855:643123446	4.2	2.4	10.2	10	1.8	0	2.7	4.4	0	0	7	7	5	4.6	0	0	0	0	11.3	7.1	0	0	14.8	20	ZP_03302951 BACDOR_04357 Ferritin-like protein [Bacteroides dorei DSM 17855] [Body Site: Gastrointestinal tract]
Bact_dore_DSM_17855:643123448	0	0	0	0	0	0	0	1.8	0	0	0	0	0	0	0	0	0	0	0	0	0	0	0	0	ZP_03302953 BACDOR_04359 putative oligopeptide transporter, OPT family [Bacteroides dorei DSM 17855] [Body Site: Gastrointestinal tract]
Bact_dore_DSM_17855:643123454	0	0	0	0	0	0	1.8	0	0	0	0	0	0	0	0	0	0	0	0	0	0	0	0	0	ZP_03302959 BACDOR_04365 (p)ppGpp synthetase, RelA/SpoT family [Bacteroides dorei DSM 17855] [Body Site: Gastrointestinal tract]
Bact_dore_DSM_17855:643123455	0	0	0	0	2.7	1.8	0	0	0	0	0	0	0	0	0	0	0	0	0	0	0	0	0	0	ZP_03302960 BACDOR_04366 hypothetical protein [Bacteroides dorei DSM 17855] [Body Site: Gastrointestinal tract]
Bact_dore_DSM_17855:643123456	0	0	0	0	0	0	0	0	0	0	0	0	0	1.8	0	0	0	0	0	0	0	0	0	0	ZP_03302961 BACDOR_04367 hypothetical protein [Bacteroides dorei DSM 17855] [Body Site: Gastrointestinal tract]
Bact_dore_DSM_17855:643123466	3.2	0	0	0	1.8	0	0	0	0	0	0	0	0	0	0	0	0	0	0	0	0	0	0	0	ZP_03302971 BACDOR_04377 Predicted thiol oxidoreductase [Bacteroides dorei DSM 17855] [Body Site: Gastrointestinal tract]
Bact_dore_DSM_17855:643123468	10.6	8.3	0	0	3.6	6.3	0	0	0	0	0	2	2	1.8	12.1	5	0	4.3	0	2	0	0	0	0	ZP_03302973 BACDOR_04379 Imelysin. [Bacteroides dorei DSM 17855] [Body Site: Gastrointestinal tract]
Bact_dore_DSM_17855:643123469	0	2.4	0	0	0	0	0	0	0	0	0	0	0	0	11	5	4	3.2	0	0	0	0	0	0	ZP_03302974 BACDOR_04380 hypothetical protein [Bacteroides dorei DSM 17855] [Body Site: Gastrointestinal tract]
Bact_dore_DSM_17855:643123472	0	0	4.1	4	2.7	0	3.6	0	0	0	0	0	1	2.7	0	0	0	0	2.1	0	0	0	0	5	ZP_03302977 BACDOR_04383 Glycogen debranching enzyme [Bacteroides dorei DSM 17855] [Body Site: Gastrointestinal tract]
Bact_dore_DSM_17855:643123474	4.2	8.3	5.1	7	2.7	3.6	1.8	3.6	0	0	3	0	2	4.6	0	0	0	0	5.2	6.1	0	0	0	0	ZP_03302979 BACDOR_04385 ATP synthase F1 subcomplex epsilon subunit [Bacteroides dorei DSM 17855] [Body Site: Gastrointestinal tract]
Bact_dore_DSM_17855:643123482	0	0	0	0	5.4	16.3	0	0	0	0	0	0	3	3.7	0	0	0	0	0	0	0	0	0	0	ZP_03302987 BACDOR_04393 L-glutamine synthetase (EC 6.3.1.2) [Bacteroides dorei DSM 17855] [Body Site: Gastrointestinal tract]
Bact_dore_DSM_17855:643123494	0	0	0	0	0	0	0	0	0	0	0	0	0	0	0	0	0	0	0	0	0	2.1	0	0	ZP_03302999 BACDOR_04405 asparaginase (EC 3.5.1.1) [Bacteroides dorei DSM 17855] [Body Site: Gastrointestinal tract]
Bact_dore_DSM_17855:643123505	0	0	0	0	0	0	0	0	0	0	0	0	0	0	0	0	0	0	3.1	2	0	0	0	0	ZP_03303010 BACDOR_04416 Outer membrane protein [Bacteroides dorei DSM 17855] [Body Site: Gastrointestinal tract]
Bact_dore_DSM_17855:643123518	0	0	0	0	0	0	0	0	0	0	0	0	0	0	0	0	0	0	2.1	0	0	0	0	0	ZP_03303023 BACDOR_04429 Uncharacterized conserved protein [Bacteroides dorei DSM 17855] [Body Site: Gastrointestinal tract]
Bact_dore_DSM_17855:643123528	0	0	0	0	0	0	0	0	0	0	0	0	0	0	0	0	0	2.1	0	0	0	0	0	0	ZP_03303030 BACDOR_04439 ferrous iron transporter FeoB [Bacteroides dorei DSM 17855] [Body Site: Gastrointestinal tract]
Bact_dore_DSM_17855:643123577	2.1	2.4	0	0	2.7	2.7	0	1.8	0	0	0	0	0	0	0	0	0	0	0	0	0	0	0	0	ZP_03303079 BACDOR_04488 transcription termination factor Rho [Bacteroides dorei DSM 17855] [Body Site: Gastrointestinal tract]
Bact_dore_DSM_17855:643123584	0	0	0	0	0	0	0	0	0	0	0	0	0	0	0	0	0	0	0	0	2.3	0	0	0	ZP_03303086 BACDOR_04495 Site-specific recombinase XerD [Bacteroides dorei DSM 17855] [Body Site: Gastrointestinal tract]
Bact_dore_DSM_17855:643123618	0	0	0	0	0	0	0	0	0	0	0	0	0	0	0	0	0	0	0	0	2.3	0	0	0	ZP_03303120 BACDOR_04529 DNA replication and repair protein RecR [Bacteroides dorei DSM 17855] [Body Site: Gastrointestinal tract]
Bact_dore_DSM_17855:643123633	3.2	0	3.1	4	0	0	0	0	0	0	0	0	0	0	2.2	2	0	0	0	0	2.3	2.1	2.1	0	ZP_03303134 BACDOR_04544 hypothetical protein [Bacteroides dorei DSM 17855] [Body Site: Gastrointestinal tract]
Bact_dore_DSM_17855:643123637	0	0	0	0	0	0	0	0	0	0	0	0	0	0	4.4	3	2	2.1	0	0	0	0	0	0	ZP_03303138 BACDOR_04548 hypothetical protein [Bacteroides dorei DSM 17855] [Body Site: Gastrointestinal tract]
Bact_dore_DSM_17855:643123642	2.1	0	0	2	0	0	0	0	0	0	0	0	0	2.7	0	0	3	3.2	0	2	0	0	7.4	6	ZP_03303143 BACDOR_04553 Predicted aminopeptidases [Bacteroides dorei DSM 17855] [Body Site: Gastrointestinal tract]
Bact_dore_DSM_17855:643123643	24.4	20.1	18.4	11	22.5	25.4	29.6	22.2	9.9	15.4	14	13	31	35.7	2.2	2	4	3.2	24.7	13.2	15.8	11.6	5.3	2	ZP_03303144 BACDOR_04554 ATP synthase, F1 beta subunit [Bacteroides dorei DSM 17855] [Body Site: Gastrointestinal tract]
Bact_dore_DSM_17855:643123647	7.4	3.5	0	0	0	0	0	0	0	0	5	0	0	0	0	3	14	23.5	4.1	6.1	10.1	9.5	5.3	5	ZP_03303148 BACDOR_04558 ATP synthase F0 subcomplex C subunit [Bacteroides dorei DSM 17855] [Body Site: Gastrointestinal tract]
Bact_dore_DSM_17855:643123650	0	0	0	0	0	0	2.7	5.3	0	0	0	0	2	4.6	0	0	0	0	0	0	0	0	0	0	ZP_03303151 BACDOR_04561 proton translocating ATP synthase, F1 alpha subunit [Bacteroides dorei DSM 17855] [Body Site: Gastrointestinal tract]
Bact_dore_DSM_17855:643123700	6.4	5.9	8.2	10	4.5	2.7	4.5	4.4	0	0	3	0	3	3.7	0	0	0	0	2.1	4.1	0	0	5.3	5	ZP_03303201 BACDOR_04611 glycine dehydrogenase (decarboxylating) alpha subunit (EC 1.4.4.2)/glycine dehydrogenase (decarboxylating) beta subunit (EC 1.4.4.2) [Bacteroides dorei DSM 17855] [Body Site: Gastrointestinal tract]
Bact_dore_DSM_17855:643123726	0	0	0	0	0	0	2.7	0	0	0	5	3	1	0	0	0	0	0	0	0	0	0	0	0	ZP_03303227 BACDOR_04637 Outer membrane receptor for ferrienterochelin and colicins [Bacteroides dorei DSM 17855] [Body Site: Gastrointestinal tract]
Bact_dore_DSM_17855:643123753	0	0	0	0	1.8	0	0	0	0	0	0	0	0	0	0	0	0	0	0	0	0	0	0	0	ZP_03303254 BACDOR_04664 hypothetical protein [Bacteroides dorei DSM 17855] [Body Site: Gastrointestinal tract]
Bact_dore_DSM_17855:643123792	0	0	0	0	0	0	1.8	0	0	0	0	0	0	0	0	0	0	0	0	0	0	0	0	0	ZP_03303293 BACDOR_04703 Glycerophosphoryl diester phosphodiesterase [Bacteroides dorei DSM 17855] [Body Site: Gastrointestinal tract]
Bact_dore_DSM_17855:643123802	0	0	0	0	0	0	0	0	0	0	0	0	0	0	0	0	0	0	0	3	0	0	0	0	ZP_03303303 BACDOR_04713 hypothetical protein [Bacteroides dorei DSM 17855] [Body Site: Gastrointestinal tract]
Bact_dore_DSM_17855:643123865	2.1	0	0	0	0	0	0	0	0	0	0	0	0	0	0	0	0	0	3.1	2	0	0	0	0	ZP_03303364 BACDOR_04776 Outer membrane receptor proteins, mostly Fe transport [Bacteroides dorei DSM 17855] [Body Site: Gastrointestinal tract]
Bact_dore_DSM_17855:643123875	3.2	2.4	0	0	0	0	0	1.8	0	0	2	0	3	2.7	0	2	3	0	0	0	0	0	0	0	ZP_03303374 BACDOR_04786 Outer membrane cobalamin receptor protein [Bacteroides dorei DSM 17855] [Body Site: Gastrointestinal tract]
Bact_dore_DSM_17855:643123878	0	0	0	0	0	0	0	0	0	0	0	0	1	0	0	0	0	0	0	0	0	0	0	0	ZP_03303377 BACDOR_04789 His Kinase A (phosphoacceptor) domain./Histidine kinase-, DNA gyrase B-, and HSP90-like ATPase./Response regulator receiver domain./Two component regulator propeller./Bacterial regulatory helix-turn-helix proteins, AraC family./Y_
Bact_dore_DSM_17855:643123907	0	0	0	0	1.8	3.6	0	0	1.8	1.8	0	0	0	0	0	0	0	0	0	0	0	0	0	0	ZP_03303406 BACDOR_04818 LSU ribosomal protein L17P [Bacteroides dorei DSM 17855] [Body Site: Gastrointestinal tract]
Bact_dore_DSM_17855:643123908	4.2	4.7	3.1	2	13.5	12.7	11.7	9.8	9	8.2	5	3	0	0	0	0	0	0	0	0	0	0	0	0	ZP_03303407 BACDOR_04819 DNA-directed RNA polymerase subunit alpha (EC 2.7.7.6) [Bacteroides dorei DSM 17855] [Body Site: Gastrointestinal tract]
Bact_dore_DSM_17855:643123909	2.1	2.4	0	2	9	5.4	9	5.3	1.8	3.6	2	2	0	0	0	0	0	0	0	0	0	0	0	0	ZP_03303408 BACDOR_04820 SSU ribosomal protein S4P [Bacteroides dorei DSM 17855] [Body Site: Gastrointestinal tract]
Bact_dore_DSM_17855:643123911	0	0	0	0	0	0	0	4.4	0	0	0	0	0	0	0	0	0	0	3.1	0	0	0	0	0	ZP_03303410 BACDOR_04822 SSU ribosomal protein S13P [Bacteroides dorei DSM 17855] [Body Site: Gastrointestinal tract]
Bact_dore_DSM_17855:643123915	0	0	0	0	3.6	1.8	0	0	2.7	2.7	0	0	0	0	0	0	0	0	0	0	0	0	0	0	ZP_03303414 BACDOR_04826 LSU ribosomal protein L15P [Bacteroides dorei DSM 17855] [Body Site: Gastrointestinal tract]
Bact_dore_DSM_17855:643123917	0	0	0	0	1.8	2.7	1.8	1.8	0	0	0	0	0	0	0	0	0	0	0	0	0	0	0	0	ZP_03303416 BACDOR_04828 SSU ribosomal protein S5P [Bacteroides dorei DSM 17855] [Body Site: Gastrointestinal tract]
Bact_dore_DSM_17855:643123918	0	0	0	0	0	0	1.8	0	0	0	0	0	0	0	0	0	0	0	0	0	0	0	0	0	ZP_03303417 BACDOR_04829 LSU ribosomal protein L18P [Bacteroides dorei DSM 17855] [Body Site: Gastrointestinal tract]
Bact_dore_DSM_17855:643123919	2.1	0	0	0	6.3	6.3	0	0	1.8	1.8	0	0	0	0	0	0	0	0	0	0	0	0	0	0	ZP_03303418 BACDOR_04830 LSU ribosomal protein L6P [Bacteroides dorei DSM 17855] [Body Site: Gastrointestinal tract]
Bact_dore_DSM_17855:643123920	4.2	0	3.1	0	4.5	3.6	2.7	1.8	0	1.8	0	2	3	1.8	0	0	0	0	9.3	5.1	0	0	0	0	ZP_03303419 BACDOR_04831 SSU ribosomal protein S8P [Bacteroides dorei DSM 17855] [Body Site: Gastrointestinal tract]
Bact_dore_DSM_17855:643123922	2.1	0	0	0	13.5	16.3	3.6	4.4	1.8	0	5	2	0	0	0	0	0	0	0	0	0	0	0	0	ZP_03303421 BACDOR_04833 LSU ribosomal protein L5P [Bacteroides dorei DSM 17855] [Body Site: Gastrointestinal tract]
Bact_dore_DSM_17855:643123924	0	0	0	0	0	0	0	0	1.8	0	2	0	0	0	0	0	0	0	2.1	2	0	0	0	0	ZP_03303423 BACDOR_04835 LSU ribosomal protein L14P [Bacteroides dorei DSM 17855] [Body Site: Gastrointestinal tract]
Bact_dore_DSM_17855:643123925	0	0	0	0	0	0	1.8	0	0	0	0	0	0	0	0	0	0	0	0	0	0	0	0	0	ZP_03303424 BACDOR_04836 SSU ribosomal protein S17P [Bacteroides dorei DSM 17855] [Body Site: Gastrointestinal tract]
Bact_dore_DSM_17855:643123927	4.2	2.4	4.1	4	8.1	5.4	2.7	2.7	3.6	4.5	3	3	0	0	0	0	0	0	0	0	0	0	0	0	ZP_03303426 BACDOR_04838 LSU ribosomal protein L16P [Bacteroides dorei DSM 17855] [Body Site: Gastrointestinal tract]
Bact_dore_DSM_17855:643123928	11.7	4.7	3.1	2	7.2	10	4.5	6.2	0	4.5	3	4	0	0	0	0	0	0	0	2	0	0	0	0	ZP_03303427 BACDOR_04839 SSU ribosomal protein S3P [Bacteroides dorei DSM 17855] [Body Site: Gastrointestinal tract]
Bact_dore_DSM_17855:643123929	0	0	0	0	2.7	2.7	0	0	0	0	0	0	0	0	0	0	0	0	0	0	0	0	0	0	ZP_03303428 BACDOR_04840 LSU ribosomal protein L22P [Bacteroides dorei DSM 17855] [Body Site: Gastrointestinal tract]
Bact_dore_DSM_17855:643123930	3.2	2.4	0	3	9	3.6	3.6	6.2	1.8	0	0	0	0	1.8	0	0	0	0	0	0	0	0	0	0	ZP_03303429 BACDOR_04841 SSU ribosomal protein S19P [Bacteroides dorei DSM 17855] [Body Site: Gastrointestinal tract]
Bact_dore_DSM_17855:643123931	2.1	0	3.1	0	1.8	4.5	2.7	2.7	0	0	0	0	0	0	0	0	0	0	2.1	3	0	0	0	0	ZP_03303430 BACDOR_04842 LSU ribosomal protein L2P [Bacteroides dorei DSM 17855] [Body Site: Gastrointestinal tract]
Bact_dore_DSM_17855:643123932	0	0	0	0	0	2.7	0	0	0	0	0	0	0	0	0	0	0	0	0	0	0	0	0	0	ZP_03303431 BACDOR_04843 LSU ribosomal protein L23P [Bacteroides dorei DSM 17855] [Body Site: Gastrointestinal tract]
Bact_dore_DSM_17855:643123933	3.2	0	0	4	9	7.2	7.2	6.2	0	0	0	0	0	0	0	0	0	0	2.1	6.1	0	0	0	0	ZP_03303432 BACDOR_04844 LSU ribosomal protein L4P [Bacteroides dorei DSM 17855] [Body Site: Gastrointestinal tract]
Bact_dore_DSM_17855:643123934	0	0	0	0	2.7	3.6	2.7	1.8	1.8	0	0	0	0	0	0	0	0	0	0	0	0	0	0	0	ZP_03303433 BACDOR_04845 LSU ribosomal protein L3P [Bacteroides dorei DSM 17855] [Body Site: Gastrointestinal tract]
Bact_dore_DSM_17855:643123935	0	0	0	0	3.6	8.2	1.8	1.8	4.5	4.5	0	4	0	0	0	0	0	0	2.1	3	0	0	0	0	ZP_03303434 BACDOR_04846 SSU ribosomal protein S10P [Bacteroides dorei DSM 17855] [Body Site: Gastrointestinal tract]
Bact_dore_DSM_17855:643123936	10.6	9.4	9.2	3	18	15.4	16.1	15.1	8.1	6.3	12	6	3	3.7	5.5	0	0	0	0	0	3.4	0	3.2	0	ZP_03303435 BACDOR_04847 translation elongation factor 2 (EF-2/EF-G) [Bacteroides dorei DSM 17855] [Body Site: Gastrointestinal tract]
Bact_dore_DSM_17855:643123937	0	0	0	0	6.3	9.1	8.1	5.3	1.8	0	0	0	0	0	0	0	0	0	2.1	0	0	0	0	0	ZP_03303436 BACDOR_04848 SSU ribosomal protein S7P [Bacteroides dorei DSM 17855] [Body Site: Gastrointestinal tract]
Bact_dore_DSM_17855:643123938	2.1	0	0	0	0	0	0	0	0	0	0	0	0	0	0	0	0	0	0	0	0	0	0	0	ZP_03303437 BACDOR_04849 SSU ribosomal protein S12P [Bacteroides dorei DSM 17855] [Body Site: Gastrointestinal tract]
Bact_dore_DSM_17855:643123940	29.7	33	5.1	3	28.8	28.1	20.6	20.5	5.4	10	8	5	4	4.6	0	2	0	0	2.1	3	0	0	0	0	ZP_03303439 BACDOR_04851 DNA-directed RNA polymerase subunit beta' (EC 2.7.7.6) [Bacteroides dorei DSM 17855] [Body Site: Gastrointestinal tract]
Bact_dore_DSM_17855:643123941	26.5	27.1	7.2	7	24.3	30.8	28.7	20.5	9	8.2	4	0	5	6.4	0	3	0	2.1	0	4.1	3.4	2.1	0	0	ZP_03303440 BACDOR_04852 DNA-directed RNA polymerase subunit beta (EC 2.7.7.6) [Bacteroides dorei DSM 17855] [Body Site: Gastrointestinal tract]
Bact_dore_DSM_17855:643123942	14.9	10.6	5.1	6	36.9	26.3	17.9	22.2	6.3	3.6	8	8	5	6.4	2.2	4	2	0	15.5	13.2	2.3	0	21.2	26	ZP_03303441 BACDOR_04853 LSU ribosomal protein L12P [Bacteroides dorei DSM 17855] [Body Site: Gastrointestinal tract]
Bact_dore_DSM_17855:643123943	10.6	13	11.3	14	22.5	20.8	15.2	12.5	0	0	5	2	8	11.9	4.4	0	0	0	14.4	7.1	0	3.2	19	17	ZP_03303442 BACDOR_04854 LSU ribosomal protein L10P [Bacteroides dorei DSM 17855] [Body Site: Gastrointestinal tract]
Bact_dore_DSM_17855:643123944	0	0	3.1	4	9	14.5	6.3	8	4.5	7.3	0	0	1	0	0	0	0	0	0	0	0	0	0	0	ZP_03303443 BACDOR_04855 LSU ribosomal protein L1P [Bacteroides dorei DSM 17855] [Body Site: Gastrointestinal tract]
Bact_dore_DSM_17855:643123945	9.6	11.8	11.3	7	11.7	15.4	14.3	10.7	2.7	3.6	7	7	8	10.1	3.3	4	0	0	11.3	13.2	2.3	0	9.5	7	ZP_03303444 BACDOR_04856 LSU ribosomal protein L11P [Bacteroides dorei DSM 17855] [Body Site: Gastrointestinal tract]
Bact_dore_DSM_17855:643123949	25.5	26	17.4	8	70.2	58.9	49.3	41.8	34	26.3	30	32	8	11	8.8	4	3	3.2	8.2	6.1	2.3	0	0	5	ZP_03303447 BACDOR_04860 translation elongation factor 1A (EF-1A/EF-Tu) [Bacteroides dorei DSM 17855] [Body Site: Gastrointestinal tract]
Bact_dore_DSM_17855:643123959	0	0	0	0	0	0	0	0	0	0	0	0	0	0	0	0	0	2.1	0	0	0	0	0	0	ZP_03303453 BACDOR_04870 Outer membrane protein W [Bacteroides dorei DSM 17855] [Body Site: Gastrointestinal tract]
Bact_dore_DSM_17855:643123972	2.1	0	0	0	1.8	0	0	0	0	0	0	0	4	4.6	0	0	0	0	7.2	3	0	0	0	0	ZP_03303464 BACDOR_04883 Outer membrane receptor proteins, mostly Fe transport [Bacteroides dorei DSM 17855] [Body Site: Gastrointestinal tract]
Bact_dore_DSM_17855:643123973	0	0	0	0	0	0	0	0	0	0	0	0	0	0	0	0	0	0	5.2	6.1	0	0	0	0	ZP_03303465 BACDOR_04884 RagB, SusD and hypothetical proteins. [Bacteroides dorei DSM 17855] [Body Site: Gastrointestinal tract]
Bact_dore_DSM_17855:643123980	0	0	0	0	0	0	0	0	0	0	0	0	0	0	0	0	3	3.2	0	0	0	0	5.3	3	ZP_03303472 BACDOR_04891 hypothetical protein [Bacteroides dorei DSM 17855] [Body Site: Gastrointestinal tract]
Bact_dore_DSM_17855:643123981	0	0	0	5	0	0	0	0	0	0	0	0	2	2.7	0	0	31	23.5	3.1	3	0	0	30.7	20	ZP_03303473 BACDOR_04892 Outer membrane receptor proteins, mostly Fe transport [Bacteroides dorei DSM 17855] [Body Site: Gastrointestinal tract]
Bact_dore_DSM_17855:643123982	0	0	0	0	0	0	0	0	0	0	0	0	0	0	0	0	13	13.9	2.1	3	0	0	15.9	23	ZP_03303474 BACDOR_04893 RagB, SusD and hypothetical proteins. [Bacteroides dorei DSM 17855] [Body Site: Gastrointestinal tract]
Bact_dore_DSM_17855:643123987	0	0	0	0	0	1.8	5.4	3.6	0	0	0	0	11	16.5	0	0	0	0	0	0	0	0	0	0	ZP_03303479 BACDOR_04898 peroxiredoxin [Bacteroides dorei DSM 17855] [Body Site: Gastrointestinal tract]
Bact_dore_DSM_17855:643123988	11.7	13	4.1	0	4.5	3.6	2.7	4.4	8.1	3.6	4	5	14	16.5	0	0	0	3.2	5.2	2	0	0	3.2	3	ZP_03303480 BACDOR_04899 enolase (EC 4.2.1.11) [Bacteroides dorei DSM 17855] [Body Site: Gastrointestinal tract]
Bact_dore_DSM_17855:643123992	0	0	0	0	0	0	0	0	0	0	0	0	0	0	0	0	0	0	0	0	0	0	4.2	8	ZP_03303484 BACDOR_04903 hypothetical protein [Bacteroides dorei DSM 17855] [Body Site: Gastrointestinal tract]
Bact_dore_DSM_17855:643123993	0	0	0	0	0	0	0	0	0	0	0	0	0	0	0	0	0	0	0	0	0	0	0	3	ZP_03303485 BACDOR_04904 Outer membrane cobalamin receptor protein [Bacteroides dorei DSM 17855] [Body Site: Gastrointestinal tract]
Bact_dore_DSM_17855:643123995	0	0	0	0	0	0	0	0	0	0	0	0	0	0	0	0	0	0	0	0	2.3	0	0	0	ZP_03303487 BACDOR_04906 hypothetical protein [Bacteroides dorei DSM 17855] [Body Site: Gastrointestinal tract]
Bact_dore_DSM_17855:643123996	0	0	0	0	0	0	0	0	0	0	0	0	0	0	0	0	11	17.1	0	0	0	0	0	0	ZP_03303488 BACDOR_04907 RagB, SusD and hypothetical proteins. [Bacteroides dorei DSM 17855] [Body Site: Gastrointestinal tract]
Bact_dore_DSM_17855:643123997	0	0	0	0	0	0	0	0	0	0	0	0	0	0	0	0	20	29.9	0	0	0	0	0	0	ZP_03303489 BACDOR_04908 Outer membrane receptor proteins, mostly Fe transport [Bacteroides dorei DSM 17855] [Body Site: Gastrointestinal tract]
Bact_dore_DSM_17855:643124018	0	0	0	0	0	1.8	0	0	0	0	0	0	0	0	0	0	0	0	0	0	0	0	0	0	ZP_03303508 BACDOR_04929 orotate phosphoribosyltransferase (EC 2.4.2.10) [Bacteroides dorei DSM 17855] [Body Site: Gastrointestinal tract]
Bact_dore_DSM_17855:643124024	0	0	0	0	0	0	0	0	0	0	0	0	0	0	0	0	0	0	0	2	0	0	0	0	ZP_03303514 BACDOR_04935 hypothetical protein [Bacteroides dorei DSM 17855] [Body Site: Gastrointestinal tract]
Bact_dore_DSM_17855:643124026	0	0	2	0	0	0	0	0	0	0	0	0	0	0	0	0	0	0	0	0	0	0	0	0	ZP_03303516 BACDOR_04937 outer membrane protein assembly complex, YaeT protein [Bacteroides dorei DSM 17855] [Body Site: Gastrointestinal tract]
Bact_dore_DSM_17855:643124034	0	0	0	0	0	0	0	0	0	1.8	0	0	0	0	0	0	0	0	0	0	0	0	5.3	5	ZP_03303524 BACDOR_04945 pyruvate kinase (EC 2.7.1.40) [Bacteroides dorei DSM 17855] [Body Site: Gastrointestinal tract]
Bact_dore_DSM_17855:643124037	70.1	98	45.1	42	47.7	51.6	74.4	81	10.8	4.5	43	48	112	142.1	74.6	87	59	72.6	104.1	99.5	103.6	102.4	133.3	139	ZP_03303527 BACDOR_04948 hypothetical protein [Bacteroides dorei DSM 17855] [Body Site: Gastrointestinal tract]
Bact_dore_DSM_17855:643124045	0	0	0	0	0	0	0	0	0	0	0	0	0	3.7	0	0	0	0	0	0	0	0	0	0	ZP_03303535 BACDOR_04956 methionyl-tRNA synthetase (EC 6.1.1.10) [Bacteroides dorei DSM 17855] [Body Site: Gastrointestinal tract]
Bact_dore_DSM_17855:643124064	0	0	0	0	0	0	0	0	0	6.3	0	0	0	0	0	0	0	0	0	0	0	0	0	14	ZP_03303554 BACDOR_04975 DNA topoisomerase III, bacteria and conjugative plasmid [Bacteroides dorei DSM 17855] [Body Site: Gastrointestinal tract]
Bact_frag_NCTC_9343:637225788	0	0	0	0	0	1.8	0	0	0	2.7	0	0	0	0	0	0	0	0	0	0	0	0	0	0	YP_209761 BF0020 putative rubrerythrin [Bacteroides fragilis NCTC 9343] [Body Site: Gastrointestinal tract]
Bact_frag_NCTC_9343:637225793	0	0	0	2	2.7	3.6	0	0	2.7	5.4	0	0	0	0	0	0	0	0	0	0	0	0	0	0	YP_209766 BF0025 putative CoA transferase [Bacteroides fragilis NCTC 9343] [Body Site: Gastrointestinal tract]
Bact_frag_NCTC_9343:637225837	0	0	0	0	0	1.8	0	0	0	0	0	0	0	0	0	0	0	0	0	0	0	0	0	0	YP_209810 BF0070 putative S-adenosylmethionine:tRNA ribosyltransferase-isomerase [Bacteroides fragilis NCTC 9343] [Body Site: Gastrointestinal tract]
Bact_frag_NCTC_9343:637225839	0	0	0	0	0	0	0	0	0	0	0	0	0	0	0	0	0	0	2.1	0	0	0	0	0	YP_209812 BF0072 S-adenosylmethionine synthetase [Bacteroides fragilis NCTC 9343] [Body Site: Gastrointestinal tract]
Bact_frag_NCTC_9343:637225846	0	0	0	0	0	1.8	0	0	0	0	0	0	0	0	0	0	0	0	0	0	0	0	0	0	YP_209819 BF0079 putative tyrosyl-tRNA synthetase 1 [Bacteroides fragilis NCTC 9343] [Body Site: Gastrointestinal tract]
Bact_frag_NCTC_9343:637225847	0	0	0	2	0	0	0	0	0	0	0	0	0	0	0	0	0	0	0	0	0	0	0	4	YP_209820 BF0080 putative peptidase/protease family protein [Bacteroides fragilis NCTC 9343] [Body Site: Gastrointestinal tract]
Bact_frag_NCTC_9343:637225851	0	7.1	0	0	7.2	8.2	7.2	7.1	0	0	2	0	0	0	0	0	0	0	0	0	0	0	0	0	YP_209823 BF0083 gluconate 5-dehydrogenase [Bacteroides fragilis NCTC 9343] [Body Site: Gastrointestinal tract]
Bact_frag_NCTC_9343:637225855	0	0	0	0	0	0	0	0	0	0	0	0	1	1.8	0	0	0	0	0	0	0	0	0	0	YP_209827 BF0087 hypothetical protein [Bacteroides fragilis NCTC 9343] [Body Site: Gastrointestinal tract]
Bact_frag_NCTC_9343:637225922	0	0	2	0	0	0	0	0	0	1.8	3	0	0	0	0	0	18	13.9	7.2	6.1	0	0	0	0	YP_209894 BF0154 putative outer membrane lipoprotein [Bacteroides fragilis NCTC 9343] [Body Site: Gastrointestinal tract]
Bact_frag_NCTC_9343:637225925	0	0	0	0	0	0	2.7	1.8	0	0	0	0	1	2.7	0	0	2	0	0	0	2.3	0	2.1	3	YP_209897 BF0157 putative exported beta-galactosidase [Bacteroides fragilis NCTC 9343] [Body Site: Gastrointestinal tract]
Bact_frag_NCTC_9343:637225944	0	0	0	0	0	0	0	0	0	0	0	0	0	0	0	0	0	0	0	0	0	0	0	2	YP_209916 BF0177 putative ribonuclease III [Bacteroides fragilis NCTC 9343] [Body Site: Gastrointestinal tract]
Bact_frag_NCTC_9343:637225978	0	0	3.1	0	0	0	0	0	0	1.8	2	0	1	2.7	0	0	0	0	0	0	0	0	4.2	5	YP_209950 BF0211 putative L-fucose isomerase [Bacteroides fragilis NCTC 9343] [Body Site: Gastrointestinal tract]
Bact_frag_NCTC_9343:637225984	0	0	0	0	2.7	4.5	0	0	1.8	1.8	0	0	0	0	0	0	0	0	0	0	0	0	0	0	YP_209956 BF0218 transcription elongation factor NusA [Bacteroides fragilis NCTC 9343] [Body Site: Gastrointestinal tract]
Bact_frag_NCTC_9343:637225985	0	0	0	0	4.5	2.7	2.7	4.4	0	0	0	0	0	0	0	0	0	0	0	0	0	0	0	0	YP_209957 BF0219 translation initiation factor IF-2 [Bacteroides fragilis NCTC 9343] [Body Site: Gastrointestinal tract]
Bact_frag_NCTC_9343:637225989	0	0	0	0	1.8	0	0	0	0	0	0	0	0	0	0	0	0	0	0	0	0	0	0	0	YP_209961 BF0223 putative ABC transporter, ATP-binding protein [Bacteroides fragilis NCTC 9343] [Body Site: Gastrointestinal tract]
Bact_frag_NCTC_9343:637226072	0	0	0	0	0	0	0	0	0	1.8	0	0	0	0	0	0	0	0	0	0	0	0	0	0	YP_210043 BF0310 hypothetical lipoprotein [Bacteroides fragilis NCTC 9343] [Body Site: Gastrointestinal tract]
Bact_frag_NCTC_9343:637226103	2.1	4.7	0	0	0	0	0	0	0	0	0	0	0	0	0	0	0	2.1	0	3	0	0	0	0	YP_210074 BF0341 putative TonB-dependent outer membrane exported protein [Bacteroides fragilis NCTC 9343] [Body Site: Gastrointestinal tract]
Bact_frag_NCTC_9343:637226111	2.1	2.4	0	0	0	0	0	0	0	0	0	0	2	3.7	0	0	0	0	0	0	0	0	0	0	YP_210081 BF0349 putative TonB dependent outer membrane exported protein [Bacteroides fragilis NCTC 9343] [Body Site: Gastrointestinal tract]
Bact_frag_NCTC_9343:637226116	0	0	0	0	3.6	2.7	0	0	0	0	0	2	0	0	0	0	0	0	0	0	0	0	0	0	YP_210086 BF0354 glycyl-tRNA synthetase [Bacteroides fragilis NCTC 9343] [Body Site: Gastrointestinal tract]
Bact_frag_NCTC_9343:637226129	0	0	0	0	1.8	0	0	0	0	0	0	0	0	0	0	0	0	0	0	0	0	0	0	0	YP_210099 BF0367 hypothetical protein [Bacteroides fragilis NCTC 9343] [Body Site: Gastrointestinal tract]
Bact_frag_NCTC_9343:637226140	0	0	0	2	0	0	0	0	0	0	0	0	0	0	0	0	0	0	0	0	0	0	0	0	YP_210110 BF0380 conserved hypothetical lipoprotein [Bacteroides fragilis NCTC 9343] [Body Site: Gastrointestinal tract]
Bact_frag_NCTC_9343:637226141	0	0	0	2	0	0	0	0	0	0	0	0	0	0	2.2	3	2	2.1	5.2	5.1	4.5	9.5	0	0	YP_210111 BF0381 hypothetical protein [Bacteroides fragilis NCTC 9343] [Body Site: Gastrointestinal tract]
Bact_frag_NCTC_9343:637226143	2.1	0	0	0	0	0	0	0	0	0	0	0	0	0	0	0	0	0	0	0	0	0	0	0	YP_210113 BF0384 putative aspartate-semialdehyde dehydrogenase [Bacteroides fragilis NCTC 9343] [Body Site: Gastrointestinal tract]
Bact_frag_NCTC_9343:637226152	2.1	0	3.1	0	0	0	0	0	2.7	3.6	0	0	1	0	0	0	0	0	0	0	0	0	7.4	7	YP_210122 BF0393 putative glutamate decarboxylase [Bacteroides fragilis NCTC 9343] [Body Site: Gastrointestinal tract]
Bact_frag_NCTC_9343:637226168	0	0	0	0	0	0	1.8	0	0	0	0	0	0	0	0	0	0	0	0	0	0	0	0	0	YP_210138 BF0414 hypothetical protein [Bacteroides fragilis NCTC 9343] [Body Site: Gastrointestinal tract]
Bact_frag_NCTC_9343:637226178	2.1	0	0	0	0	0	0	0	1.8	0	0	0	0	0	0	0	0	3.2	0	0	0	0	5.3	3	YP_210148 BF0425 putative alkaline phosphatase [Bacteroides fragilis NCTC 9343] [Body Site: Gastrointestinal tract]
Bact_frag_NCTC_9343:637226206	0	0	0	0	0	0	0	0	1.8	0	0	0	0	0	0	0	0	0	0	0	0	0	0	0	YP_210176 BF0455 orotate phosphoribosyltransferase [Bacteroides fragilis NCTC 9343] [Body Site: Gastrointestinal tract]
Bact_frag_NCTC_9343:637226210	0	0	2	0	0	0	0	0	0	0	0	0	0	0	0	0	3	0	0	0	0	0	0	0	YP_210179 BF0458 putative bacteriophage resolvase/recombinase [Bacteroides fragilis NCTC 9343] [Body Site: Gastrointestinal tract]
Bact_frag_NCTC_9343:637226230	0	0	0	0	2.7	1.8	0	0	0	0	0	0	0	2.7	0	0	0	0	0	0	0	0	0	0	YP_210198 BF0481 putative argininosuccinate synthase [Bacteroides fragilis NCTC 9343] [Body Site: Gastrointestinal tract]
Bact_frag_NCTC_9343:637226255	0	0	0	0	0	0	0	0	0	0	0	0	0	0	0	0	0	0	0	0	0	0	2.1	0	YP_210221 BF0507 putative transport/efflux component protein [Bacteroides fragilis NCTC 9343] [Body Site: Gastrointestinal tract]
Bact_frag_NCTC_9343:637226260	2.1	2.4	0	0	4.5	1.8	1.8	3.6	3.6	1.8	2	0	0	0	0	0	0	0	0	0	0	0	0	0	YP_210226 BF0513 50S ribosomal protein L19 [Bacteroides fragilis NCTC 9343] [Body Site: Gastrointestinal tract]
Bact_frag_NCTC_9343:637226265	0	0	2	3	0	0	0	0	0	0	0	0	0	0	0	0	3	0	0	2	0	0	0	2	YP_210231 BF0518 putative outer membrane protein [Bacteroides fragilis NCTC 9343] [Body Site: Gastrointestinal tract]
Bact_frag_NCTC_9343:637226266	0	0	2	5	0	0	0	0	0	0	0	0	0	0	0	0	0	2.1	0	2	0	0	0	0	YP_210232 BF0519 hypothetical protein [Bacteroides fragilis NCTC 9343] [Body Site: Gastrointestinal tract]
Bact_frag_NCTC_9343:637226283	0	0	0	0	0	0	0	0	0	0	0	0	0	0	0	0	0	0	0	0	0	0	0	2	YP_210249 BF0536 putative outer membrane protein [Bacteroides fragilis NCTC 9343] [Body Site: Gastrointestinal tract]
Bact_frag_NCTC_9343:637226293	0	0	2	0	0	1.8	0	0	2.7	4.5	4	4	0	0	0	0	0	0	0	0	0	0	0	0	YP_210258 BF0545 putative aspartate aminotransferase [Bacteroides fragilis NCTC 9343] [Body Site: Gastrointestinal tract]
Bact_frag_NCTC_9343:637226318	2.1	2.4	0	0	0	0	0	0	0	0	0	0	2	3.7	0	0	0	0	3.1	0	0	0	0	0	YP_210283 BF0571 putative TonB-linked outer membrane receptor protein [Bacteroides fragilis NCTC 9343] [Body Site: Gastrointestinal tract]
Bact_frag_NCTC_9343:637226332	3.2	3.5	0	3	0	1.8	0	0	2.7	1.8	0	2	0	0	0	0	0	0	0	0	0	0	0	0	YP_210296 BF0586 hypothetical protein [Bacteroides fragilis NCTC 9343] [Body Site: Gastrointestinal tract]
Bact_frag_NCTC_9343:637226335	0	0	2	0	0	0	0	0	0	0	0	0	0	0	0	0	4	4.3	2.1	2	0	0	0	0	YP_210299 BF0589 hypothetical protein [Bacteroides fragilis NCTC 9343] [Body Site: Gastrointestinal tract]
Bact_frag_NCTC_9343:637226336	0	0	0	2	0	0	0	0	0	0	0	0	0	0	0	0	18	25.6	3.1	3	0	0	0	0	YP_210300 BF0590 putative surface membrane protein [Bacteroides fragilis NCTC 9343] [Body Site: Gastrointestinal tract]
Bact_frag_NCTC_9343:637226337	0	0	0	0	0	0	0	0	0	0	2	3	0	0	0	0	3	4.3	0	0	0	0	0	0	YP_210301 BF0591 putative outer membrane receptor protein [Bacteroides fragilis NCTC 9343] [Body Site: Gastrointestinal tract]
Bact_frag_NCTC_9343:637226338	0	2.4	0	0	0	0	0	0	0	0	2	0	0	0	0	0	0	0	0	2	0	0	0	0	YP_210302 BF0592 putative surface membrane protein [Bacteroides fragilis NCTC 9343] [Body Site: Gastrointestinal tract]
Bact_frag_NCTC_9343:637226340	0	0	0	0	0	0	0	0	1.8	0	0	0	0	0	0	0	0	0	0	0	0	0	0	0	YP_210304 BF0594 hypothetical protein [Bacteroides fragilis NCTC 9343] [Body Site: Gastrointestinal tract]
Bact_frag_NCTC_9343:637226341	0	0	0	0	0	0	0	0	3.6	0	0	0	0	0	0	0	5	3.2	0	0	0	0	0	0	YP_210305 BF0595 hypothetical protein [Bacteroides fragilis NCTC 9343] [Body Site: Gastrointestinal tract]
Bact_frag_NCTC_9343:637226342	2.1	0	0	0	0	0	0	0	0	0	0	0	0	1.8	0	0	0	0	0	0	0	0	0	0	YP_210306 BF0596 putative surface membrane protein [Bacteroides fragilis NCTC 9343] [Body Site: Gastrointestinal tract]
Bact_frag_NCTC_9343:637226347	2.1	0	0	0	2.7	3.6	0	4.4	2.7	1.8	0	0	4	4.6	0	0	0	0	0	0	0	0	0	0	YP_210311 BF0601 putative fumarate hydratase class I, anaerobic [Bacteroides fragilis NCTC 9343] [Body Site: Gastrointestinal tract]
Bact_frag_NCTC_9343:637226382	0	0	0	0	0	0	0	0	0	0	0	0	0	0	2.2	0	0	0	0	0	0	0	0	0	YP_210346 BF0641 putative DNA polymerase III alpha subunit [Bacteroides fragilis NCTC 9343] [Body Site: Gastrointestinal tract]
Bact_frag_NCTC_9343:637226400	0	0	0	0	0	0	0	0	0	0	0	0	0	0	0	0	0	0	0	0	2.3	0	0	0	YP_210364 BF0661 putative outer membrane protein [Bacteroides fragilis NCTC 9343] [Body Site: Gastrointestinal tract]
Bact_frag_NCTC_9343:637226413	0	0	0	0	0	0	0	0	0	0	0	0	0	0	0	0	3	2.1	0	0	0	2.1	0	3	YP_210376 BF0673 putative transmembrane protein [Bacteroides fragilis NCTC 9343] [Body Site: Gastrointestinal tract]
Bact_frag_NCTC_9343:637226418	0	0	0	0	1.8	3.6	0	0	0	0	0	0	0	0	0	0	0	0	0	0	2.3	0	0	0	YP_210381 BF0678 hypothetical protein [Bacteroides fragilis NCTC 9343] [Body Site: Gastrointestinal tract]
Bact_frag_NCTC_9343:637226421	0	0	0	0	0	0	0	0	0	0	0	0	0	1.8	0	0	0	0	0	0	0	0	0	0	YP_210384 BF0681 putative outer membrane protein [Bacteroides fragilis NCTC 9343] [Body Site: Gastrointestinal tract]
Bact_frag_NCTC_9343:637226429	2.1	0	0	0	1.8	0	0	0	0	0	0	0	0	0	0	0	0	0	0	0	0	0	0	0	YP_210392 BF0689 alanyl-tRNA synthetase [Bacteroides fragilis NCTC 9343] [Body Site: Gastrointestinal tract]
Bact_frag_NCTC_9343:637226442	2.1	0	0	2	4.5	2.7	2.7	2.7	1.8	0	0	0	0	0	0	0	0	0	0	0	0	0	0	0	YP_210405 BF0702 putative transmembrane AAA-metalloprotease FtsH [Bacteroides fragilis NCTC 9343] [Body Site: Gastrointestinal tract]
Bact_frag_NCTC_9343:637226445	0	0	0	0	0	0	0	0	0	0	0	0	0	0	0	0	0	0	0	0	0	3.2	0	0	YP_210407 BF0704 hypothetical protein [Bacteroides fragilis NCTC 9343] [Body Site: Gastrointestinal tract]
Bact_frag_NCTC_9343:637226496	3.2	2.4	0	0	0	0	0	1.8	0	0	3	0	2	2.7	0	2	0	0	0	0	0	0	0	0	YP_210458 BF0759 putative outer membrane protein [Bacteroides fragilis NCTC 9343] [Body Site: Gastrointestinal tract]
Bact_frag_NCTC_9343:637226508	0	0	0	0	1.8	0	0	0	0	0	0	0	0	0	0	0	0	0	0	0	0	0	0	0	YP_210470 BF0772 hypothetical protein [Bacteroides fragilis NCTC 9343] [Body Site: Gastrointestinal tract]
Bact_frag_NCTC_9343:637226541	3.2	3.5	0	0	0	0	0	0	0	0	0	0	0	0	0	0	0	0	0	0	0	0	0	0	YP_210503 BF0807 putative outer membrane protein [Bacteroides fragilis NCTC 9343] [Body Site: Gastrointestinal tract]
Bact_frag_NCTC_9343:637226554	0	0	0	0	0	0	0	0	0	0	0	0	0	0	0	0	0	0	0	0	0	0	2.1	2	YP_210516 BF0821 hypothetical protein [Bacteroides fragilis NCTC 9343] [Body Site: Gastrointestinal tract]
Bact_frag_NCTC_9343:637226558	0	0	0	0	0	0	0	0	0	0	0	0	0	1.8	0	0	0	0	0	0	0	0	0	0	YP_210520 BF0825 tRNA delta(2)-isopentenylpyrophosphate transferase [Bacteroides fragilis NCTC 9343] [Body Site: Gastrointestinal tract]
Bact_frag_NCTC_9343:637226561	0	2.4	0	0	0	0	0	0	0	0	0	0	0	2.7	0	0	0	0	3.1	0	0	0	0	0	YP_210523 BF0828 UDP-3-O-[3-hydroxymyristoyl] N-acetylglucosamine deacetylase [Bacteroides fragilis NCTC 9343] [Body Site: Gastrointestinal tract]
Bact_frag_NCTC_9343:637226568	0	0	0	0	0	0	0	0	0	0	0	0	0	0	0	0	0	4.3	0	0	0	0	0	0	YP_210530 BF0835 putative LemA family protein [Bacteroides fragilis NCTC 9343] [Body Site: Gastrointestinal tract]
Bact_frag_NCTC_9343:637226573	0	0	0	0	0	0	0	0	0	0	2	0	0	0	0	0	0	0	0	0	0	0	0	0	YP_210535 BF0840 phosphoribosylaminoimidazole-succinocarboxamide synthase [Bacteroides fragilis NCTC 9343] [Body Site: Gastrointestinal tract]
Bact_frag_NCTC_9343:637226586	3.2	0	0	0	0	0	1.8	1.8	0	1.8	0	0	0	0	0	0	0	0	0	0	0	0	0	0	YP_210548 BF0853 putative GFO/IDH/MOCA family oxidoreductase [Bacteroides fragilis NCTC 9343] [Body Site: Gastrointestinal tract]
Bact_frag_NCTC_9343:637226596	0	0	0	2	0	0	0	0	0	0	0	0	0	0	0	0	0	2.1	0	4.1	0	0	0	3	YP_210558 BF0863 putative outer membrane protein [Bacteroides fragilis NCTC 9343] [Body Site: Gastrointestinal tract]
Bact_frag_NCTC_9343:637226597	0	0	0	2	0	0	0	0	0	0	0	0	0	0	0	0	0	0	0	0	0	0	0	2	YP_210559 BF0864 hypothetical protein [Bacteroides fragilis NCTC 9343] [Body Site: Gastrointestinal tract]
Bact_frag_NCTC_9343:637226605	0	0	0	0	0	0	0	0	0	0	0	0	0	0	0	0	0	0	0	0	0	0	0	2	YP_210567 BF0872 possible outer membrane protein [Bacteroides fragilis NCTC 9343] [Body Site: Gastrointestinal tract]
Bact_frag_NCTC_9343:637226620	0	2.4	2	4	6.3	7.2	8.1	8.9	16.1	14.5	0	0	10	5.5	0	0	0	0	4.1	7.1	0	0	9.5	8	YP_210580 BF0885 putative glyceraldehyde 3-phosphate dehydrogenase [Bacteroides fragilis NCTC 9343] [Body Site: Gastrointestinal tract]
Bact_frag_NCTC_9343:637226624	0	0	0	0	0	0	0	0	0	0	0	0	0	0	0	0	0	0	0	0	2.3	2.1	0	0	YP_210584 BF0889 hypothetical protein [Bacteroides fragilis NCTC 9343] [Body Site: Gastrointestinal tract]
Bact_frag_NCTC_9343:637226625	0	3.5	0	0	0	0	0	0	0	0	0	0	0	0	0	0	0	0	0	0	0	0	0	0	YP_210585 BF0890 putative outer membrane receptor protein [Bacteroides fragilis NCTC 9343] [Body Site: Gastrointestinal tract]
Bact_frag_NCTC_9343:637226627	0	0	0	0	0	0	0	0	0	0	2	2	0	0	0	0	0	0	0	2	0	0	4.2	4	YP_210587 BF0893 putative outer membrane receptor protein [Bacteroides fragilis NCTC 9343] [Body Site: Gastrointestinal tract]
Bact_frag_NCTC_9343:637226638	0	0	0	0	0	1.8	1.8	0	1.8	2.7	0	0	0	0	0	0	0	0	0	0	0	0	0	0	YP_210598 BF0905 glucosamine-6-phosphate deaminase [Bacteroides fragilis NCTC 9343] [Body Site: Gastrointestinal tract]
Bact_frag_NCTC_9343:637226654	3.2	0	4.1	2	0	1.8	0	0	0	2.7	3	2	1	1.8	0	0	0	0	0	0	0	0	0	0	YP_210614 BF0921 putative glycosyl hydrolase [Bacteroides fragilis NCTC 9343] [Body Site: Gastrointestinal tract]
Bact_frag_NCTC_9343:637226659	0	0	0	0	0	0	1.8	0	0	0	2	0	0	0	0	0	0	0	0	0	0	0	0	0	YP_210619 BF0926 putative NADPH-dependent glutamate synthase [Bacteroides fragilis NCTC 9343] [Body Site: Gastrointestinal tract]
Bact_frag_NCTC_9343:637226661	2.1	0	0	0	3.6	2.7	0	0	0	2.7	0	0	2	1.8	0	0	0	0	0	0	0	0	0	0	YP_210621 BF0928 seryl-tRNA synthetase [Bacteroides fragilis NCTC 9343] [Body Site: Gastrointestinal tract]
Bact_frag_NCTC_9343:637226663	0	0	0	0	1.8	0	0	0	0	0	0	0	0	0	0	0	0	0	0	0	0	0	0	0	YP_210623 BF0930 putative 50S ribosomal protein L21 [Bacteroides fragilis NCTC 9343] [Body Site: Gastrointestinal tract]
Bact_frag_NCTC_9343:637226684	0	0	0	0	1.8	0	0	0	0	0	0	0	0	0	0	0	0	0	0	0	0	0	0	0	YP_210644 BF0952 putative thioredoxin reductase [Bacteroides fragilis NCTC 9343] [Body Site: Gastrointestinal tract]
Bact_frag_NCTC_9343:637226690	10.6	7.1	0	0	14.4	7.2	4.5	5.3	0	1.8	8	9	0	0	0	0	0	0	0	0	0	0	0	0	YP_210650 BF0959 putative 30S ribosomal protein S1 [Bacteroides fragilis NCTC 9343] [Body Site: Gastrointestinal tract]
Bact_frag_NCTC_9343:637226695	0	0	0	0	0	0	0	0	0	0	0	0	0	0	3.3	0	0	0	0	0	0	0	0	0	YP_210655 BF0964 hypothetical protein [Bacteroides fragilis NCTC 9343] [Body Site: Gastrointestinal tract]
Bact_frag_NCTC_9343:637226707	0	0	0	0	0	0	0	0	0	0	0	0	0	0	0	0	0	0	0	0	0	0	4.2	3	YP_210667 BF0977 putative TonB-dependent outer membrane receptor protein [Bacteroides fragilis NCTC 9343] [Body Site: Gastrointestinal tract]
Bact_frag_NCTC_9343:637226713	5.3	7.1	2	0	9.9	7.2	5.4	3.6	0	0	4	2	0	0	0	2	0	0	0	0	0	0	0	0	YP_210673 BF0983 translocase [Bacteroides fragilis NCTC 9343] [Body Site: Gastrointestinal tract]
Bact_frag_NCTC_9343:637226717	0	0	0	0	0	0	0	0	0	0	0	0	0	0	0	0	2	2.1	0	0	0	0	0	0	YP_210677 BF0990 putative outer membrane protein [Bacteroides fragilis NCTC 9343] [Body Site: Gastrointestinal tract]
Bact_frag_NCTC_9343:637226721	2.1	0	0	0	0	0	0	0	0	0	0	0	0	0	0	0	0	0	0	0	0	0	0	0	YP_210682 BF0994 hypothetical protein [Bacteroides fragilis NCTC 9343] [Body Site: Gastrointestinal tract]
Bact_frag_NCTC_9343:637226757	4.2	2.4	0	0	0	0	0	0	0	0	2	0	0	0	0	0	0	0	0	0	0	0	0	0	YP_210718 BF1032 adenylate kinase [Bacteroides fragilis NCTC 9343] [Body Site: Gastrointestinal tract]
Bact_frag_NCTC_9343:637226796	0	0	0	0	0	0	0	0	0	0	0	0	0	0	0	0	0	0	0	0	0	3.2	0	0	YP_210757 BF1077 putative modification protein of type I restriction-modification system [Bacteroides fragilis NCTC 9343] [Body Site: Gastrointestinal tract]
Bact_frag_NCTC_9343:637226822	0	0	0	0	0	0	0	0	0	0	0	2	0	0	0	0	0	0	0	0	0	0	0	0	YP_210783 BF1109 putative ATP/GTP-binding protein [Bacteroides fragilis NCTC 9343] [Body Site: Gastrointestinal tract]
Bact_frag_NCTC_9343:637226851	0	0	3.1	2	0	0	0	0	0	0	0	0	0	0	0	0	0	0	0	0	0	0	3.2	2	YP_210812 BF1142 putative purine nucleoside phosphorylase/uridine phosphorylase family protein [Bacteroides fragilis NCTC 9343] [Body Site: Gastrointestinal tract]
Bact_frag_NCTC_9343:637226852	5.3	7.1	0	0	7.2	4.5	7.2	6.2	2.7	0	0	0	2	7.3	0	0	0	0	0	0	3.4	3.2	0	0	YP_210813 BF1143 hypothetical protein [Bacteroides fragilis NCTC 9343] [Body Site: Gastrointestinal tract]
Bact_frag_NCTC_9343:637226864	17	23.6	6.1	0	8.1	7.2	7.2	10.7	13.4	9.1	5	7	5	10.1	2.2	0	0	3.2	6.2	2	0	0	10.6	4	YP_210824 BF1155 phosphopyruvate hydratase [Bacteroides fragilis NCTC 9343] [Body Site: Gastrointestinal tract]
Bact_frag_NCTC_9343:637226867	0	0	0	0	0	0	0	0	0	0	0	0	0	2.7	0	0	0	0	0	0	0	0	0	0	YP_210827 BF1158 putative alpha-glucosidase [Bacteroides fragilis NCTC 9343] [Body Site: Gastrointestinal tract]
Bact_frag_NCTC_9343:637226870	0	0	0	0	0	0	0	0	0	0	0	0	0	0	0	0	7	5.3	0	0	0	0	0	0	YP_210830 BF1161 hypothetical protein [Bacteroides fragilis NCTC 9343] [Body Site: Gastrointestinal tract]
Bact_frag_NCTC_9343:637226873	0	0	0	0	3.6	0	0	0	0	0	0	0	0	0	0	0	0	0	0	0	0	0	0	0	YP_210833 BF1164 putative ribosomal L25p family stress protein [Bacteroides fragilis NCTC 9343] [Body Site: Gastrointestinal tract]
Bact_frag_NCTC_9343:637226881	11.7	13	9.2	8	7.2	7.2	4.5	8.9	5.4	5.4	7	5	1	0	0	0	0	0	0	0	0	0	0	0	YP_210841 BF1172 putative heat shock ClpB protein [Bacteroides fragilis NCTC 9343] [Body Site: Gastrointestinal tract]
Bact_frag_NCTC_9343:637226889	4.2	4.7	0	0	1.8	3.6	0	0	0	0	0	4	0	0	0	0	0	0	0	0	0	0	0	0	YP_210849 BF1180 recombinase A [Bacteroides fragilis NCTC 9343] [Body Site: Gastrointestinal tract]
Bact_frag_NCTC_9343:637226891	0	0	0	0	4.5	3.6	1.8	1.8	0	0	0	0	0	0	0	0	0	0	0	0	0	0	0	0	YP_210851 BF1182 hypothetical protein [Bacteroides fragilis NCTC 9343] [Body Site: Gastrointestinal tract]
Bact_frag_NCTC_9343:637226898	19.1	14.2	4.1	2	20.7	12.7	16.1	16	10.8	7.3	4	2	7	8.2	0	0	0	0	0	0	0	0	0	0	YP_210858 BF1189 molecular chaperone DnaK [Bacteroides fragilis NCTC 9343] [Body Site: Gastrointestinal tract]
Bact_frag_NCTC_9343:637226901	0	0	0	0	1.8	1.8	0	0	0	0	0	0	0	0	0	0	0	0	0	0	0	0	0	0	YP_210861 BF1192 tryptophan synthase subunit beta [Bacteroides fragilis NCTC 9343] [Body Site: Gastrointestinal tract]
Bact_frag_NCTC_9343:637226914	0	0	0	0	0	0	0	0	0	0	0	0	0	0	0	0	0	0	0	0	0	0	0	2	YP_210874 BF1207 possible phosphodiesterase/nucleotide pyrophosphatase-like protein [Bacteroides fragilis NCTC 9343] [Body Site: Gastrointestinal tract]
Bact_frag_NCTC_9343:637226988	0	0	0	0	0	0	0	0	0	0	0	0	0	0	0	0	3	2.1	0	0	0	0	0	0	YP_210947 BF1285 putative outer membrane protein [Bacteroides fragilis NCTC 9343] [Body Site: Gastrointestinal tract]
Bact_frag_NCTC_9343:637227020	2.1	2.4	2	0	0	0	0	0	0	0	0	0	0	0	0	0	0	0	0	0	0	0	2.1	2	YP_210979 BF1317 putative DNA-binding protein [Bacteroides fragilis NCTC 9343] [Body Site: Gastrointestinal tract]
Bact_frag_NCTC_9343:637227026	0	0	0	0	0	0	0	0	0	0	2	0	0	0	0	0	0	0	0	0	0	0	0	0	YP_210985 BF1323 putative formate acetyltransferase 1 [Bacteroides fragilis NCTC 9343] [Body Site: Gastrointestinal tract]
Bact_frag_NCTC_9343:637227039	2.1	0	0	0	0	0	0	0	0	0	0	0	0	0	0	0	0	8.5	0	3	0	0	0	0	YP_210997 BF1336 putative TonB dependent outer membrane protein [Bacteroides fragilis NCTC 9343] [Body Site: Gastrointestinal tract]
Bact_frag_NCTC_9343:637227091	2.1	0	0	0	0	0	0	0	0	0	0	0	0	0	0	0	0	0	0	0	0	0	0	0	YP_211047 BF1389 D-lactate dehydrogenase [Bacteroides fragilis NCTC 9343] [Body Site: Gastrointestinal tract]
Bact_frag_NCTC_9343:637227109	0	0	0	0	0	0	0	0	1.8	1.8	0	0	0	0	0	0	0	0	0	0	0	0	0	0	YP_211065 BF1409 putative phosphoglucomutase [Bacteroides fragilis NCTC 9343] [Body Site: Gastrointestinal tract]
Bact_frag_NCTC_9343:637227188	0	0	0	0	0	0	0	0	0	0	0	0	0	0	0	0	0	0	0	0	0	0	2.1	0	YP_211146 BF1500 hypothetical protein [Bacteroides fragilis NCTC 9343] [Body Site: Gastrointestinal tract]
Bact_frag_NCTC_9343:637227200	2.1	0	0	0	0	0	0	0	0	0	0	0	0	1.8	0	0	0	0	0	0	0	0	0	0	YP_211158 BF1512 putative outer membrane protein [Bacteroides fragilis NCTC 9343] [Body Site: Gastrointestinal tract]
Bact_frag_NCTC_9343:637227216	0	0	0	0	0	0	0	0	0	0	0	0	0	1.8	0	0	0	0	0	0	0	0	0	0	YP_211174 BF1529 putative two component system sensor kinase [Bacteroides fragilis NCTC 9343] [Body Site: Gastrointestinal tract]
Bact_frag_NCTC_9343:637227236	0	0	0	0	0	0	0	0	0	0	0	0	0	0	0	0	0	2.1	0	0	0	0	0	0	YP_211194 BF1549 putative transcriptional regulator [Bacteroides fragilis NCTC 9343] [Body Site: Gastrointestinal tract]
Bact_frag_NCTC_9343:637227253	2.1	0	0	0	0	0	0	0	0	0	0	0	0	0	0	0	0	0	0	0	0	0	0	0	YP_211211 BF1566 putative ribonuclease E [Bacteroides fragilis NCTC 9343] [Body Site: Gastrointestinal tract]
Bact_frag_NCTC_9343:637227255	0	0	0	0	1.8	1.8	0	0	1.8	3.6	0	0	0	0	0	0	0	0	0	0	0	0	0	0	YP_211213 BF1568 putative histone-like DNA-binding protein HU1 [Bacteroides fragilis NCTC 9343] [Body Site: Gastrointestinal tract]
Bact_frag_NCTC_9343:637227300	0	2.4	0	0	0	0	0	0	0	0	0	0	0	0	0	0	0	0	0	0	0	0	0	0	YP_211258 BF1618 putative outer membrane receptor protein [Bacteroides fragilis NCTC 9343] [Body Site: Gastrointestinal tract]
Bact_frag_NCTC_9343:637227336	2.1	0	0	0	0	0	0	0	0	0	0	0	0	0	0	0	0	0	0	0	0	0	0	0	YP_211294 BF1656 2-oxoglutarate ferredoxin oxidoreductase [Bacteroides fragilis NCTC 9343] [Body Site: Gastrointestinal tract]
Bact_frag_NCTC_9343:637227340	0	2.4	0	0	1.8	3.6	0	0	0	0	0	0	0	1.8	0	0	0	0	0	0	0	0	0	0	YP_211298 BF1660 putative transketolase [Bacteroides fragilis NCTC 9343] [Body Site: Gastrointestinal tract]
Bact_frag_NCTC_9343:637227341	0	0	3.1	0	4.5	3.6	4.5	2.7	0	0	4	6	0	0	0	0	0	0	0	0	0	0	0	0	YP_211299 BF1661 putative galactokinase [Bacteroides fragilis NCTC 9343] [Body Site: Gastrointestinal tract]
Bact_frag_NCTC_9343:637227361	0	0	0	0	0	2.7	0	0	1.8	0	0	0	0	0	0	0	0	0	0	0	0	0	3.2	0	YP_211319 BF1681 putative outer membrane protein [Bacteroides fragilis NCTC 9343] [Body Site: Gastrointestinal tract]
Bact_frag_NCTC_9343:637227367	0	0	2	0	0	0	0	0	0	0	0	0	0	0	0	0	0	0	0	0	0	0	0	0	YP_211325 BF1687 hypothetical protein [Bacteroides fragilis NCTC 9343] [Body Site: Gastrointestinal tract]
Bact_frag_NCTC_9343:637227369	0	0	0	0	2.7	3.6	0	0	2.7	4.5	0	0	0	0	0	0	3	6.4	0	2	0	0	3.2	2	YP_211327 BF1689 putative outer membrane protein [Bacteroides fragilis NCTC 9343] [Body Site: Gastrointestinal tract]
Bact_frag_NCTC_9343:637227374	0	0	0	0	1.8	4.5	0	1.8	0	0	0	2	0	0	0	0	0	0	0	2	0	0	0	0	YP_211332 BF1694 putative threonyl-tRNA synthetase [Bacteroides fragilis NCTC 9343] [Body Site: Gastrointestinal tract]
Bact_frag_NCTC_9343:637227377	0	0	0	0	3.6	3.6	0	1.8	1.8	0	0	0	0	0	0	0	0	0	0	0	0	0	0	0	YP_211335 BF1697 50S ribosomal protein L20 [Bacteroides fragilis NCTC 9343] [Body Site: Gastrointestinal tract]
Bact_frag_NCTC_9343:637227388	0	0	0	0	0	0	0	1.8	0	0	0	0	0	0	0	0	0	0	0	0	0	0	0	0	YP_211345 BF1707 putative capsule polysaccharide export protein [Bacteroides fragilis NCTC 9343] [Body Site: Gastrointestinal tract]
Bact_frag_NCTC_9343:637227397	0	0	3.1	0	0	0	0	0	0	0	0	0	0	0	0	0	0	0	0	0	0	0	0	0	YP_211354 BF1718 hypothetical protein [Bacteroides fragilis NCTC 9343] [Body Site: Gastrointestinal tract]
Bact_frag_NCTC_9343:637227398	3.2	0	3.1	0	0	0	0	0	0	0	0	0	2	1.8	0	0	0	0	0	0	0	0	0	0	YP_211355 BF1719 putative outer membrane protein [Bacteroides fragilis NCTC 9343] [Body Site: Gastrointestinal tract]
Bact_frag_NCTC_9343:637227399	0	0	0	0	0	0	0	2.7	0	2.7	0	0	0	0	0	0	0	0	0	0	0	0	0	0	YP_211356 BF1720 hypothetical protein [Bacteroides fragilis NCTC 9343] [Body Site: Gastrointestinal tract]
Bact_frag_NCTC_9343:637227400	0	0	6.1	6	0	0	0	0	0	0	0	0	0	0	0	0	0	0	0	0	0	0	2.1	4	YP_211357 BF1721 hypothetical protein [Bacteroides fragilis NCTC 9343] [Body Site: Gastrointestinal tract]
Bact_frag_NCTC_9343:637227401	0	0	8.2	9	0	0	0	0	0	0	0	0	1	2.7	0	0	10	11.7	4.1	4.1	0	0	2.1	0	YP_211358 BF1722 putative outer membrane protein [Bacteroides fragilis NCTC 9343] [Body Site: Gastrointestinal tract]
Bact_frag_NCTC_9343:637227438	0	0	0	0	0	0	0	0	0	0	0	0	0	0	0	0	0	0	2.1	0	0	0	0	0	YP_211395 BF1759 hypothetical protein [Bacteroides fragilis NCTC 9343] [Body Site: Gastrointestinal tract]
Bact_frag_NCTC_9343:637227452	0	0	0	0	0	0	0	0	0	0	0	0	0	0	0	0	0	0	0	0	0	0	0	2	YP_211409 BF1773 hypothetical protein [Bacteroides fragilis NCTC 9343] [Body Site: Gastrointestinal tract]
Bact_frag_NCTC_9343:637227477	0	0	0	0	0	0	0	0	0	0	0	0	1	1.8	0	0	5	3.2	0	2	0	0	0	0	YP_211434 BF1798 putative outer membrane protein [Bacteroides fragilis NCTC 9343] [Body Site: Gastrointestinal tract]
Bact_frag_NCTC_9343:637227481	0	0	0	0	0	0	0	0	0	0	0	0	0	0	0	0	19	16	0	0	0	0	5.3	7	YP_211438 BF1802 possible outer membrane protein [Bacteroides fragilis NCTC 9343] [Body Site: Gastrointestinal tract]
Bact_frag_NCTC_9343:637227482	0	0	3.1	5	0	0	0	0	0	0	0	0	1	1.8	0	0	22	21.4	0	2	0	0	5.3	9	YP_211439 BF1803 putative outer membrane protein [Bacteroides fragilis NCTC 9343] [Body Site: Gastrointestinal tract]
Bact_frag_NCTC_9343:637227483	0	2.4	0	0	0	0	0	0	0	0	0	0	0	0	0	0	0	0	0	0	0	0	0	0	YP_211440 BF1804 putative TonB-dependent outer membrane receptor protein [Bacteroides fragilis NCTC 9343] [Body Site: Gastrointestinal tract]
Bact_frag_NCTC_9343:637227485	0	0	0	0	0	0	0	0	0	2.7	0	0	0	0	0	0	0	0	0	0	0	0	0	0	YP_211442 BF1806 neuraminidase precursor [Bacteroides fragilis NCTC 9343] [Body Site: Gastrointestinal tract]
Bact_frag_NCTC_9343:637227487	0	0	0	0	0	0	0	0	0	0	0	0	0	0	0	0	4	3.2	0	0	0	0	0	0	YP_211444 BF1808 sialate-O-acetyltransferase [Bacteroides fragilis NCTC 9343] [Body Site: Gastrointestinal tract]
Bact_frag_NCTC_9343:637227490	0	0	0	2	0	0	0	0	2.7	1.8	0	0	0	0	0	0	0	0	0	2	0	0	0	2	YP_211447 BF1811 beta-N-acetylhexosaminidase [Bacteroides fragilis NCTC 9343] [Body Site: Gastrointestinal tract]
Bact_frag_NCTC_9343:637227498	0	0	0	0	0	0	0	0	0	0	0	0	0	0	0	0	0	0	0	0	0	2.1	0	0	YP_211455 BF1819 putative GrpE protein (HSP70 cofactor) [Bacteroides fragilis NCTC 9343] [Body Site: Gastrointestinal tract]
Bact_frag_NCTC_9343:637227563	0	0	0	0	0	0	0	0	0	0	0	2	0	0	0	0	0	0	0	0	0	0	0	0	YP_211518 BF1884 hypothetical protein [Bacteroides fragilis NCTC 9343] [Body Site: Gastrointestinal tract]
Bact_frag_NCTC_9343:637227580	0	0	0	0	2.7	0	0	0	0	0	0	0	0	0	0	0	0	0	0	0	0	0	0	0	YP_211535 BF1901 hypothetical protein [Bacteroides fragilis NCTC 9343] [Body Site: Gastrointestinal tract]
Bact_frag_NCTC_9343:637227588	0	0	2	0	0	0	5.4	0	0	0	0	0	0	0	0	0	0	0	0	0	0	0	0	0	YP_211543 BF1909 putative LPS biosynthesis related dehydratase [Bacteroides fragilis NCTC 9343] [Body Site: Gastrointestinal tract]
Bact_frag_NCTC_9343:637227598	0	0	0	0	0	0	0	0	0	0	0	0	0	0	0	0	0	0	0	0	0	0	2.1	0	YP_211553 BF1920 glucose-6-phosphate 1-dehydrogenase [Bacteroides fragilis NCTC 9343] [Body Site: Gastrointestinal tract]
Bact_frag_NCTC_9343:637227633	0	0	0	0	1.8	0	0	0	0	0	0	0	0	0	0	0	0	0	0	0	0	0	0	0	YP_211588 BF1955 putative pyruvate carboxylase biotin-containing subunit [Bacteroides fragilis NCTC 9343] [Body Site: Gastrointestinal tract]
Bact_frag_NCTC_9343:637227634	2.1	4.7	4.1	0	1.8	0	1.8	3.6	1.8	0	0	0	2	2.7	0	0	4	9.6	3.1	4.1	3.4	5.3	7.4	4	YP_211589 BF1956 putative outer membrane protein [Bacteroides fragilis NCTC 9343] [Body Site: Gastrointestinal tract]
Bact_frag_NCTC_9343:637227635	0	0	2	0	0	0	0	0	1.8	2.7	0	0	0	0	0	0	3	5.3	0	0	0	0	0	0	YP_211590 BF1957 hypothetical protein [Bacteroides fragilis NCTC 9343] [Body Site: Gastrointestinal tract]
Bact_frag_NCTC_9343:637227649	0	0	0	2	0	0	0	0	0	0	0	0	0	0	0	0	0	0	0	0	0	0	0	0	YP_211604 BF1972 putative AraC family transcriptional regulator [Bacteroides fragilis NCTC 9343] [Body Site: Gastrointestinal tract]
Bact_frag_NCTC_9343:637227675	0	0	0	0	0	0	0	0	0	0	0	0	0	0	2.2	0	0	0	0	0	0	0	0	0	YP_211630 BF1998 hypothetical protein [Bacteroides fragilis NCTC 9343] [Body Site: Gastrointestinal tract]
Bact_frag_NCTC_9343:637227701	0	0	0	0	0	0	0	0	0	0	0	0	0	0	0	2	0	0	0	2	0	0	0	0	YP_211656 BF2024 hypothetical protein [Bacteroides fragilis NCTC 9343] [Body Site: Gastrointestinal tract]
Bact_frag_NCTC_9343:637227719	0	0	0	0	0	0	0	0	0	0	0	0	0	0	0	0	4	5.3	2.1	0	0	0	0	0	YP_211673 BF2044 putative TonB-dependent outer membrane receptor protein [Bacteroides fragilis NCTC 9343] [Body Site: Gastrointestinal tract]
Bact_frag_NCTC_9343:637227720	0	0	0	0	0	0	0	0	0	0	0	0	0	0	0	0	0	2.1	0	0	0	0	0	0	YP_211674 BF2045 hypothetical protein [Bacteroides fragilis NCTC 9343] [Body Site: Gastrointestinal tract]
Bact_frag_NCTC_9343:637227722	0	0	0	0	0	0	0	0	0	0	0	0	0	0	0	0	0	0	0	0	0	0	0	2	YP_211676 BF2047 putative two-component system sensor kinase/response regulator fusion protein [Bacteroides fragilis NCTC 9343] [Body Site: Gastrointestinal tract]
Bact_frag_NCTC_9343:637227739	4.2	5.9	0	0	1.8	3.6	0	1.8	0	0	2	2	0	0	0	0	0	0	6.2	2	2.3	2.1	0	0	YP_211693 BF2065 Na(+)-translocating NADH-quinone reductase subunit A [Bacteroides fragilis NCTC 9343] [Body Site: Gastrointestinal tract]
Bact_frag_NCTC_9343:637227740	0	2.4	3.1	0	0	0	0	0	0	0	0	0	0	0	2.2	0	2	2.1	2.1	2	0	0	0	2	YP_211694 BF2066 Na(+)-translocating NADH-quinone reductase subunit B [Bacteroides fragilis NCTC 9343] [Body Site: Gastrointestinal tract]
Bact_frag_NCTC_9343:637227744	0	2.4	0	0	0	0	0	0	4.5	5.4	0	0	0	0	0	0	0	0	0	0	0	0	3.2	2	YP_211698 BF2070 Na(+)-translocating NADH-quinone reductase subunit F [Bacteroides fragilis NCTC 9343] [Body Site: Gastrointestinal tract]
Bact_frag_NCTC_9343:637227746	0	0	0	2	1.8	0	0	0	2.7	3.6	2	2	1	3.7	0	0	0	0	0	0	0	0	0	0	YP_211700 BF2072 phosphoserine aminotransferase [Bacteroides fragilis NCTC 9343] [Body Site: Gastrointestinal tract]
Bact_frag_NCTC_9343:637227747	4.2	2.4	3.1	3	5.4	4.5	0	0	1.8	6.3	0	0	5	1.8	0	0	0	0	0	0	0	0	0	8	YP_211701 BF2073 putative D-3-phosphoglycerate dehydrogenase [Bacteroides fragilis NCTC 9343] [Body Site: Gastrointestinal tract]
Bact_frag_NCTC_9343:637227753	0	0	2	2	0	0	0	0	0	0	0	0	0	0	0	0	0	0	0	0	0	0	0	0	YP_211707 BF2079 glycine dehydrogenase [Bacteroides fragilis NCTC 9343] [Body Site: Gastrointestinal tract]
Bact_frag_NCTC_9343:637227794	0	0	0	0	0	0	0	0	0	0	0	0	1	0	0	0	0	0	0	0	0	0	0	0	YP_211747 BF2122 putative aldo/keto reductase [Bacteroides fragilis NCTC 9343] [Body Site: Gastrointestinal tract]
Bact_frag_NCTC_9343:637227860	0	0	0	0	1.8	0	0	0	0	0	0	0	0	0	0	0	0	0	0	0	0	0	0	0	YP_211813 BF2190 putative two component system histidine kinase/response regulator fusion protein [Bacteroides fragilis NCTC 9343] [Body Site: Gastrointestinal tract]
Bact_frag_NCTC_9343:637227875	0	0	0	0	0	0	0	0	0	0	0	0	1	1.8	0	0	0	0	0	0	0	0	0	0	YP_211828 BF2205 putative regulatory protein [Bacteroides fragilis NCTC 9343] [Body Site: Gastrointestinal tract]
Bact_frag_NCTC_9343:637227896	0	0	0	0	0	0	0	0	0	0	0	2	0	0	0	0	0	0	0	0	0	0	0	0	YP_211849 BF2226 5'-phosphoribosylglycinamide transformylase [Bacteroides fragilis NCTC 9343] [Body Site: Gastrointestinal tract]
Bact_frag_NCTC_9343:637227897	21.2	18.9	18.4	10	18.9	22.6	26.9	18.7	9.9	15.4	14	12	29	29.3	2.2	2	4	3.2	20.6	11.2	13.5	9.5	5.3	2	YP_211850 BF2227 ATP synthase subunit B [Bacteroides fragilis NCTC 9343] [Body Site: Gastrointestinal tract]
Bact_frag_NCTC_9343:637227901	10.6	3.5	9.2	9	0	0	0	0	0	1.8	0	0	0	0	0	0	16	36.3	0	6.1	0	0	7.4	12	YP_211854 BF2231 ATP synthase C chain [Bacteroides fragilis NCTC 9343] [Body Site: Gastrointestinal tract]
Bact_frag_NCTC_9343:637227904	3.2	0	0	0	0	0	0	0	0	0	0	2	0	1.8	0	0	0	0	0	0	0	0	0	0	YP_211857 BF2234 ATP synthase subunit A [Bacteroides fragilis NCTC 9343] [Body Site: Gastrointestinal tract]
Bact_frag_NCTC_9343:637227928	2.1	2.4	2	0	2.7	4.5	0	3.6	0	0	2	0	0	1.8	0	0	0	0	0	0	0	0	2.1	3	YP_211881 BF2258 serine hydroxymethyltransferase [Bacteroides fragilis NCTC 9343] [Body Site: Gastrointestinal tract]
Bact_frag_NCTC_9343:637227932	0	0	0	0	0	0	0	0	0	0	0	2	1	1.8	0	0	0	0	0	0	0	0	0	0	YP_211885 BF2262 aspartate carbamoyltransferase catalytic subunit [Bacteroides fragilis NCTC 9343] [Body Site: Gastrointestinal tract]
Bact_frag_NCTC_9343:637227939	0	0	0	0	0	0	0	0	0	0	0	0	0	0	0	0	0	0	0	0	2.3	2.1	0	0	YP_211892 BF2269 putative lipoprotein [Bacteroides fragilis NCTC 9343] [Body Site: Gastrointestinal tract]
Bact_frag_NCTC_9343:637227940	3.2	5.9	0	0	0	0	0	0	0	0	0	0	0	0	0	0	0	0	0	0	0	0	0	0	YP_211893 BF2270 hypothetical protein [Bacteroides fragilis NCTC 9343] [Body Site: Gastrointestinal tract]
Bact_frag_NCTC_9343:637227949	0	0	0	0	0	0	3.6	2.7	1.8	0	0	0	0	1.8	0	0	0	0	0	0	0	0	0	0	YP_211902 BF2280 ribose-phosphate pyrophosphokinase [Bacteroides fragilis NCTC 9343] [Body Site: Gastrointestinal tract]
Bact_frag_NCTC_9343:637228014	3.2	0	0	0	1.8	1.8	3.6	1.8	0	1.8	0	2	3	1.8	0	0	0	0	0	0	0	0	0	2	YP_211965 BF2343 putative glutamine synthetase I [Bacteroides fragilis NCTC 9343] [Body Site: Gastrointestinal tract]
Bact_frag_NCTC_9343:637228029	4.2	3.5	0	0	3.6	2.7	0	0	0	1.8	0	0	0	0	0	0	0	0	0	0	0	0	3.2	9	YP_211980 BF2356 xylose isomerase [Bacteroides fragilis NCTC 9343] [Body Site: Gastrointestinal tract]
Bact_frag_NCTC_9343:637228040	3.2	3.5	0	0	1.8	3.6	0	1.8	3.6	3.6	4	5	0	0	0	0	0	0	0	0	0	0	0	0	YP_211991 BF2367 isoleucyl-tRNA synthetase [Bacteroides fragilis NCTC 9343] [Body Site: Gastrointestinal tract]
Bact_frag_NCTC_9343:637228057	4.2	3.5	8.2	4	2.7	0	0	0	18.8	24.5	0	0	3	7.3	0	0	11	8.5	0	3	0	0	0	9	YP_212006 BF2382 uronate isomerase [Bacteroides fragilis NCTC 9343] [Body Site: Gastrointestinal tract]
Bact_frag_NCTC_9343:637228068	0	2.4	0	0	0	0	0	0	0	0	0	0	0	0	0	0	0	0	0	0	0	0	0	0	YP_212017 BF2393 ATP-dependent protease [Bacteroides fragilis NCTC 9343] [Body Site: Gastrointestinal tract]
Bact_frag_NCTC_9343:637228111	0	0	0	0	0	0	0	0	0	0	0	0	0	1.8	0	0	0	0	0	0	0	0	2.1	0	YP_212060 BF2437 hypothetical protein [Bacteroides fragilis NCTC 9343] [Body Site: Gastrointestinal tract]
Bact_frag_NCTC_9343:637228131	0	0	0	0	0	0	0	0	0	0	0	0	0	0	0	0	0	0	0	0	0	0	0	2	YP_212078 BF2454 putative ABc transport system, membrane protein [Bacteroides fragilis NCTC 9343] [Body Site: Gastrointestinal tract]
Bact_frag_NCTC_9343:637228140	3.2	0	0	0	2.7	2.7	1.8	0	1.8	0	0	4	0	0	0	0	0	0	0	0	0	0	0	0	YP_212087 BF2463 aspartyl-tRNA synthetase [Bacteroides fragilis NCTC 9343] [Body Site: Gastrointestinal tract]
Bact_frag_NCTC_9343:637228151	0	0	0	0	0	0	0	0	1.8	1.8	0	0	0	0	0	0	2	0	0	0	0	0	0	0	YP_212098 BF2474 hypothetical protein [Bacteroides fragilis NCTC 9343] [Body Site: Gastrointestinal tract]
Bact_frag_NCTC_9343:637228171	2.1	0	0	0	4.5	2.7	1.8	0	1.8	2.7	3	0	0	0	0	0	0	0	0	0	0	0	0	0	YP_212115 BF2491 heat shock protein 90 [Bacteroides fragilis NCTC 9343] [Body Site: Gastrointestinal tract]
Bact_frag_NCTC_9343:637228173	3.2	2.4	0	2	0	0	0	0	0	0	0	0	0	0	0	0	0	2.1	0	2	2.3	0	0	0	YP_212117 BF2493 DNA gyrase A subunit [Bacteroides fragilis NCTC 9343] [Body Site: Gastrointestinal tract]
Bact_frag_NCTC_9343:637228181	0	0	0	2	0	0	0	0	0	0	0	0	0	0	0	0	0	0	0	0	0	0	0	0	YP_212125 BF2501 aerotolerance-related membrane protein [Bacteroides fragilis NCTC 9343] [Body Site: Gastrointestinal tract]
Bact_frag_NCTC_9343:637228190	2.1	0	0	3	0	0	0	0	2.7	0	0	0	0	0	0	0	0	0	0	0	0	0	0	0	YP_212134 BF2510 50S ribosomal protein L28 [Bacteroides fragilis NCTC 9343] [Body Site: Gastrointestinal tract]
Bact_frag_NCTC_9343:637228195	2.1	0	0	0	3.6	4.5	0	2.7	0	1.8	0	0	0	0	0	0	0	0	0	0	0	0	0	0	YP_212139 BF2515 prolyl-tRNA synthetase [Bacteroides fragilis NCTC 9343] [Body Site: Gastrointestinal tract]
Bact_frag_NCTC_9343:637228230	0	0	0	0	0	0	0	1.8	0	0	0	0	0	0	0	0	0	0	0	0	0	0	0	0	YP_212173 BF2549 putative bifunctional CbiF/CbiG cobalamin biosynthesis protein [Bacteroides fragilis NCTC 9343] [Body Site: Gastrointestinal tract]
Bact_frag_NCTC_9343:637228243	2.1	2.4	0	0	0	0	0	0	0	0	0	0	0	0	0	0	0	0	0	0	0	0	0	0	YP_212180 BF2556 superoxide dismutase [Fe] [Bacteroides fragilis NCTC 9343] [Body Site: Gastrointestinal tract]
Bact_frag_NCTC_9343:637228247	0	3.5	0	0	1.8	1.8	1.8	0	0	2.7	0	0	0	0	0	0	0	0	0	2	0	0	0	0	YP_212184 BF2560 thiamine biosynthesis protein ThiC [Bacteroides fragilis NCTC 9343] [Body Site: Gastrointestinal tract]
Bact_frag_NCTC_9343:637228253	0	0	0	0	0	0	0	0	0	0	0	0	0	0	0	0	2	2.1	0	0	0	0	0	0	YP_212190 BF2566 hypothetical protein [Bacteroides fragilis NCTC 9343] [Body Site: Gastrointestinal tract]
Bact_frag_NCTC_9343:637228254	4.2	5.9	3.1	7	27	32.6	19.7	32	10.8	11.8	3	6	0	5.5	4.4	0	0	0	2.1	3	0	4.2	0	3	YP_212191 BF2567 pyruvate phosphate dikinase [Bacteroides fragilis NCTC 9343] [Body Site: Gastrointestinal tract]
Bact_frag_NCTC_9343:637228263	0	0	0	0	0	0	0	1.8	0	0	0	0	0	0	0	0	0	0	0	0	0	0	0	0	YP_212200 BF2577 putative DNA recombination-related protein [Bacteroides fragilis NCTC 9343] [Body Site: Gastrointestinal tract]
Bact_frag_NCTC_9343:637228268	0	0	0	3	6.3	7.2	0	0	6.3	6.3	0	0	0	0	0	0	0	0	0	0	0	0	3.2	2	YP_212205 BF2582 hypothetical protein [Bacteroides fragilis NCTC 9343] [Body Site: Gastrointestinal tract]
Bact_frag_NCTC_9343:637228276	0	0	0	0	0	0	0	0	1.8	0	0	0	0	0	0	0	0	0	0	0	0	0	0	0	YP_212213 BF2590 phenylalanyl-tRNA synthetase beta subunit [Bacteroides fragilis NCTC 9343] [Body Site: Gastrointestinal tract]
Bact_frag_NCTC_9343:637228299	3.2	3.5	0	0	9	6.3	4.5	0	0	0	0	5	1	0	0	0	0	0	0	0	0	0	0	0	YP_212236 BF2613 UDP-glucose 4-epimerase [Bacteroides fragilis NCTC 9343] [Body Site: Gastrointestinal tract]
Bact_frag_NCTC_9343:637228310	0	0	0	2	0	0	0	0	0	0	0	0	0	0	0	0	0	0	0	0	0	0	0	0	YP_212247 BF2624 CTP synthetase [Bacteroides fragilis NCTC 9343] [Body Site: Gastrointestinal tract]
Bact_frag_NCTC_9343:637228313	0	2.4	0	0	0	0	0	0	0	1.8	0	0	0	0	0	0	2	3.2	0	0	0	0	4.2	2	YP_212250 BF2627 putative exported aminopeptidase [Bacteroides fragilis NCTC 9343] [Body Site: Gastrointestinal tract]
Bact_frag_NCTC_9343:637228326	0	0	0	0	0	0	0	0	0	0	2	0	0	0	0	0	0	0	0	0	0	0	0	0	YP_212263 BF2640 hypothetical protein [Bacteroides fragilis NCTC 9343] [Body Site: Gastrointestinal tract]
Bact_frag_NCTC_9343:637228331	0	0	0	0	0	0	0	0	7.2	8.2	0	0	0	0	0	0	0	0	0	0	0	0	0	0	YP_212268 BF2646 putative heat-shock related protein [Bacteroides fragilis NCTC 9343] [Body Site: Gastrointestinal tract]
Bact_frag_NCTC_9343:637228332	0	0	0	0	0	0	0	0	0	0	0	0	0	0	0	0	2	0	0	0	0	0	0	0	YP_212269 BF2647 putative two-component system sensor kinase/response regulator fusion protein [Bacteroides fragilis NCTC 9343] [Body Site: Gastrointestinal tract]
Bact_frag_NCTC_9343:637228341	0	0	0	0	0	0	0	0	0	0	0	0	9	10.1	0	0	0	0	2.1	0	0	0	0	0	YP_212278 BF2657 putative carbamoyl-phosphate synthase large chain 1 [Bacteroides fragilis NCTC 9343] [Body Site: Gastrointestinal tract]
Bact_frag_NCTC_9343:637228369	0	0	0	0	0	0	0	0	0	1.8	0	0	0	0	0	0	0	0	0	0	0	0	0	0	YP_212306 BF2688 5-aminoimidazole-4-carboxamide ribonucleotide transformylase [Bacteroides fragilis NCTC 9343] [Body Site: Gastrointestinal tract]
Bact_frag_NCTC_9343:637228389	0	0	0	0	0	0	0	0	1.8	0	0	0	0	0	0	0	0	0	0	0	0	0	0	2	YP_212326 BF2709 putative cobalamin biosynthesis-related protein [Bacteroides fragilis NCTC 9343] [Body Site: Gastrointestinal tract]
Bact_frag_NCTC_9343:637228398	0	0	0	0	0	0	0	0	0	0	0	0	0	0	0	0	0	0	0	0	0	0	0	3	YP_212335 BF2718 keto-hydroxyglutarate-aldolase/keto-deoxy- phosphogluconate aldolase [Bacteroides fragilis NCTC 9343] [Body Site: Gastrointestinal tract]
Bact_frag_NCTC_9343:637228399	0	0	2	0	0	0	0	0	0	0	0	0	0	0	0	0	0	0	0	0	0	0	5.3	0	YP_212336 BF2719 putative kinase [Bacteroides fragilis NCTC 9343] [Body Site: Gastrointestinal tract]
Bact_frag_NCTC_9343:637228411	0	0	0	0	5.4	6.3	2.7	2.7	3.6	2.7	0	0	0	0	0	0	0	0	0	0	0	0	0	0	YP_212348 BF2731 30S ribosomal protein S16 [Bacteroides fragilis NCTC 9343] [Body Site: Gastrointestinal tract]
Bact_frag_NCTC_9343:637228421	6.4	2.4	2	4	4.5	5.4	0	1.8	3.6	6.3	0	0	2	3.7	0	0	0	0	0	4.1	0	0	0	3	YP_212358 BF2741 putative glycogen phosphorylase [Bacteroides fragilis NCTC 9343] [Body Site: Gastrointestinal tract]
Bact_frag_NCTC_9343:637228426	0	4.7	2	0	5.4	5.4	2.7	1.8	0	0	0	0	0	1.8	0	0	0	0	0	0	0	2.1	0	0	YP_212363 BF2746 V-type ATP synthase subunit B [Bacteroides fragilis NCTC 9343] [Body Site: Gastrointestinal tract]
Bact_frag_NCTC_9343:637228427	3.2	2.4	2	0	3.6	1.8	3.6	3.6	0	0	0	0	0	2.7	0	0	0	0	3.1	0	3.4	0	0	0	YP_212364 BF2747 V-type ATP synthase subunit A [Bacteroides fragilis NCTC 9343] [Body Site: Gastrointestinal tract]
Bact_frag_NCTC_9343:637228429	2.1	4.7	0	0	0	1.8	2.7	0	0	0	0	0	0	0	0	0	0	0	0	0	0	0	0	0	YP_212366 BF2749 putative V-type ATP synthase subunit E [Bacteroides fragilis NCTC 9343] [Body Site: Gastrointestinal tract]
Bact_frag_NCTC_9343:637228445	0	0	2	3	0	0	0	0	0	0	0	2	0	0	0	0	0	0	0	0	0	0	0	0	YP_212377 BF2761 putative heat shock-related protease [Bacteroides fragilis NCTC 9343] [Body Site: Gastrointestinal tract]
Bact_frag_NCTC_9343:637228461	2.1	0	0	0	0	0	0	0	1.8	1.8	0	0	0	0	0	0	0	0	0	0	0	0	0	0	YP_212393 BF2777 putative thiol peroxidase [Bacteroides fragilis NCTC 9343] [Body Site: Gastrointestinal tract]
Bact_frag_NCTC_9343:637228503	0	0	0	0	0	0	1.8	0	2.7	2.7	0	0	0	0	0	0	0	0	0	0	0	0	0	0	YP_212435 BF2820 putative pyruvate carboxylase [Bacteroides fragilis NCTC 9343] [Body Site: Gastrointestinal tract]
Bact_frag_NCTC_9343:637228507	0	0	0	0	0	0	0	0	0	0	0	0	0	0	0	0	0	0	0	0	0	0	3.2	0	YP_212439 BF2824 hypothetical protein [Bacteroides fragilis NCTC 9343] [Body Site: Gastrointestinal tract]
Bact_frag_NCTC_9343:637228531	3.2	0	0	0	4.5	3.6	1.8	1.8	0	0	2	2	0	0	0	0	0	0	0	0	0	0	0	0	YP_212463 BF2849 conserved hypothetical PhoH-like protein [Bacteroides fragilis NCTC 9343] [Body Site: Gastrointestinal tract]
Bact_frag_NCTC_9343:637228546	3.2	0	0	0	0	3.6	0	0	0	1.8	0	0	0	0	0	0	0	0	0	0	0	0	0	0	YP_212478 BF2864 2-amino-3-ketobutyrate coenzyme A ligase [Bacteroides fragilis NCTC 9343] [Body Site: Gastrointestinal tract]
Bact_frag_NCTC_9343:637228566	5.3	11.8	9.2	9	3.6	2.7	0	0	12.5	15.4	2	4	0	1.8	0	0	4	2.1	3.1	3	0	0	9.5	10	YP_212498 BF2884 ferritin A [Bacteroides fragilis NCTC 9343] [Body Site: Gastrointestinal tract]
Bact_frag_NCTC_9343:637228568	0	0	0	0	0	0	0	0	1.8	0	0	3	0	0	0	0	0	0	0	0	0	0	0	0	YP_212500 BF2886 putative aspartokinase III [Bacteroides fragilis NCTC 9343] [Body Site: Gastrointestinal tract]
Bact_frag_NCTC_9343:637228590	0	0	0	0	0	0	0	1.8	0	0	0	0	0	0	0	0	0	0	0	0	0	0	0	0	YP_212520 BF2906 hypothetical protein [Bacteroides fragilis NCTC 9343] [Body Site: Gastrointestinal tract]
Bact_frag_NCTC_9343:637228591	2.1	2.4	0	0	0	0	0	0	0	0	0	0	2	3.7	0	0	0	0	0	0	0	0	0	0	YP_212521 BF2907 hypothetical protein [Bacteroides fragilis NCTC 9343] [Body Site: Gastrointestinal tract]
Bact_frag_NCTC_9343:637228621	3.2	0	0	3	5.4	5.4	0	2.7	2.7	10.9	0	0	2	1.8	0	0	0	0	0	0	0	0	3.2	3	YP_212552 BF2938 diphosphate--fructose-6-phosphate 1-phosphotransferase [Bacteroides fragilis NCTC 9343] [Body Site: Gastrointestinal tract]
Bact_frag_NCTC_9343:637228622	0	0	0	0	0	0	0	0	0	0	0	0	0	0	0	0	3	0	0	0	0	0	0	0	YP_212553 BF2939 putative lipoprotein [Bacteroides fragilis NCTC 9343] [Body Site: Gastrointestinal tract]
Bact_frag_NCTC_9343:637228624	0	0	0	0	0	0	0	0	0	0	0	0	0	0	0	0	0	2.1	0	0	0	0	2.1	0	YP_212555 BF2941 hypothetical protein [Bacteroides fragilis NCTC 9343] [Body Site: Gastrointestinal tract]
Bact_frag_NCTC_9343:637228625	0	0	0	0	0	0	0	0	0	0	0	0	0	0	0	0	7	12.8	0	0	0	0	0	0	YP_212556 BF2942 hypothetical protein [Bacteroides fragilis NCTC 9343] [Body Site: Gastrointestinal tract]
Bact_frag_NCTC_9343:637228628	0	0	0	0	0	0	0	0	1.8	0	0	0	0	0	0	0	0	0	0	0	0	0	0	0	YP_212559 BF2945 putative puter membrane protein [Bacteroides fragilis NCTC 9343] [Body Site: Gastrointestinal tract]
Bact_frag_NCTC_9343:637228636	0	0	0	0	0	0	0	0	3.6	3.6	2	0	2	0	0	0	0	0	0	0	0	0	0	0	YP_212567 BF2953 glucosamine-6-phosphate deaminase [Bacteroides fragilis NCTC 9343] [Body Site: Gastrointestinal tract]
Bact_frag_NCTC_9343:637228701	2.1	3.5	0	0	4.5	1.8	2.7	2.7	5.4	4.5	0	2	0	1.8	0	0	0	0	0	0	0	0	6.3	5	YP_212632 BF3018 putative rubrerythrin-like protein [Bacteroides fragilis NCTC 9343] [Body Site: Gastrointestinal tract]
Bact_frag_NCTC_9343:637228707	2.1	0	0	0	0	0	0	0	0	0	0	0	0	0	0	0	0	0	0	0	0	0	0	0	YP_212638 BF3024 hypothetical protein [Bacteroides fragilis NCTC 9343] [Body Site: Gastrointestinal tract]
Bact_frag_NCTC_9343:637228728	14.9	20.1	29.7	36	45.9	53.4	60.1	47.2	32.3	35.4	18	15	31	42.2	11	7	11	8.5	30.9	27.4	10.1	13.7	28.6	25	YP_212659 BF3045 hypothetical protein [Bacteroides fragilis NCTC 9343] [Body Site: Gastrointestinal tract]
Bact_frag_NCTC_9343:637228729	11.7	14.2	9.2	6	19.8	25.4	17.9	16.9	7.2	9.1	10	5	14	14.7	7.7	7	7	6.4	13.4	7.1	7.9	6.3	8.5	3	YP_212660 BF3046 hypothetical protein [Bacteroides fragilis NCTC 9343] [Body Site: Gastrointestinal tract]
Bact_frag_NCTC_9343:637228734	2.1	2.4	0	0	2.7	2.7	0	1.8	0	0	0	0	0	0	0	0	0	0	0	0	0	0	0	0	YP_212665 BF3052 transcription termination factor Rho [Bacteroides fragilis NCTC 9343] [Body Site: Gastrointestinal tract]
Bact_frag_NCTC_9343:637228738	0	0	0	0	0	1.8	0	0	0	0	0	0	0	0	0	0	0	0	0	0	0	0	0	0	YP_212669 BF3056 signal recognition particle protein [Bacteroides fragilis NCTC 9343] [Body Site: Gastrointestinal tract]
Bact_frag_NCTC_9343:637228746	2.1	0	0	0	0	0	0	0	0	0	0	0	0	0	0	0	0	0	0	0	0	0	0	0	YP_212676 BF3063 putative ABC transport system, ATP-binding protein [Bacteroides fragilis NCTC 9343] [Body Site: Gastrointestinal tract]
Bact_frag_NCTC_9343:637228765	0	0	0	0	0	0	0	0	0	0	0	0	0	0	0	0	0	0	0	0	0	0	2.1	0	YP_212695 BF3082 transaldolase [Bacteroides fragilis NCTC 9343] [Body Site: Gastrointestinal tract]
Bact_frag_NCTC_9343:637228773	0	0	3.1	0	0	0	0	0	0	0	0	0	2	0	0	0	2	0	0	0	0	0	4.2	4	YP_212703 BF3090 fructose-bisphosphate aldolase [Bacteroides fragilis NCTC 9343] [Body Site: Gastrointestinal tract]
Bact_frag_NCTC_9343:637228780	3.2	0	0	0	0	0	0	0	0	0	0	0	0	0	0	0	0	0	0	0	0	0	0	0	YP_212710 BF3097 hypothetical protein [Bacteroides fragilis NCTC 9343] [Body Site: Gastrointestinal tract]
Bact_frag_NCTC_9343:637228791	0	0	0	0	3.6	5.4	0	2.7	4.5	4.5	2	0	0	0	0	0	0	0	0	0	0	0	0	0	YP_212720 BF3107 phosphoglycerate kinase [Bacteroides fragilis NCTC 9343] [Body Site: Gastrointestinal tract]
Bact_frag_NCTC_9343:637228811	0	0	0	0	0	0	0	0	1.8	0	0	0	0	0	0	0	0	0	0	0	0	0	0	0	YP_212740 BF3127 hypothetical protein [Bacteroides fragilis NCTC 9343] [Body Site: Gastrointestinal tract]
Bact_frag_NCTC_9343:637228812	5.3	11.8	4.1	4	7.2	8.2	8.1	7.1	9	9.1	6	4	7	8.2	3.3	0	2	0	9.3	9.1	0	0	7.4	9	YP_212741 BF3128 putative methylmalonyl-CoA decarboxylase, alpha-subunit [Bacteroides fragilis NCTC 9343] [Body Site: Gastrointestinal tract]
Bact_frag_NCTC_9343:637228813	0	0	0	0	0	0	0	0	0	0	0	2	0	0	0	0	0	0	0	0	0	0	0	0	YP_212742 BF3129 hypothetical protein [Bacteroides fragilis NCTC 9343] [Body Site: Gastrointestinal tract]
Bact_frag_NCTC_9343:637228817	0	0	0	0	0	0	0	0	0	0	0	0	0	0	0	0	0	0	0	0	2.3	0	0	0	YP_212746 BF3133 hypothetical protein [Bacteroides fragilis NCTC 9343] [Body Site: Gastrointestinal tract]
Bact_frag_NCTC_9343:637228822	7.4	5.9	3.1	2	9.9	10.9	9.9	6.2	9	4.5	8	8	5	3.7	0	0	0	0	0	0	0	0	0	0	YP_212751 BF3138 fructose-bisphosphate aldolase [Bacteroides fragilis NCTC 9343] [Body Site: Gastrointestinal tract]
Bact_frag_NCTC_9343:637228824	0	0	0	0	0	0	0	0	1.8	0	0	0	0	0	0	0	0	0	0	0	0	0	0	0	YP_212753 BF3140 50S ribosomal protein L31 [Bacteroides fragilis NCTC 9343] [Body Site: Gastrointestinal tract]
Bact_frag_NCTC_9343:637228829	0	0	0	0	0	0	0	0	1.8	2.7	0	2	0	0	0	0	0	0	0	0	0	0	2.1	0	YP_212758 BF3145 hypothetical protein [Bacteroides fragilis NCTC 9343] [Body Site: Gastrointestinal tract]
Bact_frag_NCTC_9343:637228830	3.2	3.5	0	0	1.8	1.8	0	1.8	0	0	4	0	3	3.7	0	2	0	3.2	0	0	0	0	0	2	YP_212759 BF3146 hypothetical protein [Bacteroides fragilis NCTC 9343] [Body Site: Gastrointestinal tract]
Bact_frag_NCTC_9343:637228838	0	2.4	2	0	1.8	2.7	0	0	1.8	3.6	0	3	0	2.7	0	0	0	0	0	0	0	0	4.2	3	YP_212767 BF3154 phosphoribosylformylglycinamidine synthase [Bacteroides fragilis NCTC 9343] [Body Site: Gastrointestinal tract]
Bact_frag_NCTC_9343:637228852	25.5	24.8	12.3	8	33.3	37.1	17	20.5	18.8	20	13	11	11	11	0	0	0	0	6.2	4.1	0	0	4.2	9	YP_212781 BF3168 putative pyruvate-flavodoxin oxidoreductase [Bacteroides fragilis NCTC 9343] [Body Site: Gastrointestinal tract]
Bact_frag_NCTC_9343:637228861	0	0	0	0	0	0	0	0	0	0	0	0	0	0	0	0	0	0	0	0	0	0	3.2	3	YP_212790 BF3177 levanase [Bacteroides fragilis NCTC 9343] [Body Site: Gastrointestinal tract]
Bact_frag_NCTC_9343:637228862	0	0	0	0	0	0	0	0	0	0	0	0	0	0	0	0	0	0	0	0	0	0	3.2	2	YP_212791 BF3178 hypothetical protein [Bacteroides fragilis NCTC 9343] [Body Site: Gastrointestinal tract]
Bact_frag_NCTC_9343:637228864	0	0	0	0	0	0	0	0	0	0	0	0	0	0	0	0	7	5.3	0	0	0	0	0	0	YP_212793 BF3180 hypothetical protein [Bacteroides fragilis NCTC 9343] [Body Site: Gastrointestinal tract]
Bact_frag_NCTC_9343:637228865	0	0	0	0	0	0	0	0	0	0	0	0	0	0	0	0	9	8.5	0	0	0	0	0	0	YP_212794 BF3181 putative lipoprotein [Bacteroides fragilis NCTC 9343] [Body Site: Gastrointestinal tract]
Bact_frag_NCTC_9343:637228879	0	0	0	0	0	0	0	0	0	0	0	0	0	0	0	0	0	0	0	0	0	0	3.2	0	YP_212808 BF3195 hypothetical protein [Bacteroides fragilis NCTC 9343] [Body Site: Gastrointestinal tract]
Bact_frag_NCTC_9343:637228883	0	2.4	4.1	2	0	0	0	0	0	0	0	0	0	0	0	0	9	13.9	6.2	6.1	0	0	2.1	3	YP_212812 BF3199 hypothetical protein [Bacteroides fragilis NCTC 9343] [Body Site: Gastrointestinal tract]
Bact_frag_NCTC_9343:637228884	0	0	0	0	0	0	0	0	1.8	3.6	0	0	0	0	0	0	17	11.7	3.1	9.1	0	0	0	0	YP_212813 BF3200 putative lipoprotein [Bacteroides fragilis NCTC 9343] [Body Site: Gastrointestinal tract]
Bact_frag_NCTC_9343:637228886	2.1	7.1	2	2	0	0	3.6	0	0	0	2	3	6	6.4	0	0	0	0	0	3	0	0	0	0	YP_212815 BF3202 putative electron transfer flavoprotein beta-subunit [Bacteroides fragilis NCTC 9343] [Body Site: Gastrointestinal tract]
Bact_frag_NCTC_9343:637228888	0	0	0	0	0	0	0	0	0	0	0	0	1	0	0	0	0	0	0	0	0	0	0	0	YP_212817 BF3204 putative acyl-CoA dehydrogenase [Bacteroides fragilis NCTC 9343] [Body Site: Gastrointestinal tract]
Bact_frag_NCTC_9343:637228906	26.5	17.7	3.1	5	18	15.4	19.7	20.5	18.8	14.5	7	11	11	17.4	0	0	0	0	6.2	9.1	0	0	4.2	5	YP_212835 BF3222 chaperonin GroEL [Bacteroides fragilis NCTC 9343] [Body Site: Gastrointestinal tract]
Bact_frag_NCTC_9343:637228907	4.2	5.9	4.1	0	3.6	5.4	6.3	6.2	5.4	7.3	0	3	1	5.5	2.2	0	0	0	2.1	4.1	0	0	3.2	4	YP_212836 BF3223 co-chaperonin GroES [Bacteroides fragilis NCTC 9343] [Body Site: Gastrointestinal tract]
Bact_frag_NCTC_9343:637228927	0	0	0	0	1.8	1.8	0	0	0	0	0	0	0	1.8	0	0	0	0	0	0	0	0	0	0	YP_212856 BF3243 adenylosuccinate synthetase [Bacteroides fragilis NCTC 9343] [Body Site: Gastrointestinal tract]
Bact_frag_NCTC_9343:637228932	0	0	0	0	3.6	3.6	0	2.7	2.7	8.2	2	4	0	0	0	0	0	0	0	0	0	0	0	0	YP_212861 BF3248 putative AraC-family regulatory protein [Bacteroides fragilis NCTC 9343] [Body Site: Gastrointestinal tract]
Bact_frag_NCTC_9343:637228941	0	0	0	0	0	0	0	0	0	0	0	0	0	0	0	0	0	0	0	0	0	0	0	4	YP_212871 BF3257 hypothetical protein [Bacteroides fragilis NCTC 9343] [Body Site: Gastrointestinal tract]
Bact_frag_NCTC_9343:637228942	0	0	2	0	0	0	0	0	0	0	0	0	0	0	0	2	0	0	0	0	0	0	2.1	2	YP_212872 BF3258 hypothetical protein [Bacteroides fragilis NCTC 9343] [Body Site: Gastrointestinal tract]
Bact_frag_NCTC_9343:637228951	0	0	0	0	2.7	0	0	0	0	0	0	0	0	0	0	0	0	0	0	0	0	0	0	0	YP_212881 BF3267 putative 2-isopropylmalate synthase 1 [Bacteroides fragilis NCTC 9343] [Body Site: Gastrointestinal tract]
Bact_frag_NCTC_9343:637228961	0	0	0	0	0	0	0	0	0	0	0	0	0	0	0	0	0	0	0	0	0	0	2.1	2	YP_212886 BF3272 putative protease IV [Bacteroides fragilis NCTC 9343] [Body Site: Gastrointestinal tract]
Bact_frag_NCTC_9343:637228989	2.1	0	0	0	0	0	0	0	0	0	0	0	1	0	0	0	0	2.1	0	3	0	0	0	0	YP_212913 BF3301 putative two-component system sensor kinase/response regulator fusion protein [Bacteroides fragilis NCTC 9343] [Body Site: Gastrointestinal tract]
Bact_frag_NCTC_9343:637229026	0	0	0	0	0	0	0	0	0	0	0	0	0	0	0	0	0	0	0	2	0	0	0	0	YP_212950 BF3339 putative carboxyl transferase [Bacteroides fragilis NCTC 9343] [Body Site: Gastrointestinal tract]
Bact_frag_NCTC_9343:637229029	0	0	0	0	0	0	0	0	1.8	0	0	0	0	1.8	0	0	0	0	0	0	0	0	0	0	YP_212953 BF3343 inositol-5-monophosphate dehydrogenase [Bacteroides fragilis NCTC 9343] [Body Site: Gastrointestinal tract]
Bact_frag_NCTC_9343:637229036	0	2.4	0	0	0	0	0	0	0	0	0	0	0	0	0	0	0	0	0	0	0	0	0	0	YP_212960 BF3351 putative cysteine biosynthesis related protein [Bacteroides fragilis NCTC 9343] [Body Site: Gastrointestinal tract]
Bact_frag_NCTC_9343:637229076	0	0	2	0	0	0	0	0	0	0	0	0	0	0	0	0	0	0	0	0	0	0	0	0	YP_212999 BF3393 conserved exported hypothetical protein [Bacteroides fragilis NCTC 9343] [Body Site: Gastrointestinal tract]
Bact_frag_NCTC_9343:637229088	2.1	2.4	2	3	7.2	8.2	4.5	5.3	0	1.8	0	0	1	1.8	0	0	0	0	0	0	0	0	0	0	YP_213011 BF3405 hypothetical protein [Bacteroides fragilis NCTC 9343] [Body Site: Gastrointestinal tract]
Bact_frag_NCTC_9343:637229091	2.1	3.5	2	2	3.6	3.6	0	0	0	0	0	0	2	0	0	0	0	0	0	0	0	0	0	0	YP_213014 BF3408 putative NADP-dependent malic enzyme [Bacteroides fragilis NCTC 9343] [Body Site: Gastrointestinal tract]
Bact_frag_NCTC_9343:637229092	11.7	5.9	11.3	7	18	14.5	1.8	5.3	2.7	1.8	6	2	11	10.1	2.2	8	4	5.3	10.3	10.1	0	0	12.7	17	YP_213015 BF3409 glutamate dehydrogenase [Bacteroides fragilis NCTC 9343] [Body Site: Gastrointestinal tract]
Bact_frag_NCTC_9343:637229095	0	0	0	0	0	0	0	0	0	0	0	0	0	0	0	3	0	0	0	0	0	0	0	0	YP_213018 BF3412 putative outer membrane protein Omp117 [Bacteroides fragilis NCTC 9343] [Body Site: Gastrointestinal tract]
Bact_frag_NCTC_9343:637229096	0	0	0	0	0	0	0	0	0	0	0	0	0	0	0	0	2	2.1	0	0	0	0	0	0	YP_213019 BF3413 hypothetical protein [Bacteroides fragilis NCTC 9343] [Body Site: Gastrointestinal tract]
Bact_frag_NCTC_9343:637229119	29.7	35.4	22.5	19	23.4	27.2	16.1	14.2	23.3	27.2	27	26	31	18.3	5.5	8	17	13.9	24.7	20.3	0	0	50.8	43	YP_213042 BF3437 glutamate dehydrogenase [Bacteroides fragilis NCTC 9343] [Body Site: Gastrointestinal tract]
Bact_frag_NCTC_9343:637229127	0	0	0	0	1.8	0	0	0	0	0	0	0	0	0	0	0	0	0	0	0	0	0	0	0	YP_213050 BF3445 hypothetical protein [Bacteroides fragilis NCTC 9343] [Body Site: Gastrointestinal tract]
Bact_frag_NCTC_9343:637229162	0	0	0	0	0	0	0	1.8	3.6	2.7	0	0	0	0	0	0	0	0	0	0	0	0	0	6	YP_213085 BF3481 putative oxidoreductase [Bacteroides fragilis NCTC 9343] [Body Site: Gastrointestinal tract]
Bact_frag_NCTC_9343:637229178	0	0	0	0	0	0	0	0	0	0	0	0	0	1.8	0	0	0	0	0	0	0	0	0	0	YP_213101 BF3499 hypothetical protein [Bacteroides fragilis NCTC 9343] [Body Site: Gastrointestinal tract]
Bact_frag_NCTC_9343:637229204	0	0	0	0	0	2.7	0	0	0	0	0	0	0	0	0	0	0	0	0	0	0	0	0	0	YP_213127 BF3525 putative AsnC family regulatory protein [Bacteroides fragilis NCTC 9343] [Body Site: Gastrointestinal tract]
Bact_frag_NCTC_9343:637229209	7.4	5.9	8.2	9	5.4	5.4	3.6	5.3	8.1	10	6	0	4	2.7	5.5	5	5	5.3	0	3	2.3	0	0	3	YP_213132 BF3530 hypothetical protein [Bacteroides fragilis NCTC 9343] [Body Site: Gastrointestinal tract]
Bact_frag_NCTC_9343:637229214	0	3.5	0	0	0	0	0	0	0	0	0	0	0	0	0	0	0	0	0	0	0	0	0	0	YP_213136 BF3534 conserved hypothetical outer membrane protein [Bacteroides fragilis NCTC 9343] [Body Site: Gastrointestinal tract]
Bact_frag_NCTC_9343:637229217	0	0	0	0	0	1.8	1.8	0	1.8	2.7	0	0	0	0	0	0	0	0	0	0	0	0	0	0	YP_213139 BF3537 6-phosphofructokinase [Bacteroides fragilis NCTC 9343] [Body Site: Gastrointestinal tract]
Bact_frag_NCTC_9343:637229221	2.1	0	0	0	4.5	3.6	0	2.7	0	4.5	5	3	0	0	0	0	0	0	0	0	0	0	0	0	YP_213143 BF3541 citrate synthase [Bacteroides fragilis NCTC 9343] [Body Site: Gastrointestinal tract]
Bact_frag_NCTC_9343:637229223	0	0	0	0	0	0	0	0	0	0	0	0	0	0	0	0	0	0	2.1	0	0	0	0	0	YP_213145 BF3543 putative aconitase [Bacteroides fragilis NCTC 9343] [Body Site: Gastrointestinal tract]
Bact_frag_NCTC_9343:637229226	0	0	0	0	5.4	9.1	0	0	0	0	2	0	1	0	0	0	0	0	0	0	0	0	0	0	YP_213148 BF3546 putative reductoisomerase [Bacteroides fragilis NCTC 9343] [Body Site: Gastrointestinal tract]
Bact_frag_NCTC_9343:637229248	0	0	0	0	1.8	0	0	0	0	0	0	0	0	0	0	0	0	0	0	0	0	0	0	0	YP_213170 BF3571 hypothetical protein [Bacteroides fragilis NCTC 9343] [Body Site: Gastrointestinal tract]
Bact_frag_NCTC_9343:637229249	0	0	0	0	0	0	0	0	0	0	0	0	0	0	0	0	0	0	4.1	2	4.5	8.4	0	0	YP_213171 BF3572 hypothetical protein [Bacteroides fragilis NCTC 9343] [Body Site: Gastrointestinal tract]
Bact_frag_NCTC_9343:637229252	0	0	0	0	0	0	0	0	0	0	0	0	0	0	0	0	0	0	0	0	0	0	4.2	2	YP_213174 BF3575 putative lipoprotein [Bacteroides fragilis NCTC 9343] [Body Site: Gastrointestinal tract]
Bact_frag_NCTC_9343:637229253	0	0	0	0	0	0	0	0	0	0	0	0	0	0	0	0	0	3.2	4.1	2	2.3	0	4.2	7	YP_213175 BF3576 hypothetical protein [Bacteroides fragilis NCTC 9343] [Body Site: Gastrointestinal tract]
Bact_frag_NCTC_9343:637229255	0	0	0	0	0	0	0	0	0	0	0	0	0	0	0	0	3	2.1	0	0	0	0	0	0	YP_213177 BF3580 hypothetical protein [Bacteroides fragilis NCTC 9343] [Body Site: Gastrointestinal tract]
Bact_frag_NCTC_9343:637229256	0	0	0	0	0	0	0	0	0	0	0	0	0	0	0	0	6	4.3	0	0	0	0	0	0	YP_213178 BF3581 hypothetical protein [Bacteroides fragilis NCTC 9343] [Body Site: Gastrointestinal tract]
Bact_frag_NCTC_9343:637229265	3.2	4.7	3.1	3	0	0	0	0	5.4	3.6	4	0	0	6.4	0	0	0	0	0	0	0	0	0	0	YP_213187 BF3592 methylmalonyl-CoA mutase [Bacteroides fragilis NCTC 9343] [Body Site: Gastrointestinal tract]
Bact_frag_NCTC_9343:637229266	0	2.4	0	0	1.8	1.8	0	1.8	3.6	1.8	0	0	0	0	0	0	0	0	0	0	0	0	2.1	0	YP_213188 BF3593 putative methylmalonyl-CoA mutase small subunit [Bacteroides fragilis NCTC 9343] [Body Site: Gastrointestinal tract]
Bact_frag_NCTC_9343:637229274	0	0	0	0	2.7	0	4.5	0	0	0	0	0	1	0	0	0	0	0	0	0	0	0	0	0	YP_213196 BF3602 lysyl-tRNA synthetase [Bacteroides fragilis NCTC 9343] [Body Site: Gastrointestinal tract]
Bact_frag_NCTC_9343:637229276	0	2.4	0	0	0	0	0	1.8	0	1.8	0	0	0	1.8	0	0	0	0	0	0	0	0	0	0	YP_213198 BF3604 glucose-6-phosphate isomerase [Bacteroides fragilis NCTC 9343] [Body Site: Gastrointestinal tract]
Bact_frag_NCTC_9343:637229292	3.2	0	0	0	2.7	2.7	0	0	0	0	2	0	0	0	0	0	0	0	0	0	0	0	0	0	YP_213213 BF3619 putative ribonucleoside reductase [Bacteroides fragilis NCTC 9343] [Body Site: Gastrointestinal tract]
Bact_frag_NCTC_9343:637229303	0	0	0	0	0	2.7	0	0	4.5	1.8	0	0	0	0	0	0	0	0	0	0	0	0	0	0	YP_213224 BF3630 putative 50S ribosomal protein L9 [Bacteroides fragilis NCTC 9343] [Body Site: Gastrointestinal tract]
Bact_frag_NCTC_9343:637229304	0	0	0	0	3.6	2.7	1.8	0	0	0	0	0	0	1.8	0	0	0	0	0	0	0	0	0	0	YP_213225 BF3631 putative 30S ribosomal protein S18 [Bacteroides fragilis NCTC 9343] [Body Site: Gastrointestinal tract]
Bact_frag_NCTC_9343:637229305	0	0	0	0	3.6	6.3	0	0	0	0	2	0	0	0	0	0	0	0	0	0	0	0	0	0	YP_213226 BF3632 30S ribosomal protein S6 [Bacteroides fragilis NCTC 9343] [Body Site: Gastrointestinal tract]
Bact_frag_NCTC_9343:637229307	2.1	4.7	0	0	9.9	9.1	2.7	3.6	7.2	6.3	5	7	0	1.8	0	0	0	0	0	0	0	0	0	0	YP_213228 BF3634 two-component system, transcriptional regulatory protein [Bacteroides fragilis NCTC 9343] [Body Site: Gastrointestinal tract]
Bact_frag_NCTC_9343:637229309	2.1	0	0	0	13.5	9.1	5.4	4.4	4.5	3.6	6	8	0	0	0	0	0	0	0	0	0	0	0	0	YP_213230 BF3636 putative elongation factor G [Bacteroides fragilis NCTC 9343] [Body Site: Gastrointestinal tract]
Bact_frag_NCTC_9343:637229330	0	0	0	0	0	0	0	0	0	0	0	0	0	1.8	0	0	0	0	0	0	0	0	0	0	YP_213251 BF3658 putative transport-related, membrane protein [Bacteroides fragilis NCTC 9343] [Body Site: Gastrointestinal tract]
Bact_frag_NCTC_9343:637229334	0	0	0	0	0	0	0	0	0	0	0	0	0	0	0	0	0	0	0	0	0	3.2	0	0	YP_213255 BF3662 putative iron hydrogenase [Bacteroides fragilis NCTC 9343] [Body Site: Gastrointestinal tract]
Bact_frag_NCTC_9343:637229339	0	0	0	0	0	0	0	1.8	0	0	0	0	0	2.7	0	0	0	0	0	0	0	0	0	0	YP_213260 BF3667 putative glycosyl hydrolase [Bacteroides fragilis NCTC 9343] [Body Site: Gastrointestinal tract]
Bact_frag_NCTC_9343:637229340	0	2.4	0	0	0	0	0	0	0	0	0	0	0	0	0	0	0	0	0	0	0	0	0	0	YP_213261 BF3668 putative phosphoglucomutase/phosphomannomutase family protein [Bacteroides fragilis NCTC 9343] [Body Site: Gastrointestinal tract]
Bact_frag_NCTC_9343:637229375	0	0	0	0	0	0	0	0	0	0	0	0	0	0	0	0	0	0	0	0	0	2.1	0	0	YP_213296 BF3707 hypothetical protein [Bacteroides fragilis NCTC 9343] [Body Site: Gastrointestinal tract]
Bact_frag_NCTC_9343:637229391	0	0	0	0	0	0	0	0	0	0	0	0	0	0	0	0	0	2.1	0	0	0	0	0	0	YP_213312 BF3723 hypothetical protein [Bacteroides fragilis NCTC 9343] [Body Site: Gastrointestinal tract]
Bact_frag_NCTC_9343:637229397	2.1	2.4	6.1	6	14.4	13.6	7.2	5.3	10.8	11.8	2	2	2	1.8	0	2	2	0	0	3	0	3.2	2.1	3	YP_213318 BF3729 triosephosphate isomerase [Bacteroides fragilis NCTC 9343] [Body Site: Gastrointestinal tract]
Bact_frag_NCTC_9343:637229405	0	0	0	0	0	0	0	0	0	0	0	0	0	0	0	0	0	0	2.1	0	0	0	0	0	YP_213326 BF3737 putative TonB exported protein [Bacteroides fragilis NCTC 9343] [Body Site: Gastrointestinal tract]
Bact_frag_NCTC_9343:637229427	3.2	2.4	0	0	10.8	10	5.4	6.2	7.2	10	0	0	2	3.7	0	0	0	0	2.1	5.1	0	0	2.1	6	YP_213343 BF3753 putative malate dehydrogenase [Bacteroides fragilis NCTC 9343] [Body Site: Gastrointestinal tract]
Bact_frag_NCTC_9343:637229432	0	0	2	0	0	0	0	0	0	0	0	0	0	0	0	0	2	0	0	0	0	0	2.1	2	YP_213348 BF3759 putative outer membrane protein [Bacteroides fragilis NCTC 9343] [Body Site: Gastrointestinal tract]
Bact_frag_NCTC_9343:637229458	0	2.4	0	3	17.1	26.3	3.6	5.3	7.2	9.1	4	5	0	0	0	0	0	0	0	0	0	0	0	0	YP_213374 BF3785 30S ribosomal protein S2 [Bacteroides fragilis NCTC 9343] [Body Site: Gastrointestinal tract]
Bact_frag_NCTC_9343:637229459	0	2.4	0	0	1.8	3.6	2.7	3.6	1.8	1.8	0	0	0	0	0	0	0	0	0	0	0	0	0	0	YP_213375 BF3786 30S ribosomal protein S9 [Bacteroides fragilis NCTC 9343] [Body Site: Gastrointestinal tract]
Bact_frag_NCTC_9343:637229463	0	0	0	0	1.8	0	0	0	0	0	0	0	0	0	0	0	0	0	0	0	0	0	0	0	YP_213379 BF3790 asparaginyl-tRNA synthetase [Bacteroides fragilis NCTC 9343] [Body Site: Gastrointestinal tract]
Bact_frag_NCTC_9343:637229483	4.2	3.5	2	0	4.5	6.3	1.8	4.4	2.7	1.8	3	3	1	5.5	0	0	0	0	2.1	0	0	0	0	0	YP_213396 BF3808 putative carbamoyl-phosphate synthase large chain 2 [Bacteroides fragilis NCTC 9343] [Body Site: Gastrointestinal tract]
Bact_frag_NCTC_9343:637229485	0	0	0	0	0	0	0	0	2.7	0	0	0	1	0	0	0	2	2.1	0	0	0	0	0	0	YP_213398 BF3810 putative major outer membrane protein [Bacteroides fragilis NCTC 9343] [Body Site: Gastrointestinal tract]
Bact_frag_NCTC_9343:637229559	6.4	7.1	6.1	7	6.3	6.3	9	8.9	4.5	4.5	3	0	1	8.2	0	0	0	0	9.3	4.1	0	0	7.4	8	YP_213472 BF3891 putative inosine-5'-monophosphate dehydrogenase [Bacteroides fragilis NCTC 9343] [Body Site: Gastrointestinal tract]
Bact_frag_NCTC_9343:637229560	0	0	0	0	0	2.7	0	0	0	0	0	0	0	0	0	0	0	0	0	0	0	0	0	0	YP_213473 BF3892 putative ATP-dependent DNA helicase [Bacteroides fragilis NCTC 9343] [Body Site: Gastrointestinal tract]
Bact_frag_NCTC_9343:637229562	3.2	0	2	0	2.7	1.8	0	0	0	0	0	0	0	1.8	0	0	0	0	0	0	0	0	3.2	2	YP_213475 BF3894 putative ATP-dependent CLP protease proteolytic subunit [Bacteroides fragilis NCTC 9343] [Body Site: Gastrointestinal tract]
Bact_frag_NCTC_9343:637229563	0	0	0	0	0	2.7	0	0	0	1.8	0	0	0	0	0	0	0	0	0	0	0	0	0	0	YP_213476 BF3895 putative cell division trigger factor [Bacteroides fragilis NCTC 9343] [Body Site: Gastrointestinal tract]
Bact_frag_NCTC_9343:637229589	0	0	0	0	0	1.8	0	0	0	0	0	0	0	0	0	0	0	0	0	0	0	0	0	0	YP_213497 BF3916 putative rod-shape determining protein [Bacteroides fragilis NCTC 9343] [Body Site: Gastrointestinal tract]
Bact_frag_NCTC_9343:637229590	0	0	0	0	0	1.8	0	0	0	0	0	0	0	0	0	0	0	0	0	0	0	0	0	0	YP_213498 BF3917 bifunctional phosphoribosylaminoimidazolecarboxamide formyltransferase/IMP cyclohydrolase [Bacteroides fragilis NCTC 9343] [Body Site: Gastrointestinal tract]
Bact_frag_NCTC_9343:637229591	2.1	0	0	0	0	0	0	0	0	0	0	0	0	0	0	0	0	0	0	0	0	0	0	0	YP_213499 BF3918 putative endopeptidase [Bacteroides fragilis NCTC 9343] [Body Site: Gastrointestinal tract]
Bact_frag_NCTC_9343:637229592	0	0	0	0	0	0	0	0	0	0	0	0	0	1.8	0	0	0	0	0	0	0	0	0	0	YP_213500 BF3919 putative ATP-binding component of ABC transporter [Bacteroides fragilis NCTC 9343] [Body Site: Gastrointestinal tract]
Bact_frag_NCTC_9343:637229595	26.5	0	0	0	0	0	0	0	0	0	0	0	0	0	0	0	0	0	0	0	0	0	0	0	YP_213503 BF3922 hypothetical protein [Bacteroides fragilis NCTC 9343] [Body Site: Gastrointestinal tract]
Bact_frag_NCTC_9343:637229605	0	0	0	0	1.8	2.7	0	0	2.7	2.7	0	0	0	0	0	0	0	0	0	0	0	0	0	0	YP_213513 BF3932 putative 3-oxoacyl-[acyl-carrier protein] reductase [Bacteroides fragilis NCTC 9343] [Body Site: Gastrointestinal tract]
Bact_frag_NCTC_9343:637229652	0	0	0	0	1.8	3.6	0	0	1.8	2.7	0	0	0	0	0	0	0	0	0	0	0	0	0	0	YP_213554 BF3975 putative 50S ribosomal protein L17 [Bacteroides fragilis NCTC 9343] [Body Site: Gastrointestinal tract]
Bact_frag_NCTC_9343:637229653	3.2	5.9	3.1	2	13.5	12.7	9	8	9.9	8.2	5	4	0	0	0	0	0	0	0	0	0	0	0	0	YP_213555 BF3976 DNA-directed RNA polymerase alpha subunit [Bacteroides fragilis NCTC 9343] [Body Site: Gastrointestinal tract]
Bact_frag_NCTC_9343:637229654	0	3.5	0	0	6.3	3.6	1.8	0	1.8	3.6	0	3	0	0	0	0	0	0	0	0	0	0	0	0	YP_213556 BF3977 30S ribosomal protein S4 [Bacteroides fragilis NCTC 9343] [Body Site: Gastrointestinal tract]
Bact_frag_NCTC_9343:637229656	0	0	0	0	0	0	0	4.4	0	0	0	0	0	0	0	0	0	0	3.1	0	0	0	0	0	YP_213558 BF3979 30S ribosomal protein S13 [Bacteroides fragilis NCTC 9343] [Body Site: Gastrointestinal tract]
Bact_frag_NCTC_9343:637229661	0	0	0	0	3.6	1.8	0	0	2.7	2.7	0	0	0	0	0	0	0	0	0	0	0	0	0	0	YP_213563 BF3984 putative 50S ribosomal protein L15 [Bacteroides fragilis NCTC 9343] [Body Site: Gastrointestinal tract]
Bact_frag_NCTC_9343:637229663	0	0	0	0	1.8	1.8	2.7	1.8	3.6	0	0	0	0	0	0	0	0	0	0	0	0	0	0	0	YP_213565 BF3986 putative 30S ribosomal protein S5 [Bacteroides fragilis NCTC 9343] [Body Site: Gastrointestinal tract]
Bact_frag_NCTC_9343:637229664	2.1	0	0	0	1.8	0	0	0	0	0	0	0	0	0	0	0	0	0	0	0	0	0	0	0	YP_213566 BF3987 putative 50S ribosomal protein L18 [Bacteroides fragilis NCTC 9343] [Body Site: Gastrointestinal tract]
Bact_frag_NCTC_9343:637229665	0	0	0	0	6.3	6.3	0	0	1.8	1.8	0	0	0	0	0	0	0	0	0	0	0	0	0	0	YP_213567 BF3988 50S ribosomal protein L6 [Bacteroides fragilis NCTC 9343] [Body Site: Gastrointestinal tract]
Bact_frag_NCTC_9343:637229666	3.2	0	2	0	2.7	1.8	1.8	0	0	1.8	0	0	1	0	0	0	0	0	9.3	5.1	0	0	0	0	YP_213568 BF3989 putative 30S ribosomal protein S8 [Bacteroides fragilis NCTC 9343] [Body Site: Gastrointestinal tract]
Bact_frag_NCTC_9343:637229668	2.1	0	0	0	6.3	6.3	2.7	1.8	2.7	2.7	3	0	0	0	0	0	0	0	0	0	0	0	0	0	YP_213570 BF3991 50S ribosomal protein L5 [Bacteroides fragilis NCTC 9343] [Body Site: Gastrointestinal tract]
Bact_frag_NCTC_9343:637229670	0	0	0	0	0	2.7	0	0	3.6	0	4	0	0	0	0	0	0	0	0	0	0	0	0	0	YP_213572 BF3993 50S ribosomal protein L14 [Bacteroides fragilis NCTC 9343] [Body Site: Gastrointestinal tract]
Bact_frag_NCTC_9343:637229671	0	0	0	0	0	0	2.7	2.7	0	0	0	0	0	0	0	0	0	0	0	0	0	0	0	0	YP_213573 BF3994 putative 30S ribosomal protein S17 [Bacteroides fragilis NCTC 9343] [Body Site: Gastrointestinal tract]
Bact_frag_NCTC_9343:637229673	3.2	3.5	4.1	5	5.4	5.4	3.6	2.7	4.5	5.4	4	4	0	0	0	0	0	0	0	0	0	0	0	0	YP_213575 BF3996 50S ribosomal protein L16 [Bacteroides fragilis NCTC 9343] [Body Site: Gastrointestinal tract]
Bact_frag_NCTC_9343:637229674	11.7	4.7	3.1	0	5.4	8.2	3.6	5.3	0	5.4	2	2	0	0	0	0	0	0	0	2	0	0	0	0	YP_213576 BF3997 putative 30S ribosomal protein S3 [Bacteroides fragilis NCTC 9343] [Body Site: Gastrointestinal tract]
Bact_frag_NCTC_9343:637229675	0	0	0	0	4.5	4.5	0	0	2.7	0	0	0	0	0	0	0	0	0	0	0	0	0	0	0	YP_213577 BF3998 putative 50S ribosomal protein L22 [Bacteroides fragilis NCTC 9343] [Body Site: Gastrointestinal tract]
Bact_frag_NCTC_9343:637229676	3.2	2.4	0	3	9	3.6	3.6	6.2	1.8	0	0	0	0	1.8	0	0	0	0	0	0	0	0	0	0	YP_213578 BF3999 30S ribosomal protein S19 [Bacteroides fragilis NCTC 9343] [Body Site: Gastrointestinal tract]
Bact_frag_NCTC_9343:637229677	2.1	0	3.1	0	1.8	3.6	2.7	2.7	0	0	0	0	0	0	0	0	0	0	2.1	3	0	0	0	0	YP_213579 BF4000 50S ribosomal protein L2 [Bacteroides fragilis NCTC 9343] [Body Site: Gastrointestinal tract]
Bact_frag_NCTC_9343:637229678	0	0	0	0	0	2.7	0	0	0	0	0	0	0	0	0	0	0	0	0	0	0	0	0	0	YP_213580 BF4001 putative 50S ribosomal protein L23 [Bacteroides fragilis NCTC 9343] [Body Site: Gastrointestinal tract]
Bact_frag_NCTC_9343:637229679	2.1	0	0	0	2.7	1.8	0	0	1.8	3.6	0	0	0	0	0	0	0	0	0	0	0	0	0	0	YP_213581 BF4002 50S ribosomal protein L4 [Bacteroides fragilis NCTC 9343] [Body Site: Gastrointestinal tract]
Bact_frag_NCTC_9343:637229680	0	0	0	0	5.4	3.6	1.8	2.7	1.8	3.6	3	0	0	0	0	0	0	0	0	0	0	0	0	0	YP_213582 BF4003 50S ribosomal protein L3 [Bacteroides fragilis NCTC 9343] [Body Site: Gastrointestinal tract]
Bact_frag_NCTC_9343:637229681	0	0	0	0	3.6	8.2	1.8	1.8	4.5	4.5	0	4	0	0	0	0	0	0	2.1	3	0	0	0	0	YP_213583 BF4004 30S ribosomal protein S10 [Bacteroides fragilis NCTC 9343] [Body Site: Gastrointestinal tract]
Bact_frag_NCTC_9343:637229682	13.8	16.5	8.2	4	23.4	19.9	17	15.1	13.4	12.7	20	15	3	3.7	5.5	0	0	0	4.1	3	3.4	0	4.2	0	YP_213584 BF4005 elongation factor EF-2 [Bacteroides fragilis NCTC 9343] [Body Site: Gastrointestinal tract]
Bact_frag_NCTC_9343:637229683	0	2.4	0	0	6.3	9.1	8.1	5.3	1.8	1.8	2	2	0	0	0	0	0	0	2.1	0	0	0	0	0	YP_213585 BF4006 30S ribosomal protein S7 [Bacteroides fragilis NCTC 9343] [Body Site: Gastrointestinal tract]
Bact_frag_NCTC_9343:637229684	2.1	0	0	0	0	0	0	0	0	0	0	0	0	0	0	0	0	0	0	0	0	0	0	0	YP_213586 BF4007 30S ribosomal protein S12 [Bacteroides fragilis NCTC 9343] [Body Site: Gastrointestinal tract]
Bact_frag_NCTC_9343:637229691	27.6	29.5	2	2	18	23.5	14.3	15.1	7.2	12.7	5	3	0	4.6	0	0	0	0	2.1	3	0	0	0	0	YP_213593 BF4014 DNA-directed RNA polymerase beta' subunit [Bacteroides fragilis NCTC 9343] [Body Site: Gastrointestinal tract]
Bact_frag_NCTC_9343:637229692	27.6	28.3	5.1	5	17.1	29	18.8	13.3	10.8	10.9	4	3	6	8.2	0	0	0	0	0	0	0	0	0	0	YP_213594 BF4015 DNA-directed RNA polymerase beta subunit [Bacteroides fragilis NCTC 9343] [Body Site: Gastrointestinal tract]
Bact_frag_NCTC_9343:637229693	15.9	9.4	5.1	6	37.8	26.3	17.9	20.5	6.3	3.6	8	8	5	6.4	2.2	4	2	0	15.5	13.2	2.3	0	21.2	26	YP_213595 BF4016 putative 50S ribosomal protein L7/L12 [Bacteroides fragilis NCTC 9343] [Body Site: Gastrointestinal tract]
Bact_frag_NCTC_9343:637229694	9.6	10.6	6.1	9	23.4	22.6	9	5.3	8.1	9.1	5	5	0	0	0	0	0	3.2	5.2	7.1	0	0	13.7	12	YP_213596 BF4017 putative 50S ribosomal protein L10 [Bacteroides fragilis NCTC 9343] [Body Site: Gastrointestinal tract]
Bact_frag_NCTC_9343:637229695	0	0	2	3	9	11.8	5.4	7.1	5.4	8.2	3	2	1	0	0	0	0	0	0	0	0	0	0	0	YP_213597 BF4018 50S ribosomal protein L1 [Bacteroides fragilis NCTC 9343] [Body Site: Gastrointestinal tract]
Bact_frag_NCTC_9343:637229696	9.6	9.4	10.2	6	12.6	14.5	11.7	9.8	2.7	3.6	6	6	6	9.2	0	0	0	0	7.2	11.2	0	0	7.4	6	YP_213598 BF4019 50S ribosomal protein L11 [Bacteroides fragilis NCTC 9343] [Body Site: Gastrointestinal tract]
Bact_frag_NCTC_9343:637229700	21.2	21.2	12.3	6	48.6	41.7	36.8	31.1	29.6	29.9	21	23	5	6.4	7.7	5	3	3.2	5.2	4.1	2.3	0	0	3	YP_213601 BF4022 elongation factor Tu [Bacteroides fragilis NCTC 9343] [Body Site: Gastrointestinal tract]
Bact_frag_NCTC_9343:637229711	3.2	0	2	0	3.6	5.4	0	1.8	4.5	1.8	0	0	0	0	0	0	0	0	0	0	0	0	0	0	YP_213608 BF4030 glutamyl-tRNA synthetase [Bacteroides fragilis NCTC 9343] [Body Site: Gastrointestinal tract]
Bact_frag_NCTC_9343:637229728	0	0	0	0	0	0	0	0	0	0	0	0	0	0	0	0	2	0	0	0	0	0	0	0	YP_213624 BF4052 putative transposase [Bacteroides fragilis NCTC 9343] [Body Site: Gastrointestinal tract]
Bact_frag_NCTC_9343:637229732	0	0	0	0	0	0	0	0	0	0	0	0	1	1.8	0	0	0	0	0	0	0	0	0	0	YP_213628 BF4056 putative outer membrane protein [Bacteroides fragilis NCTC 9343] [Body Site: Gastrointestinal tract]
Bact_frag_NCTC_9343:637229733	0	0	0	0	0	0	0	0	0	0	0	0	0	0	0	0	0	3.2	0	0	0	0	0	0	YP_213629 BF4057 putative outer membrane protein [Bacteroides fragilis NCTC 9343] [Body Site: Gastrointestinal tract]
Bact_frag_NCTC_9343:637229799	5.3	3.5	0	0	4.5	1.8	2.7	3.6	0	6.3	0	0	3	5.5	0	0	0	0	0	4.1	0	0	11.6	12	YP_213694 BF4129 putative polyribonucleotide nucleotidyltransferase [Bacteroides fragilis NCTC 9343] [Body Site: Gastrointestinal tract]
Bact_frag_NCTC_9343:637229839	0	2.4	0	0	0	0	0	0	0	0	0	0	0	0	0	0	0	0	0	0	0	0	0	0	YP_213734 BF4169 putative TonB-linked outer membrane protein [Bacteroides fragilis NCTC 9343] [Body Site: Gastrointestinal tract]
Bact_frag_NCTC_9343:637229888	0	0	0	0	2.7	0	0	0	0	0	0	0	0	0	0	0	0	0	0	0	0	0	0	0	YP_213781 BF4217 putative DNA topoisomerase I [Bacteroides fragilis NCTC 9343] [Body Site: Gastrointestinal tract]
Bact_frag_NCTC_9343:637229896	0	0	0	0	1.8	0	2.7	0	0	0	0	0	0	0	0	0	0	0	0	0	0	0	0	0	YP_213789 BF4225 putative protein-export transmembrane SecDF protein [Bacteroides fragilis NCTC 9343] [Body Site: Gastrointestinal tract]
Bact_frag_NCTC_9343:637229910	3.2	0	0	0	0	0	1.8	1.8	0	1.8	0	0	0	0	0	0	0	0	0	0	0	0	0	0	YP_213802 BF4240 ferrodoxin oxidoreductase beta subunit [Bacteroides fragilis NCTC 9343] [Body Site: Gastrointestinal tract]
Bact_frag_NCTC_9343:637229914	5.3	4.7	18.4	15	18	14.5	10.8	9.8	19.7	13.6	3	4	11	11	4.4	5	0	3.2	0	4.1	0	0	11.6	10	YP_213806 BF4244 phosphoenolpyruvate carboxykinase [Bacteroides fragilis NCTC 9343] [Body Site: Gastrointestinal tract]
Bact_frag_NCTC_9343:637229916	0	0	2	0	0	0	0	0	0	0	2	0	1	0	0	0	0	0	0	0	0	0	0	0	YP_213808 BF4246 putative outer membrane protein [Bacteroides fragilis NCTC 9343] [Body Site: Gastrointestinal tract]
Bact_frag_NCTC_9343:637229917	0	0	2	2	0	0	0	0	0	0	0	0	0	0	0	0	0	0	0	0	0	0	0	2	YP_213809 BF4247 hypothetical protein [Bacteroides fragilis NCTC 9343] [Body Site: Gastrointestinal tract]
Bact_frag_NCTC_9343:637229918	0	0	0	0	0	0	0	0	0	0	0	0	0	0	0	0	9	16	10.3	6.1	0	0	0	0	YP_213810 BF4248 putative outer membrane protein [Bacteroides fragilis NCTC 9343] [Body Site: Gastrointestinal tract]
Bact_frag_NCTC_9343:637229919	0	0	0	0	0	0	0	0	0	0	0	0	0	0	0	0	7	16	5.2	4.1	0	0	0	0	YP_213811 BF4249 putative outer membrane protein [Bacteroides fragilis NCTC 9343] [Body Site: Gastrointestinal tract]
Bact_frag_NCTC_9343:637229920	0	0	0	0	0	0	0	0	0	0	0	0	0	0	0	0	0	2.1	0	0	0	0	0	0	YP_213812 BF4250 hypothetical protein [Bacteroides fragilis NCTC 9343] [Body Site: Gastrointestinal tract]
Bact_frag_NCTC_9343:637229926	0	0	3.1	3	0	0	0	0	0	0	0	0	0	0	0	0	3	8.5	3.1	3	5.6	10.6	5.3	5	YP_213818 BF4256 putative outer membrane protein [Bacteroides fragilis NCTC 9343] [Body Site: Gastrointestinal tract]
Bact_frag_NCTC_9343:637229927	0	0	0	0	0	0	0	0	0	0	0	0	0	0	0	0	4	4.3	0	0	0	0	0	0	YP_213819 BF4257 hypothetical protein [Bacteroides fragilis NCTC 9343] [Body Site: Gastrointestinal tract]
Bact_frag_NCTC_9343:637229928	0	0	0	0	0	1.8	0	0	0	0	0	0	0	0	0	0	0	0	0	0	0	0	0	0	YP_213820 BF4258 putative GTP-binding elongation factor family protein TypA/BipA [Bacteroides fragilis NCTC 9343] [Body Site: Gastrointestinal tract]
Bact_frag_NCTC_9343:637229944	0	0	0	0	0	0	0	0	0	0	0	0	0	0	0	0	0	0	0	0	0	0	6.3	8	YP_213836 BF4277 pyruvate kinase [Bacteroides fragilis NCTC 9343] [Body Site: Gastrointestinal tract]
Bact_frag_NCTC_9343:637229947	21.2	33	18.4	26	14.4	15.4	15.2	17.8	39.4	21.8	14	19	21	23.8	12.1	8	34	28.8	26.8	26.4	12.4	13.7	50.8	52	YP_213839 BF4280 hypothetical protein [Bacteroides fragilis NCTC 9343] [Body Site: Gastrointestinal tract]
Bact_frag_NCTC_9343:637229951	0	0	0	0	0	0	0	0	0	1.8	0	0	0	0	0	0	0	0	0	0	0	0	0	0	YP_213843 BF4284 hypothetical protein [Bacteroides fragilis NCTC 9343] [Body Site: Gastrointestinal tract]
Bact_frag_NCTC_9343:637229961	0	0	0	0	1.8	0	0	0	0	0	0	0	0	2.7	0	0	0	0	0	0	0	0	0	0	YP_213853 BF4297 methionyl-tRNA synthetase [Bacteroides fragilis NCTC 9343] [Body Site: Gastrointestinal tract]
Bact_frag_NCTC_9343:637229974	4.2	2.4	0	2	5.4	7.2	1.8	2.7	2.7	2.7	3	0	0	0	0	0	0	0	0	0	0	0	0	0	YP_213866 BF4310 putative AsnC-family transcriptional regulatory protein [Bacteroides fragilis NCTC 9343] [Body Site: Gastrointestinal tract]
Bact_frag_NCTC_9343:637230009	17	22.4	10.2	11	18	16.3	15.2	10.7	9	8.2	9	9	21	23.8	11	19	15	19.2	19.6	15.2	14.6	8.4	27.5	25	YP_213895 BF4340 succinate dehydrogenase [Bacteroides fragilis NCTC 9343] [Body Site: Gastrointestinal tract]
Bact_frag_NCTC_9343:637230010	11.7	7.1	3.1	6	3.6	3.6	2.7	0	3.6	2.7	3	3	26	11.9	0	4	9	13.9	5.2	12.2	5.6	4.2	22.2	18	YP_213896 BF4341 succinate dehydrogenase [Bacteroides fragilis NCTC 9343] [Body Site: Gastrointestinal tract]
Bact_frag_NCTC_9343:637230015	0	0	0	0	0	0	0	0	0	0	0	0	0	0	0	0	2	0	0	0	0	0	0	0	YP_213901 BF4346 hypothetical protein [Bacteroides fragilis NCTC 9343] [Body Site: Gastrointestinal tract]
Bact_frag_NCTC_9343:637230031	0	0	0	0	0	2.7	0	0	0	0	2	2	0	0	0	0	0	0	0	0	0	0	0	0	YP_213917 BF4362 putative cysteine synthase [Bacteroides fragilis NCTC 9343] [Body Site: Gastrointestinal tract]
Bact_frag_NCTC_9343:637230041	0	0	0	0	0	0	0	0	0	0	0	0	1	0	0	0	0	0	0	0	0	0	6.3	3	YP_213927 BF4372 leucyl-tRNA synthetase [Bacteroides fragilis NCTC 9343] [Body Site: Gastrointestinal tract]
Bact_frag_NCTC_9343:640738558	0	0	0	0	0	1.8	0	0	0	0	0	0	0	0	0	0	0	0	0	0	0	0	0	0	BF2033 [Bacteroides fragilis NCTC 9343] [Body Site: Gastrointestinal tract]
Bact_ovat_ATCC_8483:641380435	0	0	0	0	0	0	0	0	0	0	0	0	0	0	0	0	0	0	0	0	0	0	2.1	4	ZP_02063081 BACOVA_00016 Outer membrane receptor for ferrienterochelin and colicins [Bacteroides ovatus ATCC 8483] [Body Site: Gastrointestinal tract]
Bact_ovat_ATCC_8483:641380441	2.1	2.4	0	0	0	0	0	0	0	0	0	0	0	0	0	0	0	0	0	0	0	0	0	0	ZP_02063087 BACOVA_00022 Aspartate carbamoyltransferase, catalytic chain [Bacteroides ovatus ATCC 8483] [Body Site: Gastrointestinal tract]
Bact_ovat_ATCC_8483:641380478	0	0	0	0	0	0	0	0	0	0	0	0	1	0	0	0	0	0	0	0	0	0	0	0	ZP_02063122 BACOVA_00059 Outer membrane cobalamin receptor protein [Bacteroides ovatus ATCC 8483] [Body Site: Gastrointestinal tract]
Bact_ovat_ATCC_8483:641380490	2.1	4.7	0	0	0	1.8	2.7	0	0	0	0	0	0	0	0	0	0	0	0	0	0	0	0	0	ZP_02063131 BACOVA_00071 Archaeal/vacuolar-type H+-ATPase subunit E [Bacteroides ovatus ATCC 8483] [Body Site: Gastrointestinal tract]
Bact_ovat_ATCC_8483:641380492	4.2	2.4	0	0	4.5	1.8	3.6	2.7	0	0	0	0	0	1.8	0	0	0	0	3.1	0	3.4	0	0	0	ZP_02063133 BACOVA_00073 Archaeal/vacuolar-type H+-ATPase subunit A [Bacteroides ovatus ATCC 8483] [Body Site: Gastrointestinal tract]
Bact_ovat_ATCC_8483:641380493	2.1	4.7	2	0	4.5	4.5	1.8	1.8	0	0	2	0	0	0	0	0	0	0	0	0	0	0	0	0	ZP_02063134 BACOVA_00074 Archaeal/vacuolar-type H+-ATPase subunit B [Bacteroides ovatus ATCC 8483] [Body Site: Gastrointestinal tract]
Bact_ovat_ATCC_8483:641380494	2.1	0	0	0	0	0	0	0	0	0	0	0	0	0	0	0	0	0	0	0	0	0	0	0	ZP_02063135 BACOVA_00075 H(+)-transporting ATP synthase, vacuolar type, subunit D [Bacteroides ovatus ATCC 8483] [Body Site: Gastrointestinal tract]
Bact_ovat_ATCC_8483:641380499	6.4	2.4	3.1	3	4.5	5.4	0	2.7	3.6	3.6	0	2	1	1.8	0	0	0	0	0	3	0	0	0	3	ZP_02063140 BACOVA_00080 alpha-glucan phosphorylases [Bacteroides ovatus ATCC 8483] [Body Site: Gastrointestinal tract]
Bact_ovat_ATCC_8483:641380500	2.1	0	0	0	0	0	0	0	0	0	0	0	0	0	0	0	0	0	0	0	0	0	0	0	ZP_02063141 BACOVA_00081 Peroxiredoxin [Bacteroides ovatus ATCC 8483] [Body Site: Gastrointestinal tract]
Bact_ovat_ATCC_8483:641380505	0	0	0	0	0	0	0	0	0	0	0	0	0	0	0	0	0	0	0	0	0	0	0	2	ZP_02063146 BACOVA_00086 hypothetical protein [Bacteroides ovatus ATCC 8483] [Body Site: Gastrointestinal tract]
Bact_ovat_ATCC_8483:641380513	14.9	7.1	14.3	11	18	17.2	1.8	6.2	4.5	5.4	6	3	11	10.1	2.2	8	9	5.3	10.3	12.2	0	0	18	25	ZP_02063154 BACOVA_00094 glutamate dehydrogenase (NAD/NADP) (EC 1.4.1.3) [Bacteroides ovatus ATCC 8483] [Body Site: Gastrointestinal tract]
Bact_ovat_ATCC_8483:641380516	2.1	4.7	2	3	3.6	5.4	0	0	0	0	0	0	2	0	0	0	0	0	0	0	0	0	0	0	ZP_02063157 BACOVA_00097 allosteric NADP-dependent malic enzyme (EC 1.1.1.40) [Bacteroides ovatus ATCC 8483] [Body Site: Gastrointestinal tract]
Bact_ovat_ATCC_8483:641380520	0	0	0	0	0	0	0	0	0	0	0	0	0	0	0	0	0	0	0	0	2.3	3.2	0	2	ZP_02063161 BACOVA_00101 Outer membrane receptor proteins, mostly Fe transport [Bacteroides ovatus ATCC 8483] [Body Site: Gastrointestinal tract]
Bact_ovat_ATCC_8483:641380530	6.4	11.8	3.1	3	0	0	0	0	0	1.8	0	0	0	0	0	0	0	0	0	0	0	0	9.5	10	ZP_02063171 BACOVA_00111 glutamate decarboxylase [Bacteroides ovatus ATCC 8483] [Body Site: Gastrointestinal tract]
Bact_ovat_ATCC_8483:641380539	9.6	5.9	0	0	0	0	0	0	0	0	0	0	0	0	0	0	0	0	0	0	0	0	0	0	ZP_02063178 BACOVA_00120 Alpha-galactosidase [Bacteroides ovatus ATCC 8483] [Body Site: Gastrointestinal tract]
Bact_ovat_ATCC_8483:641380557	0	0	0	0	0	0	0	0	0	0	0	0	1	0	0	0	0	3.2	0	0	0	0	0	0	ZP_02063195 BACOVA_00138 Outer membrane receptor proteins, mostly Fe transport [Bacteroides ovatus ATCC 8483] [Body Site: Gastrointestinal tract]
Bact_ovat_ATCC_8483:641380559	0	0	0	0	0	0	0	0	0	0	0	0	0	0	0	0	0	0	0	0	0	0	5.3	3	ZP_02063197 BACOVA_00140 5-keto 4-deoxyuronate isomerase [Bacteroides ovatus ATCC 8483] [Body Site: Gastrointestinal tract]
Bact_ovat_ATCC_8483:641380560	3.2	7.1	3.1	2	6.3	8.2	7.2	7.1	4.5	0	0	0	0	3.7	0	0	0	0	0	0	0	0	0	0	ZP_02063198 BACOVA_00141 Dehydrogenases with different specificities (related to short-chain alcohol dehydrogenases) [Bacteroides ovatus ATCC 8483] [Body Site: Gastrointestinal tract]
Bact_ovat_ATCC_8483:641380571	0	0	0	0	0	0	0	0	0	0	0	0	1	1.8	0	0	2	0	0	0	0	0	0	0	ZP_02063210 BACOVA_00153 hypothetical protein [Bacteroides ovatus ATCC 8483] [Body Site: Gastrointestinal tract]
Bact_ovat_ATCC_8483:641380575	0	0	0	0	0	0	0	0	0	0	0	0	0	0	0	0	3	0	0	0	0	0	0	0	ZP_02063213 BACOVA_00156 Outer membrane receptor proteins, mostly Fe transport [Bacteroides ovatus ATCC 8483] [Body Site: Gastrointestinal tract]
Bact_ovat_ATCC_8483:641380594	0	0	0	0	0	0	0	0	0	0	0	0	0	0	0	0	0	0	0	0	0	0	0	2	ZP_02063231 BACOVA_00174 hypothetical protein [Bacteroides ovatus ATCC 8483] [Body Site: Gastrointestinal tract]
Bact_ovat_ATCC_8483:641380607	0	0	0	0	0	0	0	0	0	0	0	0	0	0	0	0	0	0	0	2	0	0	0	0	ZP_02063245 BACOVA_00188 Acetyltransferase (isoleucine patch superfamily) [Bacteroides ovatus ATCC 8483] [Body Site: Gastrointestinal tract]
Bact_ovat_ATCC_8483:641380611	0	0	0	0	0	4.5	4.5	0	0	0	0	0	0	0	0	0	0	0	0	0	0	0	0	0	ZP_02063249 BACOVA_00192 Sugar transferases involved in lipopolysaccharide synthesis [Bacteroides ovatus ATCC 8483] [Body Site: Gastrointestinal tract]
Bact_ovat_ATCC_8483:641380620	0	0	0	0	0	0	0	0	0	0	0	0	0	0	0	0	0	0	0	0	0	0	0	2	ZP_02063258 BACOVA_00201 Phosphopantothenate-cysteine ligase (EC 6.3.2.5)/Phosphopantothenoylcysteine decarboxylase (EC 4.1.1.36) [Bacteroides ovatus ATCC 8483] [Body Site: Gastrointestinal tract]
Bact_ovat_ATCC_8483:641380630	3.2	0	0	0	0	0	0	0	0	1.8	0	0	0	0	0	0	0	0	0	0	0	0	0	0	ZP_02063268 BACOVA_00211 2-amino-3-ketobutyrate coenzyme A ligase (EC 2.3.1.29) [Bacteroides ovatus ATCC 8483] [Body Site: Gastrointestinal tract]
[truncated: 14,375 more rows]
