# Supplementary material for: Integrated Metagenomics/Metaproteomics Reveals Human Host-Microbiota Signatures of Crohn's Disease
Source: PLoS One. 2012 Nov 28;7(11):e49138. doi: 10.1371/journal.pone.0049138 (PMC3509130; doi:10.1371/journal.pone.0049138)
Supplement: Table S7 — Human microbial isolate reference genome database (HMRG) database components. 51 bacterial isolates were downloaded from the JGI IMG human microbiome project (IMG-HMP) into a single FASTA-formatted protein sequence database. (XLSX) [file pone.0049138.s004.xlsx]

## Sheet: Sheet1
Database Identifier	Genome	GID	Total # of Predicted Proteins
Aero_hydr_hydr_ATCC_7966	Aeromonas hydrophila hydrophila ATCC 7966	639633004.faa	4129
Cate_mits_DSM_15897	Catenibacterium mitsuokai DSM 15897	643886110.faa	2977
Dore_form_ATCC_27755	Dorea formicigenerans ATCC 27755	641736133.faa	3277
Ente_faec_PC4.1	Enterococcus faecalis PC4.1	647000238.faa	2695
Shig_sp._D9	Shigella sp. D9	645058835.faa	4463
Akke_muci_ATCC_BAA-835	Akkermansia muciniphila ATCC BAA-835	642555104.faa	2176
Alis_putr_DSM_17216	Alistipes putredinis DSM 17216	641736205.faa	2742
Anae_ster_DSM_17244	Anaerofustis stercorihominis DSM 17244	641736193.faa	2331
Bact_cacc_ATCC_43185	Bacteroides caccae ATCC 43185	640963023.faa	3855
Bact_dore_DSM_17855	Bacteroides dorei DSM 17855	642979370.faa	4966
Bact_frag_NCTC_9343	Bacteroides fragilis NCTC 9343	637000024.faa	4299
Bact_ovat_ATCC_8483	Bacteroides ovatus ATCC 8483	641380449.faa	5536
Bact_pect_ATCC_43243	Bacteroides pectinophilus ATCC 43243	642979337.faa	3246
Bact_sp._2_2_4	Bacteroides sp. 2_2_4	646206266.faa	5959
Bact_sp._3_1_33FAA	Bacteroides sp. 3_1_33FAA	647533113.faa	4666
Bact_sp._3_2_5	Bacteroides sp. 3_2_5	646206273.faa	4505
Bact_sp._4_3_47FAA	Bacteroides sp. 4_3_47FAA	646206274.faa	4613
Bact_sp._9_1_42FAA	Bacteroides sp. 9_1_42FAA	646206263.faa	4871
Bact_sp._D4	Bacteroides sp. D4	646206258.faa	4431
Bact_thet_VPI-5482	Bacteroides thetaiotaomicron VPI-5482	637000026.faa	4816
Bact_unif_ATCC_8492	Bacteroides uniformis ATCC 8492	641380447.faa	4663
Bact_vulg_ATCC_8482	Bacteroides vulgatus ATCC 8482	640753008.faa	4076
Bifi_adol_L2-32	Bifidobacterium adolescentis L2-32	640963015.faa	2428
Bifi_long_infa_ATCC_15697	Bifidobacterium longum infantis ATCC 15697	643348516.faa	2486
Blau_hans_DSM_20583	Blautia hansenii VPI C7-24 DSM 20583	643886146.faa	3218
Blau_hydr_S5a33_DSM_10507	Blautia hydrogenotrophicus S5a33 DSM 10507	643886199.faa	3869
Citr_kose_ATCC_BAA-895	Citrobacter koseri ATCC BAA-895	640753015.faa	5031
Clos_bart_DSM_16795	Clostridium bartlettii DSM 16795	641736113.faa	2787
Clos_bolt_ATCC_BAA-613	Clostridium bolteae ATCC BAA-613	641380428.faa	7284
Clos_lept_DSM_753	Clostridium leptum DSM 753	641380427.faa	3923
Clos_nexi_DSM_1787	Clostridium nexile DSM 1787	642979369.faa	4239
Clos_sp_M62-1	Clostridium sp M62-1	643886005.faa	4266
Clos_sp._SS2-1	Clostridium sp. SS2-1	641736270.faa	3167
Coll_aero_ATCC_25986	Collinsella aerofaciens ATCC 25986	640612206.faa	2367
Coll_inte_DSM_13280	Collinsella intestinalis DSM 13280	642979320.faa	1786
Copr_come	Coprococcus comes	643886116.faa	3913
Dial_invi_DSM_15470	Dialister invisus DSM 15470	645951833.faa	1954
Esch_coli_K-12_MG1655	Escherichia coli str. K-12 substr. MG1655	646311926.faa	4148
Euba_rect_ATCC_33656	Eubacterium rectale ATCC 33656	644736367.faa	3621
Faec_prau_A2-165	Faecalibacterium prausnitzii A2-165	645951831.faa	3475
Faec_prau_M21-2	Faecalibacterium prausnitzii M21-2	641380420.faa	3493
Lact_reut_CF48-3A	Lactobacillus reuteri CF48-3A	643886138.faa	2164
Meth_smit_F1_DSM_2374	Methanobrevibacter smithii F1 DSM 2374	643886215.faa	1710
Myco_tube_CDC1551	Mycobacterium tuberculosis CDC1551	637000172.faa	4235
Para_dent_F0305	Parascardovia denticolens F0305	647533193.faa	1481
Prev_copr_CB7_DSM_18205	Prevotella copri CB7 DSM 18205	643886200.faa	3293
Rose_inte_L1-82	Roseburia intestinalis L1-82	642979356.faa	4817
Rumi_gnav_ATCC_29149	Ruminococcus gnavus ATCC 29149	640963057.faa	3913
Rumi_lact_ATCC_29176	Ruminococcus lactaris ATCC 29176	642791604.faa	2750
Rumi_obeu_ATCC_29174	Ruminococcus obeum ATCC 29174	640963024.faa	4175
Rumi_sp._5_1_39BFAA	Ruminococcus sp. 5_1_39BFAA	646206280.faa	3525
