# Supplementary material for: Integrated Metagenomics/Metaproteomics Reveals Human Host-Microbiota Signatures of Crohn's Disease
Source: PLoS One. 2012 Nov 28;7(11):e49138. doi: 10.1371/journal.pone.0049138 (PMC3509130; doi:10.1371/journal.pone.0049138)
Supplement: Table S8 — Distribution of all normalized ‘unique’ spectra counts (worksheet 1) for a metaproteome genus-level comparison of all 24 MS runs against the HMRG database. Three comparisons (worksheet 2–4) between different phenotypes (healthy, ICD, and CCD) were performed with Wilson rank sum: Q value (adjusted P value) less than 0.05, difference between medians of the two conditions greater than 5, and more than 4 runs with greater than 5 spectral counts. Only the ‘healthy’ versus ‘ICD’ comparison have several genera that are significantly changed. (XLSX) [file pone.0049138.s005.xlsx]

## Sheet: NormalizedSpectraCounts
Genus	6a_2	6a_3	6b_1	6b_2	16b_2	16b_3	18b_1	18b_2	10a_1	10a_3	10b_1	10b_2	15a_1	15a_2	15b_1	15b_2	16a_1	16a_2	18a_1	18a_2	Difference	Pvalue	Qvalue	Change
Aeromonas	4.2	4.7	3.1	6.2	9.9	4.5	1	2	7.3	7.3	6.6	2.2	4	11.7	4.1	7.1	12.4	13.7	4.5	6.3	11.6	2.2	17.9	22.2
Akkermansia	4.2	1.2	8.2	20.6	4.5	4.5	60.5	66.3	2.7	8.2	43.9	40.2	2	8.5	3.1	7.1	6.8	4.2	32.4	38	4.2	1.1	5.4	7.1
Alistipes	21.2	18.9	20.5	19.6	5.4	12.7	151.2	139.5	2.7	5.5	53.7	50.2	2	2.1	92.8	104.5	1.1	0	16.2	22.6	4.2	5.4	31.4	34.7
Anaerofustis	15.9	7.1	14.3	21.6	24.2	24.5	15.1	20.8	13.7	15.6	12.1	17.9	4	8.5	13.4	13.2	19.1	16.9	27	18.1	5.3	7.6	27.8	29.4
Bacteroides	1321.5	1108.3	780.7	685.8	465.9	469.7	727.7	738.1	485.6	547.2	434.2	377.1	1054.3	1425.7	647.3	699.3	634	521.5	863.8	891.2	1305.2	1576.1	582.8	637.2
Bifidobacterium	415	345.8	257.2	263.6	277.7	235.8	184.4	191	87.6	88.9	475.9	429.5	3	7.5	3.1	0	533.8	521.5	12.6	19	4.2	5.4	196.4	226.1
Blautia	88.1	66.1	90.2	92.7	28.7	15.4	54.4	49.5	41.1	37.6	54.8	60.2	180.9	281.9	163.9	172.5	48.4	57	81.9	93.3	34.9	34.8	55.6	88.1
Catenibacterium	14.9	4.7	11.3	17.5	17.9	13.6	190.5	212.7	0.9	3.7	19.7	16.7	7	6.4	2.1	6.1	367.1	309.3	33.3	23.5	2.1	1.1	18.8	18.7
Citrobacter	3.2	4.7	0	7.2	7.2	5.4	3	7.9	1.8	7.3	3.3	3.3	21	31	1	7.1	2.3	12.7	0	9.1	4.2	2.2	87.9	110.4
Clostridium	285.5	224.2	342.2	296.6	373.6	351	168.3	167.2	194.4	194.3	240.1	226.5	290.8	438.9	288.6	328.9	158.8	125.6	324.8	358.6	484.4	579.8	286.9	315.9
Contams	17	15.3	8.2	8.2	11.6	11.8	7.1	11.9	9.1	11	8.8	8.9	12	13.9	11.3	12.2	13.5	11.6	7.2	7.2	18	13.1	11.7	8.9
Collinsella	18	4.7	51.2	50.5	16.1	9.1	93.7	98.9	197.2	180.6	50.4	56.9	2	1.1	30.9	44.7	51.8	36.9	12.6	19	11.6	21.8	25.1	40
Coprococcus	38.2	34.2	79.9	69	59.1	52.6	16.1	19.8	19.2	19.2	30.7	24.5	20	25.6	28.9	33.5	18	11.6	26.1	37.1	14.8	16.3	67.2	66.7
Dialister	136.9	92.1	90.2	80.3	54.7	45.3	64.5	54.4	8.2	7.3	11	5.6	5	11.7	80.4	77.1	11.3	11.6	18.9	18.1	2.1	4.4	91.5	103.2
Dorea	28.7	28.3	30.7	29.9	25.1	29	55.4	43.5	32.9	41.2	39.5	44.6	19	28.8	17.5	34.5	68.7	57	48.6	46.2	7.4	21.8	48.4	48.1
Enterococcus	11.7	5.9	15.4	19.6	6.3	10	24.2	19.8	7.3	1.8	8.8	7.8	3	10.7	11.3	8.1	9	9.5	9	10	11.6	16.3	21.5	21.4
Escherichia	0	0	0	2.1	11.6	13.6	6	5.9	0	0.9	3.3	2.2	46	48.1	4.1	11.2	30.4	22.2	3.6	1.8	22.2	30.5	105.8	143.3
Eubacterium	35	26	1047.1	984.4	50.2	46.2	48.4	48.5	16.4	28.4	462.7	451.8	350.8	523.3	540.1	557.2	701.6	625	176.4	198.3	5.3	2.2	132.7	170.9
Faecalibacterium	886.3	846.2	202.9	203.9	420.2	391.8	563.4	560	89.5	90.7	54.8	41.3	17	6.4	4.1	10.1	21.4	12.7	440	470.9	0	4.4	485.1	497.5
Human proteome	619.9	599.6	614.8	585.9	708.7	698.3	534.2	510.5	609.8	677.3	480.3	408.3	759.5	916.3	651.4	772.4	797.3	744.3	398.6	397.6	845.1	950.7	446.5	489.5
Lactobacillus	10.6	5.9	15.4	8.2	14.3	8.2	10.1	3	4.6	0.9	8.8	7.8	11	2.1	3.1	3	13.5	4.2	9	16.3	9.5	4.4	4.5	3.6
Methanobrevibacter	9.6	2.4	6.1	4.1	2.7	4.5	4	7.9	3.7	3.7	4.4	4.5	0	0	2.1	6.1	2.3	4.2	0	6.3	2.1	0	134.5	146
Mycobacterium	2.1	0	1	5.1	5.4	4.5	3	2	0	4.6	3.3	3.3	2	4.3	4.1	0	0	2.1	4.5	3.6	2.1	0	8.1	3.6
Parascardovia	1.1	0	1	5.1	13.4	11.8	3	1	7.3	0.9	13.2	8.9	0	2.1	2.1	1	3.4	2.1	6.3	0	0	2.2	9	13.3
Prevotella	13.8	10.6	7.2	12.4	20.6	18.1	10.1	6.9	1426.7	1504	6.6	6.7	2	10.7	632.9	763.3	15.8	8.4	25.2	20.8	6.3	14.1	16.1	14.2
Roseburia	891.6	745.9	37.9	41.2	46.6	36.3	36.3	31.7	31.9	26.6	48.2	35.7	18	18.2	28.9	44.7	29.3	47.5	117	122.3	4.2	10.9	87	91.7
Ruminococcus	607.2	482.7	430.3	400.6	314.5	250.3	295.3	321.6	177.1	176	512.1	476.4	510.7	695.2	275.2	309.6	184.7	160.5	470.6	481.8	301.4	362.2	274.4	337.3
Shigella	3.2	4.7	2	4.1	14.3	10	2	3	3.7	3.7	0	2.2	136.9	182.6	0	5.1	33.8	26.4	8.1	6.3	58.2	78.3	52	72.1

## Sheet: HealthyVsICD
Genus	6a_2	6a_3	6b_1	6b_2	16b_2	16b_3	18b_1	18b_2	10a_1	10a_3	10b_1	10b_2	15a_1	15a_2	15b_1	15b_2	16a_1	16a_2	18a_1	18a_2	Difference	Pvalue	Qvalue	Change
Aeromonas	4.2	4.7	3.1	6.2	4.5	6.3	17.9	22.2	7.3	7.3	6.6	2.2	4	11.7	4.1	7.1	12.4	13.7	11.6	2.2	-1.75	0.907799	0.403466	NULL
Akkermansia	4.2	1.2	8.2	20.6	32.4	38	5.4	7.1	2.7	8.2	43.9	40.2	2	8.5	3.1	7.1	6.8	4.2	4.2	1.1	2.15	0.462583	0.25287	NULL
Alistipes	21.2	18.9	20.5	19.6	16.2	22.6	31.4	34.7	2.7	5.5	53.7	50.2	2	2.1	92.8	104.5	1.1	0	4.2	5.4	16.05	0.231755	0.213927	NULL
Anaerofustis	15.9	7.1	14.3	21.6	27	18.1	27.8	29.4	13.7	15.6	12.1	17.9	4	8.5	13.4	13.2	19.1	16.9	5.3	7.6	6.55	0.0228475	0.0456951	UP
Bacteroides	1321.5	1108.3	780.7	685.8	863.8	891.2	582.8	637.2	485.6	547.2	434.2	377.1	1054.3	1425.7	647.3	699.3	634	521.5	1305.2	1576.1	181.6	0.334847	0.251136	NULL
Bifidobacterium	415	345.8	257.2	263.6	12.6	19	196.4	226.1	87.6	88.9	475.9	429.5	3	7.5	3.1	0	533.8	521.5	4.2	5.4	194.1	0.374947	0.25287	NULL
Blautia	88.1	66.1	90.2	92.7	81.9	93.3	55.6	88.1	41.1	37.6	54.8	60.2	180.9	281.9	163.9	172.5	48.4	57	34.9	34.8	32.2	0.29744	0.237952	NULL
Catenibacterium	14.9	4.7	11.3	17.5	33.3	23.5	18.8	18.7	0.9	3.7	19.7	16.7	7	6.4	2.1	6.1	367.1	309.3	2.1	1.1	11.85	0.132318	0.158956	NULL
Citrobacter	3.2	4.7	0	7.2	0	9.1	87.9	110.4	1.8	7.3	3.3	3.3	21	31	1	7.1	2.3	12.7	4.2	2.2	2.2	0.78698	0.377826	NULL
Clostridium	285.5	224.2	342.2	296.6	324.8	358.6	286.9	315.9	194.4	194.3	240.1	226.5	290.8	438.9	288.6	328.9	158.8	125.6	484.4	579.8	41.9	0.463594	0.25287	NULL
Contams	17	15.3	8.2	8.2	7.2	7.2	11.7	8.9	9.1	11	8.8	8.9	12	13.9	11.3	12.2	13.5	11.6	18	13.1	-3.25	0.164438	0.179387	NULL
Collinsella	18	4.7	51.2	50.5	12.6	19	25.1	40	197.2	180.6	50.4	56.9	2	1.1	30.9	44.7	51.8	36.9	11.6	21.8	-18.75	0.417887	0.25287	NULL
Coprococcus	38.2	34.2	79.9	69	26.1	37.1	67.2	66.7	19.2	19.2	30.7	24.5	20	25.6	28.9	33.5	18	11.6	14.8	16.3	32.85	0.000593558	0.00356135	UP
Dialister	136.9	92.1	90.2	80.3	18.9	18.1	91.5	103.2	8.2	7.3	11	5.6	5	11.7	80.4	77.1	11.3	11.6	2.1	4.4	81.25	0.00104196	0.00409723	UP
Dorea	28.7	28.3	30.7	29.9	48.6	46.2	48.4	48.1	32.9	41.2	39.5	44.6	19	28.8	17.5	34.5	68.7	57	7.4	21.8	4.75	0.463594	0.25287	NULL
Enterococcus	11.7	5.9	15.4	19.6	9	10	21.5	21.4	7.3	1.8	8.8	7.8	3	10.7	11.3	8.1	9	9.5	11.6	16.3	4.65	0.0447818	0.0671727	NULL
Escherichia	0	0	0	2.1	3.6	1.8	105.8	143.3	0	0.9	3.3	2.2	46	48.1	4.1	11.2	30.4	22.2	22.2	30.5	-14.75	0.278091	0.237952	NULL
Eubacterium	35	26	1047.1	984.4	176.4	198.3	132.7	170.9	16.4	28.4	462.7	451.8	350.8	523.3	540.1	557.2	701.6	625	5.3	2.2	-283.6	0.969229	0.415384	NULL
Faecalibacterium	886.3	846.2	202.9	203.9	440	470.9	485.1	497.5	89.5	90.7	54.8	41.3	17	6.4	4.1	10.1	21.4	12.7	0	4.4	463.15	0.000247624	0.00297149	UP
Human proteome	619.9	599.6	614.8	585.9	398.6	397.6	446.5	489.5	609.8	677.3	480.3	408.3	759.5	916.3	651.4	772.4	797.3	744.3	845.1	950.7	-214.2	0.00777396	0.0186575	DOWN
Lactobacillus	10.6	5.9	15.4	8.2	9	16.3	4.5	3.6	4.6	0.9	8.8	7.8	11	2.1	3.1	3	13.5	4.2	9.5	4.4	4.1	0.132464	0.158956	NULL
Methanobrevibacter	9.6	2.4	6.1	4.1	0	6.3	134.5	146	3.7	3.7	4.4	4.5	0	0	2.1	6.1	2.3	4.2	2.1	0	3.2	0.0399191	0.0671727	NULL
Parascardovia	1.1	0	1	5.1	6.3	0	9	13.3	7.3	0.9	13.2	8.9	0	2.1	2.1	1	3.4	2.1	0	2.2	1	0.876679	0.403466	NULL
Prevotella	13.8	10.6	7.2	12.4	25.2	20.8	16.1	14.2	1426.7	1504	6.6	6.7	2	10.7	632.9	763.3	15.8	8.4	6.3	14.1	1.6	0.787137	0.377826	NULL
Roseburia	891.6	745.9	37.9	41.2	117	122.3	87	91.7	31.9	26.6	48.2	35.7	18	18.2	28.9	44.7	29.3	47.5	4.2	10.9	75.25	0.00136574	0.00409723	UP
Ruminococcus	607.2	482.7	430.3	400.6	470.6	481.8	274.4	337.3	177.1	176	512.1	476.4	510.7	695.2	275.2	309.6	184.7	160.5	301.4	362.2	144.95	0.231755	0.213927	NULL
Shigella	3.2	4.7	2	4.1	8.1	6.3	52	72.1	3.7	3.7	0	2.2	136.9	182.6	0	5.1	33.8	26.4	58.2	78.3	-10.25	0.78698	0.377826	NULL

## Sheet: HealthyVsCCD
Genus	6a_2	6a_3	6b_1	6b_2	16b_2	16b_3	18b_1	18b_2	9a_1	9a_2	9b_1	9b_2	Difference	Pvalue	Qvalue	Change
Aeromonas	4.2	4.7	3.1	6.2	4.5	6.3	17.9	22.2	9.9	4.5	1	2	2.2	0.233663	0.654258	NULL
Akkermansia	4.2	1.2	8.2	20.6	32.4	38	5.4	7.1	4.5	4.5	60.5	66.3	-24.85	0.551518	1	NULL
Alistipes	21.2	18.9	20.5	19.6	16.2	22.6	31.4	34.7	5.4	12.7	151.2	139.5	-55.25	1	1	NULL
Anaerofustis	15.9	7.1	14.3	21.6	27	18.1	27.8	29.4	24.2	24.5	15.1	20.8	-2.65	1	1	NULL
Bacteroides	1321.5	1108.3	780.7	685.8	863.8	891.2	582.8	637.2	465.9	469.7	727.7	738.1	223.55	0.106637	0.630716	NULL
Bifidobacterium	415	345.8	257.2	263.6	12.6	19	196.4	226.1	277.7	235.8	184.4	191	28.25	0.798907	1	NULL
Blautia	88.1	66.1	90.2	92.7	81.9	93.3	55.6	88.1	28.7	15.4	54.4	49.5	49	0.00836037	0.23409	NULL
Catenibacterium	14.9	4.7	11.3	17.5	33.3	23.5	18.8	18.7	17.9	13.6	190.5	212.7	-86.1	0.350238	0.891514	NULL
Citrobacter	3.2	4.7	0	7.2	0	9.1	87.9	110.4	7.2	5.4	3	7.9	-0.35	1	1	NULL
Clostridium	285.5	224.2	342.2	296.6	324.8	358.6	286.9	315.9	373.6	351	168.3	167.2	46.6	0.932324	1	NULL
Contams	17	15.3	8.2	8.2	7.2	7.2	11.7	8.9	11.6	11.8	7.1	11.9	-3.15	0.932087	1	NULL
Collinsella	18	4.7	51.2	50.5	12.6	19	25.1	40	16.1	9.1	93.7	98.9	-32.85	0.671125	1	NULL
Coprococcus	38.2	34.2	79.9	69	26.1	37.1	67.2	66.7	59.1	52.6	16.1	19.8	16.25	0.20273	0.630716	NULL
Dialister	136.9	92.1	90.2	80.3	18.9	18.1	91.5	103.2	54.7	45.3	64.5	54.4	36.3	0.20273	0.630716	NULL
Dorea	28.7	28.3	30.7	29.9	48.6	46.2	48.4	48.1	25.1	29	55.4	43.5	2.2	0.798907	1	NULL
Enterococcus	11.7	5.9	15.4	19.6	9	10	21.5	21.4	6.3	10	24.2	19.8	-1.35	0.864901	1	NULL
Escherichia	0	0	0	2.1	3.6	1.8	105.8	143.3	11.6	13.6	6	5.9	-6.85	0.199557	0.630716	NULL
Eubacterium	35	26	1047.1	984.4	176.4	198.3	132.7	170.9	50.2	46.2	48.4	48.5	125.2	0.20273	0.630716	NULL
Faecalibacterium	886.3	846.2	202.9	203.9	440	470.9	485.1	497.5	420.2	391.8	563.4	560	-12.1	1	1	NULL
Human proteome	619.9	599.6	614.8	585.9	398.6	397.6	446.5	489.5	708.7	698.3	534.2	510.5	-78.55	0.20273	0.630716	NULL
Lactobacillus	10.6	5.9	15.4	8.2	9	16.3	4.5	3.6	14.3	8.2	10.1	3	-0.55	0.864901	1	NULL
Methanobrevibacter	9.6	2.4	6.1	4.1	0	6.3	134.5	146	2.7	4.5	4	7.9	1.95	0.552214	1	NULL
Parascardovia	1.1	0	1	5.1	6.3	0	9	13.3	13.4	11.8	3	1	-4.3	0.394107	0.919583	NULL
Prevotella	13.8	10.6	7.2	12.4	25.2	20.8	16.1	14.2	20.6	18.1	10.1	6.9	-0.1	0.671125	1	NULL
Roseburia	891.6	745.9	37.9	41.2	117	122.3	87	91.7	46.6	36.3	36.3	31.7	68.05	0.0216256	0.302759	NULL
Ruminococcus	607.2	482.7	430.3	400.6	470.6	481.8	274.4	337.3	314.5	250.3	295.3	321.6	145.55	0.0337522	0.315021	NULL
Shigella	3.2	4.7	2	4.1	8.1	6.3	52	72.1	14.3	10	2	3	-1	0.733647	1	NULL

## Sheet: CCDVsICD
Genus	9a_1	9a_2	9b_1	9b_2	10a_1	10a_3	10b_1	10b_2	15a_1	15a_2	15b_1	15b_2	16a_1	16a_2	18a_1	18a_2	Difference	Pvalue	Qvalue	Change
Aeromonas	9.9	4.5	1	2	7.3	7.3	6.6	2.2	4	11.7	4.1	7.1	12.4	13.7	11.6	2.2	-3.95	0.162523	0.290031	NULL
Akkermansia	4.5	4.5	60.5	66.3	2.7	8.2	43.9	40.2	2	8.5	3.1	7.1	6.8	4.2	4.2	1.1	27	0.162523	0.290031	NULL
Alistipes	5.4	12.7	151.2	139.5	2.7	5.5	53.7	50.2	2	2.1	92.8	104.5	1.1	0	4.2	5.4	71.3	0.0893194	0.290031	NULL
Anaerofustis	24.2	24.5	15.1	20.8	13.7	15.6	12.1	17.9	4	8.5	13.4	13.2	19.1	16.9	5.3	7.6	9.2	0.0180436	0.144349	NULL
Bacteroides	465.9	469.7	727.7	738.1	485.6	547.2	434.2	377.1	1054.3	1425.7	647.3	699.3	634	521.5	1305.2	1576.1	-41.95	0.671247	0.48818	NULL
Bifidobacterium	277.7	235.8	184.4	191	87.6	88.9	475.9	429.5	3	7.5	3.1	0	533.8	521.5	4.2	5.4	165.85	0.363082	0.341724	NULL
Blautia	28.7	15.4	54.4	49.5	41.1	37.6	54.8	60.2	180.9	281.9	163.9	172.5	48.4	57	34.9	34.8	-16.8	0.101606	0.290031	NULL
Catenibacterium	17.9	13.6	190.5	212.7	0.9	3.7	19.7	16.7	7	6.4	2.1	6.1	367.1	309.3	2.1	1.1	97.95	0.129276	0.290031	NULL
Citrobacter	7.2	5.4	3	7.9	1.8	7.3	3.3	3.3	21	31	1	7.1	2.3	12.7	4.2	2.2	2.55	0.671019	0.48818	NULL
Clostridium	373.6	351	168.3	167.2	194.4	194.3	240.1	226.5	290.8	438.9	288.6	328.9	158.8	125.6	484.4	579.8	-4.7	0.85566	0.563941	NULL
Contams	11.6	11.8	7.1	11.9	9.1	11	8.8	8.9	12	13.9	11.3	12.2	13.5	11.6	18	13.1	-0.1	0.466526	0.392864	NULL
Collinsella	16.1	9.1	93.7	98.9	197.2	180.6	50.4	56.9	2	1.1	30.9	44.7	51.8	36.9	11.6	21.8	14.1	0.951651	0.563941	NULL
Coprococcus	59.1	52.6	16.1	19.8	19.2	19.2	30.7	24.5	20	25.6	28.9	33.5	18	11.6	14.8	16.3	16.6	0.362729	0.341724	NULL
Dialister	54.7	45.3	64.5	54.4	8.2	7.3	11	5.6	5	11.7	80.4	77.1	11.3	11.6	2.1	4.4	44.95	0.0601556	0.290031	NULL
Dorea	25.1	29	55.4	43.5	32.9	41.2	39.5	44.6	19	28.8	17.5	34.5	68.7	57	7.4	21.8	2.55	0.671247	0.48818	NULL
Enterococcus	6.3	10	24.2	19.8	7.3	1.8	8.8	7.8	3	10.7	11.3	8.1	9	9.5	11.6	16.3	6	0.249303	0.306834	NULL
Escherichia	11.6	13.6	6	5.9	0	0.9	3.3	2.2	46	48.1	4.1	11.2	30.4	22.2	22.2	30.5	-7.9	0.855555	0.563941	NULL
Eubacterium	50.2	46.2	48.4	48.5	16.4	28.4	462.7	451.8	350.8	523.3	540.1	557.2	701.6	625	5.3	2.2	-408.8	0.363082	0.341724	NULL
Faecalibacterium	420.2	391.8	563.4	560	89.5	90.7	54.8	41.3	17	6.4	4.1	10.1	21.4	12.7	0	4.4	475.25	0.00437476	0.0699962	NULL
Human proteome	708.7	698.3	534.2	510.5	609.8	677.3	480.3	408.3	759.5	916.3	651.4	772.4	797.3	744.3	845.1	950.7	-135.65	0.249303	0.306834	NULL
Lactobacillus	14.3	8.2	10.1	3	4.6	0.9	8.8	7.8	11	2.1	3.1	3	13.5	4.2	9.5	4.4	4.65	0.33162	0.341724	NULL
Parascardovia	13.4	11.8	3	1	7.3	0.9	13.2	8.9	0	2.1	2.1	1	3.4	2.1	0	2.2	5.3	0.2232	0.306834	NULL
Prevotella	20.6	18.1	10.1	6.9	1426.7	1504	6.6	6.7	2	10.7	632.9	763.3	15.8	8.4	6.3	14.1	1.7	0.951651	0.563941	NULL
Roseburia	46.6	36.3	36.3	31.7	31.9	26.6	48.2	35.7	18	18.2	28.9	44.7	29.3	47.5	4.2	10.9	7.2	0.202575	0.306834	NULL
Ruminococcus	314.5	250.3	295.3	321.6	177.1	176	512.1	476.4	510.7	695.2	275.2	309.6	184.7	160.5	301.4	362.2	-0.6	0.951651	0.563941	NULL
Shigella	14.3	10	2	3	3.7	3.7	0	2.2	136.9	182.6	0	5.1	33.8	26.4	58.2	78.3	-9.25	0.429877	0.382113	NULL
