# Supplementary material for: Integrated Metagenomics/Metaproteomics Reveals Human Host-Microbiota Signatures of Crohn's Disease
Source: PLoS One. 2012 Nov 28;7(11):e49138. doi: 10.1371/journal.pone.0049138 (PMC3509130; doi:10.1371/journal.pone.0049138)
Supplement: Table S9 — Core and unique microbial protein clusters identified in the metaproteomes. Common core microbial protein clusters (worksheet 1) identified in the metaproteomes of all subjects included in the study (healthy, ICD and CCD). Microbial protein clusters that were identified as unique to one phenotype, healthy (worksheet 2), ICD (worksheet 3), and CCD (worksheet 4). (XLSX) [file pone.0049138.s006.xlsx]

## Sheet: MP_MicrobialCoreClusters
Cluster	Annotations	Predicted Protein	Predicted Taxa
CLST028224	TIGR:TIGR03320,COG:COG0624,TIGR:TIGR03526	Acetylornithine deacetylase/Succinyl-diaminopimelate desuccinylase and related deacylases	unknown
CLST012926	COG:COG0088,KEGG:K02926,PFAM:PF00573.15	Ribosomal protein L4	unknown
CLST032084	PFAM:PF03764.11,PFAM:PF00679.17,TIGR:TIGR00484,KEGG:K02355,COG:COG0480,TIGR:TIGR00490	Translation elongation factors (GTPases)	unknown
CLST012648		hypothetical protein	unknown
CLST007573	COG:COG1185,KEGG:K00962,TIGR:TIGR03591	Polyribonucleotide nucleotidyltransferase (polynucleotide phosphorylase)	unknown
CLST005780	TIGR:TIGR03631,PFAM:PF00416.15,COG:COG0099,KEGG:K02952	Ribosomal protein S13	unknown
CLST022892	KEGG:K02906,TIGR:TIGR03626,COG:COG0087,TIGR:TIGR03625	Ribosomal protein L3	unknown
CLST006805	TIGR:TIGR00012,PFAM:PF00831.16,KEGG:K02904,COG:COG0255	Ribosomal protein L29	unknown
CLST005865	TIGR:TIGR01029,COG:COG0049,KEGG:K02992	Ribosomal protein S7	unknown
CLST005804	COG:COG0094,PFAM:PF00673.14,PFAM:PF00281.12,KEGG:K02931	Ribosomal protein L5	unknown
CLST030342	PFAM:PF00183.11,COG:COG0326,KEGG:K04079	Molecular chaperone, HSP90 family	unknown
CLST007372	TIGR:TIGR00002,KEGG:K02959,COG:COG0228	Ribosomal protein S16	unknown
CLST009726	PFAM:PF03894.8,PFAM:PF09363.3,KEGG:K01636,KEGG:K01632,PFAM:PF09364.3,COG:COG3957	Phosphoketolase	unknown
CLST154687	KEGG:K07567,TIGR:TIGR00004,COG:COG0251	Putative translation initiation inhibitor, yjgF family	unknown
CLST010523	KEGG:K02887,TIGR:TIGR01032,COG:COG0292	Ribosomal protein L20	unknown
CLST112828	COG:COG0050,KEGG:K02358,TIGR:TIGR00485	GTPases - translation elongation factors	unknown
CLST036500	TIGR:TIGR00114,KEGG:K00794,COG:COG0054	Riboflavin synthase beta-chain	unknown
CLST006921	NOG:NOG118713	Protein involved in phosphoenolpyruvate-dependent sugar phosphotransferase system	unknown
CLST007642	COG:COG0203,TIGR:TIGR00059,PFAM:PF01196.12,KEGG:K02879	Ribosomal protein L17	unknown
CLST017476	TIGR:TIGR01930,COG:COG0183,KEGG:K00626	Acetyl-CoA acetyltransferase	unknown
CLST126956	PFAM:PF00831.16,KEGG:K02904,COG:COG0255	Ribosomal protein L29	unknown
CLST006000	PFAM:PF00709.14,KEGG:K01939,TIGR:TIGR00184,COG:COG0104	Adenylosuccinate synthase	unknown
CLST109305	NOG:NOG10616	Annotation not available	unknown
CLST012380	COG:COG0264,KEGG:K02357,TIGR:TIGR00116	Translation elongation factor Ts	unknown
CLST006300	KEGG:K01006,TIGR:TIGR01417,TIGR:TIGR01828,COG:COG0574	Phosphoenolpyruvate synthase/pyruvate phosphate dikinase	unknown
CLST578858	TIGR:TIGR00855,KEGG:K02935,COG:COG0222	Ribosomal protein L7/L12	unknown
CLST009743	TIGR:TIGR02027,COG:COG0202,KEGG:K03040	DNA-directed RNA polymerase, alpha subunit/40 kD subunit	unknown
CLST012417	KEGG:K02838,TIGR:TIGR00496,COG:COG0233	Ribosome recycling factor	unknown
CLST012419	KEGG:K00262,PFAM:PF02812.11,COG:COG0334,PFAM:PF00208.14	Glutamate dehydrogenase/leucine dehydrogenase	unknown
CLST009787	TIGR:TIGR00060,COG:COG0256,KEGG:K02881	Ribosomal protein L18	unknown
CLST083060	KEGG:K03531,TIGR:TIGR00065,NOG:NOG147877,COG:COG0206	Cell-Division protein	unknown
CLST005996	KEGG:K02994,COG:COG0096,PFAM:PF00410.12	Ribosomal protein S8	unknown
CLST023209	PFAM:PF00441.17,COG:COG1960,PFAM:PF02770.12,KEGG:K00248	Acyl-CoA dehydrogenases	unknown
CLST080570	KEGG:K00939,TIGR:TIGR01351,COG:COG0563	Adenylate kinase and related kinases	unknown
CLST474556	KEGG:K02058,COG:COG1879	ABC-type sugar transport system, periplasmic component	unknown
CLST011172	COG:COG0539,KEGG:K02945,TIGR:TIGR00717	Ribosomal protein S1	unknown
CLST175974	COG:COG0235,KEGG:K01628	Ribulose-5-phosphate 4-epimerase and related epimerases and aldolases	unknown
CLST108141	KEGG:K00262,PFAM:PF02812.11,COG:COG0334,PFAM:PF00208.14	Glutamate dehydrogenase/leucine dehydrogenase	unknown
CLST015649	KEGG:K01740,TIGR:TIGR01326,TIGR:TIGR02080,NOG:NOG119511,COG:COG2873	Protein involved in cysteine metabolism	unknown
CLST012747	COG:COG1544	Ribosome-associated protein Y (PSrp-1)	unknown
CLST032195	COG:COG0589,PFAM:PF00582.19	Universal stress protein UspA and related nucleotide-binding proteins	unknown
CLST011135	PFAM:PF00162.12,COG:COG0126,KEGG:K00927	3-phosphoglycerate kinase	unknown
CLST020880	KEGG:K04027,PFAM:PF00936.12,COG:COG4577	Carbon dioxide concentrating mechanism/carboxysome shell protein	unknown
CLST004773	TIGR:TIGR03316,COG:COG0078	Ornithine carbamoyltransferase	unknown
CLST035558	PFAM:PF00342.12,COG:COG0166,KEGG:K01810	Glucose-6-phosphate isomerase	unknown
CLST006933	KEGG:K00656,TIGR:TIGR01255,COG:COG1882	Pyruvate-formate lyase	unknown
CLST007797	KEGG:K02956,TIGR:TIGR00952,COG:COG0184	Ribosomal protein S15P/S13E	unknown
CLST221215	TIGR:TIGR01176,PFAM:PF00890.17,KEGG:K00239,TIGR:TIGR01812,TIGR:TIGR01813,KEGG:K00278,COG:COG1053	Succinate dehydrogenase/fumarate reductase, flavoprotein subunit	unknown
CLST022770	PFAM:PF00441.17,COG:COG1960,KEGG:K00257,KEGG:K00022,TIGR:TIGR03207,PFAM:PF02771.9,PFAM:PF02770.12,KEGG:K00248	Acyl-CoA dehydrogenases	unknown
CLST010437	COG:COG0050,KEGG:K02358,TIGR:TIGR00485,TIGR:TIGR00475	GTPases - translation elongation factors	unknown
CLST167204	KEGG:K02986,COG:COG0522,TIGR:TIGR01017	Ribosomal protein S4 and related proteins	unknown
CLST120459	KEGG:K04078,PFAM:PF00166.14,COG:COG0234	Co-chaperonin GroES (HSP10)	unknown
CLST000366	KEGG:K04027,COG:COG4577,PFAM:PF00936.12	Carbon dioxide concentrating mechanism/carboxysome shell protein	Bacteria
CLST007181	COG:COG0148,KEGG:K01689,TIGR:TIGR01060	Enolase	unknown
CLST111982	COG:COG0459,KEGG:K04077,TIGR:TIGR02348	Chaperonin GroEL (HSP60 family)	unknown
CLST010374	COG:COG0459,KEGG:K04077,TIGR:TIGR02348	Chaperonin GroEL (HSP60 family)	unknown
CLST000052	TIGR:TIGR00483,TIGR:TIGR00485,COG:COG0050,KEGG:K02358,TIGR:TIGR00475	GTPases - translation elongation factors	unknown
CLST013467	TIGR:TIGR01044,COG:COG0185,TIGR:TIGR01050,KEGG:K02965	Ribosomal protein S19	unknown
CLST005669	TIGR:TIGR03631,COG:COG0099,KEGG:K02952	Ribosomal protein S13	unknown
CLST007193	TIGR:TIGR00060,COG:COG0256,KEGG:K02881	Ribosomal protein L18	unknown
CLST039879	TIGR:TIGR02176,COG:COG1014,KEGG:K03737,COG:COG0674,COG:COG1013	Pyruvate:ferredoxin oxidoreductase and related 2-oxoacid:ferredoxin oxidoreductases, beta subunit	unknown
CLST056251	COG:COG0822	NifU homolog involved in Fe-S cluster formation	unknown
CLST125941	KEGG:K02838,TIGR:TIGR00496,COG:COG0233	Ribosome recycling factor	unknown
CLST014764	COG:COG1278,KEGG:K03704,PFAM:PF00313.15	Cold shock proteins	unknown
CLST006373	KEGG:K10112,TIGR:TIGR01187,TIGR:TIGR01186,PFAM:PF03459.10,TIGR:TIGR02142,TIGR:TIGR03258,TIGR:TIGR02315,TIGR:TIGR03265,TIGR:TIGR00968,COG:COG3839,TIGR:TIGR03269	ABC-type sugar transport systems, ATPase components	unknown
CLST009456	COG:COG0056,TIGR:TIGR00962,KEGG:K02111	F0F1-type ATP synthase, alpha subunit	unknown
CLST006881	KEGG:K00789,PFAM:PF02773.9,COG:COG0192,TIGR:TIGR01034	S-adenosylmethionine synthetase	unknown
CLST149784	KEGG:K10188,COG:COG1653	ABC-type sugar transport system, periplasmic component	unknown
CLST043599	TIGR:TIGR01003,KEGG:K11189,COG:COG1925	Phosphotransferase system, HPr-related proteins	unknown
CLST075729	KEGG:K02990,PFAM:PF01250.10,COG:COG0360	Ribosomal protein S6	unknown
CLST010660	KEGG:K03046,TIGR:TIGR02389,TIGR:TIGR02388,COG:COG0086,TIGR:TIGR02386	DNA-directed RNA polymerase, beta subunit/160 kD subunit	unknown
CLST012824	PFAM:PF02810.8,KEGG:K03070,PFAM:PF07516.6,TIGR:TIGR00963,COG:COG0653,TIGR:TIGR03714	Preprotein translocase subunit SecA (ATPase, RNA helicase)	unknown
CLST000028	KEGG:K02899,TIGR:TIGR00062,COG:COG0211	Ribosomal protein L27	unknown
CLST014222	COG:COG2407,PFAM:PF02952.10	L-fucose isomerase and related proteins	unknown
CLST010685	PFAM:PF00342.12,COG:COG0166,KEGG:K01810	Glucose-6-phosphate isomerase	unknown
CLST062151	COG:COG0071	Molecular chaperone (small heat shock protein)	unknown
CLST604311	KEGG:K02982,TIGR:TIGR01009,COG:COG0092	Ribosomal protein S3	Subdoligranulum variabile
CLST005929	COG:COG0185,TIGR:TIGR01050,KEGG:K02965	Ribosomal protein S19	unknown
CLST010706	TIGR:TIGR01171,COG:COG0090,KEGG:K02886	Ribosomal protein L2	unknown
CLST009470	PFAM:PF10385.2,PFAM:PF04565.9,KEGG:K03043,TIGR:TIGR03670,PFAM:PF04560.13,TIGR:TIGR02013,COG:COG0085,PFAM:PF04561.7,PFAM:PF00562.21	DNA-directed RNA polymerase, beta subunit/140 kD subunit	unknown
CLST006295	PFAM:PF01808.11,KEGG:K01492,COG:COG0138,KEGG:K00602,TIGR:TIGR00355	AICAR transformylase/IMP cyclohydrolase PurH (only IMP cyclohydrolase domain in Aful)	unknown
CLST690918	TIGR:TIGR02027,COG:COG0202,KEGG:K03040	DNA-directed RNA polymerase, alpha subunit/40 kD subunit	unknown
CLST135597	COG:COG1653,KEGG:K02027	ABC-type sugar transport system, periplasmic component	unknown
CLST038362	NOG:NOG10616	Annotation not available	unknown
CLST005666	COG:COG0459,TIGR:TIGR02348,KEGG:K04077	Chaperonin GroEL (HSP60 family)	unknown
CLST031594	KEGG:K03545,TIGR:TIGR00115,COG:COG0544	FKBP-type peptidyl-prolyl cis-trans isomerase (trigger factor)	unknown
CLST120578	TIGR:TIGR00855,KEGG:K02935,COG:COG0222	Ribosomal protein L7/L12	unknown
CLST010885	TIGR:TIGR01534,COG:COG0057,KEGG:K00134	Glyceraldehyde-3-phosphate dehydrogenase/erythrose-4-phosphate dehydrogenase	unknown
CLST011291	COG:COG1592,PFAM:PF02915.10,COG:COG1853,KEGG:K00532,COG:COG0426	Rubrerythrin	unknown
CLST000304	KEGG:K06215,TIGR:TIGR00343,COG:COG0214	Pyridoxine biosynthesis enzyme	unknown
CLST007787	KEGG:K02876,COG:COG0200,TIGR:TIGR01071	Ribosomal protein L15	unknown
CLST224169	TIGR:TIGR02176,COG:COG1014,KEGG:K03737,COG:COG0674,COG:COG1013	Pyruvate:ferredoxin oxidoreductase and related 2-oxoacid:ferredoxin oxidoreductases, beta subunit	unknown
CLST010274	KEGG:K02990,PFAM:PF01250.10,COG:COG0360	Ribosomal protein S6	unknown
CLST571673		hypothetical protein	unknown
CLST132876	KEGG:K00789,COG:COG0192,TIGR:TIGR01034	S-adenosylmethionine synthetase	unknown
CLST006057	COG:COG0238,KEGG:K02963,PFAM:PF01084.13	Ribosomal protein S18	unknown
CLST007338	TIGR:TIGR01235,COG:COG5016,TIGR:TIGR01108,KEGG:K01571	Pyruvate/oxaloacetate carboxyltransferase	unknown
CLST008309	TIGR:TIGR01040,TIGR:TIGR01041,KEGG:K02118,COG:COG1156	Archaeal/vacuolar-type H+-ATPase subunit B	unknown
CLST008679	KEGG:K01803,COG:COG0149,PFAM:PF00121.11,TIGR:TIGR00419	Triosephosphate isomerase	unknown
CLST009780	KEGG:K02994,COG:COG0096,PFAM:PF00410.12	Ribosomal protein S8	unknown
CLST051405	COG:COG1151,KEGG:K00198,PFAM:PF03063.13,TIGR:TIGR01702	6Fe-6S prismane cluster-containing protein	unknown
CLST081014	COG:COG0459,KEGG:K04077,TIGR:TIGR02348	Chaperonin GroEL (HSP60 family)	unknown
CLST008416	KEGG:K00262,PFAM:PF02812.11,COG:COG0334,PFAM:PF00208.14	Glutamate dehydrogenase/leucine dehydrogenase	unknown
CLST021433	COG:COG2407	L-fucose isomerase and related proteins	unknown
CLST297407	TIGR:TIGR02176,COG:COG1014,KEGG:K03737,COG:COG0674,COG:COG1013	Pyruvate:ferredoxin oxidoreductase and related 2-oxoacid:ferredoxin oxidoreductases, alpha subunit	unknown
CLST125309	KEGG:K00048,TIGR:TIGR02638,COG:COG1454	Alcohol dehydrogenase, class IV	unknown
CLST012960	TIGR:TIGR01064,COG:COG0469,KEGG:K00873	Pyruvate kinase	unknown
CLST005448	KEGG:K02886,TIGR:TIGR01171,COG:COG0090	Ribosomal protein L2	unknown
CLST010485	KEGG:K02112,COG:COG0055,TIGR:TIGR01039	F0F1-type ATP synthase, beta subunit	unknown
CLST000107	TIGR:TIGR00981,KEGG:K02950,NOG:NOG139108,COG:COG0048	Annotation not available	unknown
CLST009537	TIGR:TIGR00855,KEGG:K02935,COG:COG0222	Ribosomal protein L7/L12	unknown
CLST095757	KEGG:K10672,NOG:NOG45316	Reductase complex	unknown
CLST014475	TIGR:TIGR01857,KEGG:K01952,COG:COG0047,COG:COG0046	Phosphoribosylformylglycinamidine (FGAM) synthase, synthetase domain	unknown
CLST000056	COG:COG0459,TIGR:TIGR02348,KEGG:K04077	Chaperonin GroEL (HSP60 family)	unknown
CLST012664	COG:COG0244,KEGG:K02864	Ribosomal protein L10	unknown
CLST025157	COG:COG2086,PFAM:PF01012.14,KEGG:K03521	Electron transfer flavoprotein, beta subunit	unknown
CLST101387	TIGR:TIGR00032,KEGG:K01940,COG:COG0137	Argininosuccinate synthase	unknown
CLST009534	COG:COG0174,KEGG:K01915,TIGR:TIGR00653	Glutamine synthetase	unknown
CLST005706	KEGG:K01880,COG:COG0423,TIGR:TIGR00389	Glycyl-tRNA synthetase (class II)	unknown
CLST643066	TIGR:TIGR00676,COG:COG0685,KEGG:K00297,PFAM:PF02219.10	5,10-methylenetetrahydrofolate reductase	unknown
CLST037895	TIGR:TIGR01067,KEGG:K02874,COG:COG0093	Ribosomal protein L14	unknown
CLST007226	KEGG:K02986,COG:COG0522,TIGR:TIGR01017	Ribosomal protein S4 and related proteins	unknown
CLST306848		hypothetical protein	unknown
CLST524470	KEGG:K03046,TIGR:TIGR02388,TIGR:TIGR02390,COG:COG0086,TIGR:TIGR02387,TIGR:TIGR02386	DNA-directed RNA polymerase, beta subunit/160 kD subunit	unknown
CLST003527	TIGR:TIGR00485,COG:COG0050,KEGG:K02358	GTPases - translation elongation factors	unknown
CLST002600	PFAM:PF01808.11,KEGG:K01492,TIGR:TIGR00355,COG:COG0138	AICAR transformylase/IMP cyclohydrolase PurH (only IMP cyclohydrolase domain in Aful)	unknown
CLST006844	COG:COG0102,KEGG:K02871,TIGR:TIGR01066	Ribosomal protein L13	unknown
CLST014282	KEGG:K03527,COG:COG0539,KEGG:K02945,TIGR:TIGR00717,COG:COG0761,TIGR:TIGR00216,PFAM:PF00575.16,TIGR:TIGR03591	Penicillin tolerance protein	unknown
CLST009973	COG:COG0540,KEGG:K00609,TIGR:TIGR00670	Aspartate carbamoyltransferase, catalytic chain	unknown
CLST010211	TIGR:TIGR01079,COG:COG0198,KEGG:K02895	Ribosomal protein L24	unknown
CLST106295	COG:COG0088,KEGG:K02926,PFAM:PF00573.15	Ribosomal protein L4	unknown
CLST007303	KEGG:K00656,TIGR:TIGR01255,PFAM:PF01228.14,COG:COG1882	Pyruvate-formate lyase	unknown
CLST077810	PFAM:PF07554.6,NOG:NOG10337	Protein involved in biological adhesion	Bifidobacterium
CLST010501	TIGR:TIGR01044,KEGG:K02890,COG:COG0091	Ribosomal protein L22	unknown
CLST005618	TIGR:TIGR00465,COG:COG0059,PFAM:PF01450.12,PFAM:PF07991.5,KEGG:K00053	Ketol-acid reductoisomerase	unknown
CLST120825	TIGR:TIGR02176,COG:COG1014,KEGG:K03737,COG:COG0674,COG:COG1013	Pyruvate:ferredoxin oxidoreductase and related 2-oxoacid:ferredoxin oxidoreductases, alpha subunit	unknown
CLST101424	COG:COG2508,KEGG:K02647	Regulator of polyketide synthase expression	unknown
CLST029829	COG:COG1653	ABC-type sugar transport system, periplasmic component	unknown
CLST118599	PFAM:PF00441.17,COG:COG1960,KEGG:K00257,PFAM:PF02771.9,PFAM:PF02770.12,KEGG:K00248	Acyl-CoA dehydrogenases	unknown
CLST020136	COG:COG0052,TIGR:TIGR01011,KEGG:K02967	Ribosomal protein S2	unknown
CLST092959	TIGR:TIGR00651,KEGG:K00625,COG:COG0280	Phosphotransacetylase	unknown
CLST085762	PFAM:PF06135.5,COG:COG4472	Uncharacterized protein conserved in bacteria	unknown
CLST007389	KEGG:K02933,COG:COG0097,TIGR:TIGR03654	Ribosomal protein L6P/L9E	unknown
CLST012764	TIGR:TIGR00012,PFAM:PF00831.16,KEGG:K02904,COG:COG0255	Ribosomal protein L29	unknown
CLST101528	KEGG:K02876,COG:COG0200,TIGR:TIGR01071	Ribosomal protein L15	unknown
CLST008595	TIGR:TIGR01123,KEGG:K00826,COG:COG0115	Branched-chain amino acid aminotransferase/4-amino-4-deoxychorismate lyase	unknown
CLST000248	TIGR:TIGR00981,KEGG:K02950,COG:COG0048	Ribosomal protein S12	unknown
CLST079087	COG:COG0244,KEGG:K02864,PFAM:PF00466.13	Ribosomal protein L10	unknown
CLST011009	COG:COG0064,TIGR:TIGR00133,PFAM:PF02934.8,KEGG:K02434,PFAM:PF02637.11	Asp-tRNAAsn/Glu-tRNAGln amidotransferase B subunit (PET112 homolog)	unknown
CLST005254	KEGG:K09157,PFAM:PF05167.5,COG:COG2848	Uncharacterized conserved protein	unknown
CLST000335	COG:COG0822	NifU homolog involved in Fe-S cluster formation	unknown
CLST012780	KEGG:K01591,COG:COG0284,TIGR:TIGR02127	Orotidine-5-phosphate decarboxylase	unknown
CLST007033	KEGG:K00656,TIGR:TIGR01255,COG:COG1882	Pyruvate-formate lyase	unknown
CLST009425	TIGR:TIGR00002,KEGG:K02959,COG:COG0228	Ribosomal protein S16	unknown
CLST010945	TIGR:TIGR01192,TIGR:TIGR01187,TIGR:TIGR03375,TIGR:TIGR03410,TIGR:TIGR00958,TIGR:TIGR03265,TIGR:TIGR00968,KEGG:K10243,TIGR:TIGR02203,COG:COG3839,TIGR:TIGR02857	ABC-type sugar transport systems, ATPase components	unknown
CLST024702	COG:COG1825,KEGG:K02897	Ribosomal protein L25 (general stress protein Ctc)	unknown
CLST005841	TIGR:TIGR01044,KEGG:K02890,COG:COG0091	Ribosomal protein L22	unknown
CLST037159	TIGR:TIGR01049,COG:COG0051,KEGG:K02946	Ribosomal protein S10	unknown
CLST006878	KEGG:K03530,PFAM:PF00216.14,COG:COG0776	Bacterial nucleoid DNA-binding protein	unknown
CLST115339	KEGG:K01006,TIGR:TIGR01828,COG:COG0574	Phosphoenolpyruvate synthase/pyruvate phosphate dikinase	unknown
CLST006673	TIGR:TIGR01049,COG:COG0051,TIGR:TIGR01046,KEGG:K02946	Ribosomal protein S10	unknown
CLST107843		hypothetical protein	unknown
CLST000357	TIGR:TIGR01534,COG:COG0057,KEGG:K00134	Glyceraldehyde-3-phosphate dehydrogenase/erythrose-4-phosphate dehydrogenase	unknown
CLST233042	TIGR:TIGR02818,COG:COG1063,TIGR:TIGR02824,KEGG:K00008,TIGR:TIGR00692	Threonine dehydrogenase and related Zn-dependent dehydrogenases	unknown
CLST609168	NOG:NOG114702,TIGR:TIGR03544	Cell division protein	unknown
CLST149019	TIGR:TIGR00060,COG:COG0256,KEGG:K02881	Ribosomal protein L18	unknown
CLST000070	COG:COG0148,KEGG:K01689,TIGR:TIGR01060	Enolase	unknown
CLST082618	KEGG:K00262,PFAM:PF02812.11,COG:COG0334,PFAM:PF00208.14	Glutamate dehydrogenase/leucine dehydrogenase	unknown
CLST117035	TIGR:TIGR02475,KEGG:K02234,PFAM:PF02492.12,COG:COG0523	Putative GTPases (G3E family)	unknown
CLST012022	COG:COG0261,PFAM:PF00829.14,KEGG:K02888	Ribosomal protein L21	unknown
CLST000006	TIGR:TIGR01067,KEGG:K02874,COG:COG0093	Ribosomal protein L14	unknown
CLST030711	KEGG:K00615,COG:COG0021,TIGR:TIGR00232	Transketolase	Bifidobacterium
CLST008038	TIGR:TIGR02027,COG:COG0202,KEGG:K03040	DNA-directed RNA polymerase, alpha subunit/40 kD subunit	unknown
CLST006904	KEGG:K02892,PFAM:PF00276.13,COG:COG0089,TIGR:TIGR03636	Ribosomal protein L23	unknown
CLST121264	COG:COG0261,PFAM:PF00829.14,KEGG:K02888	Ribosomal protein L21	Collinsella
CLST037101	COG:COG0050,KEGG:K02358,TIGR:TIGR00485	GTPases - translation elongation factors	unknown
CLST007461	KEGG:K04078,PFAM:PF00166.14,COG:COG0234	Co-chaperonin GroES (HSP10)	unknown
CLST108214	COG:COG0052,TIGR:TIGR01011,KEGG:K02967	Ribosomal protein S2	unknown
CLST007269	COG:COG0098,KEGG:K02988,TIGR:TIGR01021	Ribosomal protein S5	unknown
CLST008792	TIGR:TIGR01012,COG:COG0052,TIGR:TIGR01011,KEGG:K02967	Ribosomal protein S2	unknown
CLST086838	TIGR:TIGR00484,KEGG:K02355,COG:COG0480	Translation elongation factors (GTPases)	unknown
CLST191104	PFAM:PF03993.5,NOG:NOG07532	Annotation not available	unknown
CLST068309	KEGG:K02058,COG:COG1879	ABC-type sugar transport system, periplasmic component	unknown
CLST524229	KEGG:K00088,TIGR:TIGR01302,COG:COG0516	IMP dehydrogenase/GMP reductase	unknown
CLST009866	COG:COG0588,TIGR:TIGR01258,KEGG:K01834	Phosphoglycerate mutase 1	unknown
CLST123637	KEGG:K01803,COG:COG0149,PFAM:PF00121.11	Triosephosphate isomerase	unknown
CLST077039	NOG:NOG08358,PFAM:PF12225.1,KEGG:K03615,TIGR:TIGR01945,COG:COG4656	Methylenetetrahydrofolate reductase	unknown
CLST010872	KEGG:K02982,TIGR:TIGR01009,COG:COG0092	Ribosomal protein S3	unknown
CLST150614	KEGG:K03545,TIGR:TIGR00115,COG:COG0544	FKBP-type peptidyl-prolyl cis-trans isomerase (trigger factor)	unknown
CLST010230	KEGG:K02892,PFAM:PF00276.13,COG:COG0089,TIGR:TIGR03636	Ribosomal protein L23	unknown
CLST021087	KEGG:K02939,PFAM:PF01281.12,COG:COG0359	Ribosomal protein L9	unknown
CLST131789	TIGR:TIGR01930,COG:COG0183,KEGG:K00626	Acetyl-CoA acetyltransferase	unknown
CLST108718	NOG:NOG140128	Annotation not available	unknown
CLST007784	COG:COG0197,TIGR:TIGR01164,KEGG:K02878	Ribosomal protein L16/L10E	unknown
CLST010557	PFAM:PF00673.14,COG:COG0094,PFAM:PF00281.12,KEGG:K02931	Ribosomal protein L5	unknown
CLST085794	KEGG:K02992,TIGR:TIGR01029,COG:COG0049	Ribosomal protein S7	unknown
CLST012029	KEGG:K02956,TIGR:TIGR00952,COG:COG0184	Ribosomal protein S15P/S13E	unknown
CLST070216	PFAM:PF04060.6,COG:COG1456,KEGG:K00197	CO dehydrogenase/acetyl-CoA synthase gamma subunit (corrinoid Fe-S protein)	unknown
CLST000183	COG:COG0100,KEGG:K02948,TIGR:TIGR03632	Ribosomal protein S11	unknown
CLST117844	KEGG:K02994,COG:COG0096,PFAM:PF00410.12	Ribosomal protein S8	unknown
CLST042835	TIGR:TIGR03627,COG:COG0103,KEGG:K02996,PFAM:PF00380.12	Ribosomal protein S9	unknown
CLST049433	COG:COG0050,KEGG:K02358,TIGR:TIGR00485	GTPases - translation elongation factors	unknown
CLST005695	COG:COG1932,TIGR:TIGR01364,KEGG:K00831	Phosphoserine aminotransferase	unknown
CLST014332	KEGG:K02906,TIGR:TIGR03626,COG:COG0087,TIGR:TIGR03625	Ribosomal protein L3	unknown
CLST012755	COG:COG0205,PFAM:PF00365.13,TIGR:TIGR02478,TIGR:TIGR02482,KEGG:K00850,TIGR:TIGR02483	6-phosphofructokinase	unknown
CLST033144	KEGG:K01818,COG:COG2407,TIGR:TIGR01089	L-fucose isomerase and related proteins	unknown
CLST007855	TIGR:TIGR03315,PFAM:PF10418.2,COG:COG0543,KEGG:K00266,TIGR:TIGR01318,COG:COG0493,TIGR:TIGR01316	NADPH-dependent glutamate synthase beta chain and related oxidoreductases	unknown
CLST013200	TIGR:TIGR03405,COG:COG1012,PFAM:PF00465.12,TIGR:TIGR02638,TIGR:TIGR02518,KEGG:K04072,COG:COG1454	Alcohol dehydrogenase, class IV	unknown
CLST000011	COG:COG0100,TIGR:TIGR03631,KEGG:K02948,TIGR:TIGR03632	Ribosomal protein S11	unknown
CLST089058	KEGG:K10670,PFAM:PF09338.4,NOG:NOG43946	Reductase	unknown
CLST427283	TIGR:TIGR01534,COG:COG0057,KEGG:K00134	Glyceraldehyde-3-phosphate dehydrogenase/erythrose-4-phosphate dehydrogenase	unknown
CLST005915	KEGG:K04043,COG:COG0443,TIGR:TIGR02350	Molecular chaperone	unknown
CLST000254	TIGR:TIGR00224,COG:COG1866,KEGG:K01610	Phosphoenolpyruvate carboxykinase (ATP)	unknown
CLST003335	TIGR:TIGR01394,COG:COG0480,TIGR:TIGR00484,KEGG:K02355	Translation elongation factors (GTPases)	unknown
CLST013559	KEGG:K10540,COG:COG1879	ABC-type sugar transport system, periplasmic component	unknown
CLST014220	KEGG:K01923,TIGR:TIGR00081,TIGR:TIGR02735,COG:COG0152,PFAM:PF01259.11	Phosphoribosylaminoimidazolesuccinocarboxamide (SAICAR) synthase	unknown
CLST006170	TIGR:TIGR03627,COG:COG0103,KEGG:K02996,PFAM:PF00380.12	Ribosomal protein S9	unknown
CLST078011	COG:COG2086,KEGG:K03521	Electron transfer flavoprotein, beta subunit	unknown
CLST012367	COG:COG0102,KEGG:K02871,TIGR:TIGR01066	Ribosomal protein L13	unknown
CLST005842	PFAM:PF04560.13,TIGR:TIGR02013,COG:COG0085,PFAM:PF10385.2,PFAM:PF04565.9,KEGG:K03043,PFAM:PF00562.21,PFAM:PF04561.7,TIGR:TIGR03670	DNA-directed RNA polymerase, beta subunit/140 kD subunit	unknown
CLST000296	COG:COG0051,TIGR:TIGR01049,KEGG:K02946	Ribosomal protein S10	unknown
CLST000005	TIGR:TIGR00485,COG:COG0050,KEGG:K02358	GTPases - translation elongation factors	unknown
CLST010622	TIGR:TIGR02696,COG:COG1185,KEGG:K00962,TIGR:TIGR03591	Polyribonucleotide nucleotidyltransferase (polynucleotide phosphorylase)	unknown
CLST316189		hypothetical protein	Bacteroides
CLST005988	KEGG:K02887,TIGR:TIGR01032,COG:COG0292	Ribosomal protein L20	unknown
CLST007355	TIGR:TIGR01024,COG:COG0335,KEGG:K02884	Ribosomal protein L19	unknown
CLST218181	TIGR:TIGR01117,COG:COG4799,KEGG:K01966,TIGR:TIGR03133	Acetyl-CoA carboxylase, carboxyltransferase component (subunits alpha and beta)	unknown
CLST210053	COG:COG0071	Molecular chaperone (small heat shock protein)	unknown
CLST007222	KEGG:K04567,COG:COG1190,TIGR:TIGR00458,TIGR:TIGR00462,TIGR:TIGR00499,TIGR:TIGR00399,COG:COG0073,TIGR:TIGR00459,PFAM:PF00152.13	Lysyl-tRNA synthetase (class II)	unknown
CLST167342	KEGG:K02933,COG:COG0097,TIGR:TIGR03654	Ribosomal protein L6P/L9E	unknown
CLST028489	TIGR:TIGR02279,PFAM:PF00725.15,COG:COG1250,KEGG:K00074,TIGR:TIGR02441,PFAM:PF02737.11	3-hydroxyacyl-CoA dehydrogenase	unknown
CLST008356	TIGR:TIGR01308,COG:COG1841,KEGG:K02907	Ribosomal protein L30/L7E	unknown
CLST172951	TIGR:TIGR01003,KEGG:K11189,COG:COG1925	Phosphotransferase system, HPr-related proteins	unknown
CLST022368	KEGG:K00048,TIGR:TIGR02638,COG:COG1454	Alcohol dehydrogenase, class IV	unknown
CLST005531	TIGR:TIGR01859,COG:COG0191,KEGG:K01624	Fructose/tagatose bisphosphate aldolase	unknown
CLST011266	TIGR:TIGR03346,COG:COG0542,KEGG:K03695,PFAM:PF02861.13	ATPases with chaperone activity, ATP-binding subunit	unknown
CLST135759	PFAM:PF00390.12,KEGG:K00027,COG:COG0281,PFAM:PF03949.8	Malic enzyme	unknown
CLST642701	COG:COG1653	ABC-type sugar transport system, periplasmic component	unknown
CLST173604	KEGG:K03527,COG:COG0539,KEGG:K02945,TIGR:TIGR00717,COG:COG0761,TIGR:TIGR00216,PFAM:PF00575.16,TIGR:TIGR03591	Penicillin tolerance protein	unknown
CLST419433	KEGG:K03060,TIGR:TIGR00690	rpoZ: DNA-directed RNA polymerase, omega subunit	unknown
CLST635106	KEGG:K00262,PFAM:PF02812.11,COG:COG0334,PFAM:PF00208.14	Glutamate dehydrogenase/leucine dehydrogenase	unknown
CLST127627	KEGG:K04043,COG:COG0443,TIGR:TIGR02350	Molecular chaperone	unknown
CLST014240	KEGG:K00528,TIGR:TIGR03315,TIGR:TIGR01318,COG:COG0493,TIGR:TIGR01316	NADPH-dependent glutamate synthase beta chain and related oxidoreductases	unknown
CLST006298	TIGR:TIGR01169,COG:COG0081,KEGG:K02863	Ribosomal protein L1	unknown
CLST010899	COG:COG0268,KEGG:K02968,TIGR:TIGR00029	Ribosomal protein S20	unknown
CLST000032	COG:COG0094,PFAM:PF00673.14,PFAM:PF00281.12,KEGG:K02931	Ribosomal protein L5	unknown
CLST011216	TIGR:TIGR03630,TIGR:TIGR03635,KEGG:K02961,COG:COG0186	Ribosomal protein S17	unknown
CLST000998	KEGG:K02867,COG:COG0080,TIGR:TIGR01632,PFAM:PF03946.7	Ribosomal protein L11	unknown
CLST010330	COG:COG0103,KEGG:K02996,PFAM:PF00380.12	Ribosomal protein S9	unknown
CLST128315	PFAM:PF01799.13,TIGR:TIGR03194,TIGR:TIGR02963,COG:COG1529,COG:COG2080,TIGR:TIGR03311,TIGR:TIGR03193,TIGR:TIGR03196,TIGR:TIGR02969,KEGG:K07469,TIGR:TIGR03313,TIGR:TIGR02965	Aerobic-type carbon monoxide dehydrogenase, large subunit CoxL/CutL homologs	unknown
CLST133858	TIGR:TIGR01169,COG:COG0081,KEGG:K02863	Ribosomal protein L1	unknown
CLST012976	PFAM:PF00588.12,KEGG:K03218,TIGR:TIGR00186,COG:COG0566	rRNA methylases	unknown
CLST027427	COG:COG1109,PFAM:PF02878.9,KEGG:K01840,PFAM:PF02879.9,KEGG:K01835	Phosphomannomutase	unknown
CLST009371	KEGG:K02986,COG:COG0522,TIGR:TIGR01017	Ribosomal protein S4 and related proteins	unknown
CLST008608	TIGR:TIGR01343,COG:COG1048,TIGR:TIGR02086,KEGG:K01681,TIGR:TIGR01342,TIGR:TIGR02083	Aconitase A	unknown
CLST007120	KEGG:K00616,TIGR:TIGR00875,COG:COG0176	Transaldolase	unknown
CLST012513	TIGR:TIGR01024,COG:COG0335,KEGG:K02884	Ribosomal protein L19	unknown
CLST008351	PFAM:PF10371.2,TIGR:TIGR02176,COG:COG1014,KEGG:K03737,PFAM:PF00037.20,COG:COG0674,COG:COG1013	Pyruvate:ferredoxin oxidoreductase and related 2-oxoacid:ferredoxin oxidoreductases, beta subunit	unknown
CLST000208	NOG:NOG10616	Annotation not available	unknown
CLST111685	COG:COG0822	NifU homolog involved in Fe-S cluster formation	unknown
CLST000058	COG:COG0776,PFAM:PF00216.14,KEGG:K03530	Bacterial nucleoid DNA-binding protein	unknown
CLST007446	KEGG:K04043,COG:COG0443,TIGR:TIGR02350	Molecular chaperone	unknown
CLST037194	COG:COG1152,TIGR:TIGR00316,COG:COG1614,KEGG:K11174,PFAM:PF03598.8	CO dehydrogenase/acetyl-CoA synthase beta subunit	unknown
CLST010750	KEGG:K04078,PFAM:PF00166.14,COG:COG0234	Co-chaperonin GroES (HSP10)	unknown
CLST146089	KEGG:K10439	hypothetical protein	unknown
CLST010650	COG:COG0148,KEGG:K01689,TIGR:TIGR01060	Enolase	unknown
CLST015600	TIGR:TIGR02630,KEGG:K01805,COG:COG2115	Xylose isomerase	unknown
CLST007253	KEGG:K01756,TIGR:TIGR00928,COG:COG0015	Adenylosuccinate lyase	unknown
CLST009607	TIGR:TIGR00021,KEGG:K01807,COG:COG0120	Ribose 5-phosphate isomerase	Bifidobacterium
CLST005054	TIGR:TIGR03630,TIGR:TIGR03635,KEGG:K02961,COG:COG0186,NOG:NOG138354	Ribosomal protein	unknown
CLST010709	TIGR:TIGR01771,COG:COG0039,KEGG:K00016	Malate/lactate dehydrogenases	unknown
CLST037077	KEGG:K02992,TIGR:TIGR01029,COG:COG0049	Ribosomal protein S7	unknown
CLST006584	KEGG:K00088,TIGR:TIGR01302,COG:COG0517,COG:COG0516	IMP dehydrogenase/GMP reductase	unknown
CLST191533	KEGG:K04078,PFAM:PF00166.14,COG:COG0234	Co-chaperonin GroES (HSP10)	unknown
CLST066044	KEGG:K01491,PFAM:PF02882.12,PFAM:PF00763.16,COG:COG0190	5,10-methylene-tetrahydrofolate dehydrogenase/Methenyl tetrahydrofolate cyclohydrolase	unknown
CLST018322	PFAM:PF02610.8,COG:COG2160,PFAM:PF11762.1,KEGG:K01804	L-arabinose isomerase	unknown
CLST018911	PFAM:PF01268.12,COG:COG2759,KEGG:K01938	Formyltetrahydrofolate synthetase	unknown
CLST006883	TIGR:TIGR03496,KEGG:K02114,KEGG:K02112,PFAM:PF00401.13,TIGR:TIGR03498,COG:COG0055,TIGR:TIGR03305,TIGR:TIGR01039	F0F1-type ATP synthase, beta subunit	unknown
CLST015016	TIGR:TIGR01043,KEGG:K02117,COG:COG1155	Archaeal/vacuolar-type H+-ATPase subunit A	unknown
CLST117826	TIGR:TIGR01169,COG:COG0081,KEGG:K02863	Ribosomal protein L1	Bacteria
CLST131299	COG:COG1592	Rubrerythrin	unknown
CLST010241	TIGR:TIGR00484,KEGG:K02355,COG:COG0480	Translation elongation factors (GTPases)	unknown
CLST045993	TIGR:TIGR03631,COG:COG0099,KEGG:K02952	Ribosomal protein S13	unknown
CLST009819	COG:COG0098,KEGG:K02988,TIGR:TIGR01021	Ribosomal protein S5	unknown
CLST129756	KEGG:K02994,COG:COG0096,PFAM:PF00410.12	Ribosomal protein S8	unknown
CLST048276	KEGG:K00262,PFAM:PF02812.11,COG:COG0334,PFAM:PF00208.14	Glutamate dehydrogenase/leucine dehydrogenase	unknown
CLST012769	COG:COG1012,PFAM:PF00465.12,TIGR:TIGR02638,TIGR:TIGR02518,KEGG:K04072,COG:COG1454	Alcohol dehydrogenase, class IV	unknown
CLST000238	TIGR:TIGR01829,TIGR:TIGR01963,TIGR:TIGR01830,KEGG:K00046,TIGR:TIGR01832,TIGR:TIGR02415,COG:COG1028	Dehydrogenases with different specificities (related to short-chain alcohol dehydrogenases)	unknown
CLST009347	KEGG:K00616,TIGR:TIGR00876,COG:COG0176	Transaldolase	Bifidobacterium
CLST000603	COG:COG0057,PFAM:PF00044.17,TIGR:TIGR01534,KEGG:K00134	Glyceraldehyde-3-phosphate dehydrogenase/erythrose-4-phosphate dehydrogenase	unknown
CLST070410	TIGR:TIGR01235,COG:COG5016,PFAM:PF00364.15,KEGG:K01941,TIGR:TIGR02712,KEGG:K01960,KEGG:K01571,COG:COG0511	Biotin carboxyl carrier protein	unknown
CLST071087	COG:COG0080,TIGR:TIGR01632,KEGG:K02867	Ribosomal protein L11	unknown
CLST005426	KEGG:K01687,TIGR:TIGR00110,COG:COG0129,TIGR:TIGR01196	Dihydroxyacid dehydratase/phosphogluconate dehydratase	unknown
CLST007182	TIGR:TIGR00978,COG:COG0136,KEGG:K00133,TIGR:TIGR01296	Aspartate-semialdehyde dehydrogenase	unknown
CLST184474	COG:COG4822,KEGG:K02190,PFAM:PF06180.4	Cobalamin biosynthesis protein CbiK, Co2+ chelatase	unknown
CLST012782	KEGG:K02600,COG:COG0195,TIGR:TIGR01953	Transcription elongation factor	unknown
CLST010558	COG:COG0203,TIGR:TIGR00059,KEGG:K02879	Ribosomal protein L17	unknown
CLST009270	KEGG:K00088,TIGR:TIGR01302,COG:COG0516	IMP dehydrogenase/GMP reductase	unknown
CLST118352	TIGR:TIGR01859,COG:COG0191,KEGG:K01624	Fructose/tagatose bisphosphate aldolase	unknown
CLST043010	TIGR:TIGR00641,KEGG:K01848,COG:COG1884	Methylmalonyl-CoA mutase, N-terminal domain/subunit	unknown
CLST005279	COG:COG3716,TIGR:TIGR00828,KEGG:K02796	Phosphotransferase system, mannose/fructose/N-acetylgalactosamine-specific component IID	unknown
CLST044108	COG:COG0056,TIGR:TIGR00962,KEGG:K02111	F0F1-type ATP synthase, alpha subunit	unknown
CLST001471	TIGR:TIGR00981,KEGG:K02950,COG:COG0048	Ribosomal protein S12	unknown
CLST005962	TIGR:TIGR03451,TIGR:TIGR02824,TIGR:TIGR02818,KEGG:K00008,TIGR:TIGR00692,COG:COG1063	Threonine dehydrogenase and related Zn-dependent dehydrogenases	unknown
CLST007063		hypothetical protein	unknown
CLST003644	COG:COG0172,PFAM:PF02403.15,KEGG:K01875,TIGR:TIGR00414	Seryl-tRNA synthetase	unknown
CLST214154	COG:COG1592,PFAM:PF02915.10	Rubrerythrin	unknown
CLST007213	COG:COG0261,KEGG:K02888,TIGR:TIGR00061	Ribosomal protein L21	unknown
CLST006374	PFAM:PF00162.12,COG:COG0126,KEGG:K00927	3-phosphoglycerate kinase	unknown
CLST474725	KEGG:K04043,COG:COG0443,TIGR:TIGR02350	Molecular chaperone	unknown
CLST105138	PFAM:PF03764.11,PFAM:PF00679.17,TIGR:TIGR00484,KEGG:K02355,COG:COG0480,TIGR:TIGR00490	Translation elongation factors (GTPases)	unknown
CLST130835	COG:COG0268,KEGG:K02968,TIGR:TIGR00029	Ribosomal protein S20	unknown
CLST010718	TIGR:TIGR01132,COG:COG0033,KEGG:K01835	Phosphoglucomutase	unknown
CLST009536	TIGR:TIGR01169,COG:COG0081,KEGG:K02863	Ribosomal protein L1	unknown
CLST000797	TIGR:TIGR00485,COG:COG0050,KEGG:K02358,TIGR:TIGR03680,TIGR:TIGR00475	GTPases - translation elongation factors	unknown
CLST157922	KEGG:K10108,COG:COG2182	Maltose-binding periplasmic proteins/domains	unknown
CLST010229	KEGG:K02992,TIGR:TIGR01029,COG:COG0049	Ribosomal protein S7	unknown
CLST160885	COG:COG3937	Uncharacterized conserved protein	unknown
CLST014280	KEGG:K00048,TIGR:TIGR02638,COG:COG1454	Alcohol dehydrogenase, class IV	unknown
CLST045824	KEGG:K02112,KEGG:K02133,COG:COG0055,TIGR:TIGR01039	F0F1-type ATP synthase, beta subunit	unknown
CLST007328	KEGG:K06412,COG:COG2088,PFAM:PF04026.5	Uncharacterized protein, involved in the regulation of septum location	unknown
CLST098622	PFAM:PF00465.12,KEGG:K00100,TIGR:TIGR02638,KEGG:K04072,COG:COG1454	Alcohol dehydrogenase, class IV	unknown
CLST136019	COG:COG0088,KEGG:K02926,PFAM:PF00573.15	Ribosomal protein L4	unknown
CLST007262	KEGG:K02982,TIGR:TIGR01009,COG:COG0092	Ribosomal protein S3	unknown
CLST069117	COG:COG1410	Methionine synthase I, cobalamin-binding domain	unknown
CLST006191	TIGR:TIGR01393,TIGR:TIGR00484,KEGG:K02355,COG:COG0480	Translation elongation factors (GTPases)	unknown
CLST034938		hypothetical protein	unknown
CLST045849	PFAM:PF02482.12,KEGG:K05808,COG:COG1544	Ribosome-associated protein Y (PSrp-1)	unknown
CLST008610	TIGR:TIGR00127,KEGG:K00031,COG:COG0538	Isocitrate dehydrogenases	unknown
CLST013366	PFAM:PF00465.12,KEGG:K00100,TIGR:TIGR02638,KEGG:K04072,COG:COG1454	Alcohol dehydrogenase, class IV	unknown
CLST007119	KEGG:K03046,TIGR:TIGR02389,PFAM:PF04997.5,TIGR:TIGR02388,COG:COG0086,TIGR:TIGR02387,TIGR:TIGR02386	DNA-directed RNA polymerase, beta subunit/160 kD subunit	unknown
CLST000974	PFAM:PF00936.12,COG:COG4577	Carbon dioxide concentrating mechanism/carboxysome shell protein	Eubacterium hallii
CLST005872	COG:COG0052,TIGR:TIGR01011,KEGG:K02967	Ribosomal protein S2	unknown
CLST001935	TIGR:TIGR01938,COG:COG1592,KEGG:K00348,PFAM:PF02915.10	Rubrerythrin	unknown
CLST010471	KEGG:K03530,PFAM:PF00216.14,TIGR:TIGR00988,COG:COG0776	Bacterial nucleoid DNA-binding protein	unknown
CLST061771	KEGG:K01006,TIGR:TIGR01828,COG:COG0574	Phosphoenolpyruvate synthase/pyruvate phosphate dikinase	unknown
CLST005825	TIGR:TIGR00855,COG:COG0222,KEGG:K02935	Ribosomal protein L7/L12	unknown
CLST131187	KEGG:K02992,TIGR:TIGR01029,COG:COG0049	Ribosomal protein S7	unknown
CLST039979	KEGG:K01849,TIGR:TIGR00640,COG:COG2185	Methylmalonyl-CoA mutase, C-terminal domain/subunit (cobalamin-binding)	unknown
CLST000029	PFAM:PF00004.22,COG:COG3451,PFAM:PF02861.13,KEGG:K03695,TIGR:TIGR03346,COG:COG0542	ATPases with chaperone activity, ATP-binding subunit	unknown
CLST109545	TIGR:TIGR00062,KEGG:K02899,COG:COG0211	Ribosomal protein L27	Collinsella
CLST201276	NOG:NOG08646,PFAM:PF11305.1	Annotation not available	unknown
CLST006834	PFAM:PF00162.12,COG:COG0126,KEGG:K00927	3-phosphoglycerate kinase	unknown
CLST015356	KEGG:K00925,TIGR:TIGR00016,PFAM:PF00871.10,COG:COG0282	Acetate kinase	unknown

## Sheet: MP_UniqueMicrobial_HealthyOnly
Cluster	Annotations	Predicted Protein	Predicted Taxa
CLST005342	TIGR:TIGR01164,KEGG:K02878,COG:COG0197	Ribosomal protein L16/L10E	unknown
CLST244775	PFAM:PF00041.14	hypothetical protein	Roseburia intestinalis
CLST025690	PFAM:PF06439.4,NOG:NOG42312	Annotation not available	unknown
CLST218465	PFAM:PF01833.17	hypothetical protein	Bacteroides uniformis
CLST145624	COG:COG2373	Large extracellular alpha-helical protein	unknown
CLST198626	COG:COG4992,KEGG:K00821,TIGR:TIGR00707	Ornithine/acetylornithine aminotransferase	unknown
CLST296676	TIGR:TIGR00465,COG:COG0059,KEGG:K00053	Ketol-acid reductoisomerase	Clostridium methylpentosum
CLST009126	COG:COG1502,PFAM:PF00614.15	Phosphatidylserine/phosphatidylglycerophosphate/cardiolipin synthases and related enzymes	unknown
CLST717444		hypothetical protein	Clostridiales
CLST673871	KEGG:K10112,TIGR:TIGR01187,COG:COG3839	ABC-type sugar transport systems, ATPase components	Firmicutes
CLST007720	TIGR:TIGR03594,KEGG:K03977,COG:COG1160	Predicted GTPases	Bacteroides
CLST615180	PFAM:PF02482.12,KEGG:K05808,COG:COG1544	Ribosome-associated protein Y (PSrp-1)	Roseburia
CLST131887	KEGG:K01687,COG:COG0129,TIGR:TIGR00110	Dihydroxyacid dehydratase/phosphogluconate dehydratase	unknown
CLST190745	KEGG:K00929,COG:COG3426,TIGR:TIGR02707	Butyrate kinase	Clostridiales
CLST185572	COG:COG1344,KEGG:K02406,PFAM:PF00700.14	Flagellin and related hook-associated proteins	Bacteria
CLST000264	KEGG:K01876,TIGR:TIGR00459,COG:COG0173	Aspartyl-tRNA synthetase	unknown
CLST013216	COG:COG0681,TIGR:TIGR02227,KEGG:K03100,PFAM:PF00717.16	Signal peptidase I	unknown
CLST142313	KEGG:K02968,TIGR:TIGR00029	S20: ribosomal protein S20	unknown
CLST126319	COG:COG2152,PFAM:PF04041.6	Predicted glycosylase	unknown
CLST045379		hypothetical protein	unknown
CLST034625	COG:COG2195,TIGR:TIGR01893,KEGG:K01270	Di- and tripeptidases	Bacteroides
CLST029737	COG:COG2304,KEGG:K07114,PFAM:PF12450.1,PFAM:PF12034.1	Uncharacterized protein containing a von Willebrand factor type A (vWA) domain	Bacteroides
CLST669281	PFAM:PF00041.14	hypothetical protein	Ruminococcus lactaris
CLST037487	KEGG:K02112,COG:COG0055,TIGR:TIGR01039	F0F1-type ATP synthase, beta subunit	Acidaminococcus fermentans
CLST010934	PFAM:PF07497.5,COG:COG1158,KEGG:K03628,PFAM:PF07498.5,TIGR:TIGR00767	Transcription termination factor	unknown
CLST540271	TIGR:TIGR01251,COG:COG0462,KEGG:K00948	Phosphoribosylpyrophosphate synthetase	Eubacterium rectale
CLST335219		hypothetical protein	unknown
CLST231672	COG:COG0111,TIGR:TIGR01327,KEGG:K00058	Phosphoglycerate dehydrogenase and related dehydrogenases	unknown
CLST661898	KEGG:K03406	hypothetical protein	unknown
CLST237899		hypothetical protein	Clostridiales
CLST645926	KEGG:K00088,TIGR:TIGR01302,COG:COG0516	IMP dehydrogenase/GMP reductase	unknown
CLST043395	COG:COG3250	Beta-galactosidase/beta-glucuronidase	Bacteroides
CLST220597	KEGG:K01417,COG:COG1164,TIGR:TIGR02289	Oligoendopeptidase F	unknown
CLST538814	TIGR:TIGR01251,COG:COG0462,KEGG:K00948	Phosphoribosylpyrophosphate synthetase	Bacteroides capillosus
CLST385060	COG:COG0448,KEGG:K00975,TIGR:TIGR02091	ADP-glucose pyrophosphorylase	Bacteria
CLST570433		hypothetical protein	unknown
CLST232344	PFAM:PF00652.15	hypothetical protein	Bacteria
CLST005608	TIGR:TIGR00465,COG:COG0059,PFAM:PF01450.12,KEGG:K00053	Ketol-acid reductoisomerase	unknown
CLST225218		hypothetical protein	unknown
CLST421179	KEGG:K01209,COG:COG3507,PFAM:PF04616.7	Beta-xylosidase	Eubacterium rectale
CLST149686	KEGG:K12574,TIGR:TIGR00649,COG:COG0595	Predicted hydrolase of the metallo-beta-lactamase superfamily	unknown
CLST357726	COG:COG0203,TIGR:TIGR00059,KEGG:K02879	Ribosomal protein L17	Dialister invisus
CLST628745	COG:COG1932,TIGR:TIGR01364,KEGG:K00831	Phosphoserine aminotransferase	Alistipes putredinis
CLST152319	TIGR:TIGR03121,KEGG:K00200,COG:COG1229	Formylmethanofuran dehydrogenase subunit A	Methanobrevibacter smithii
CLST248738	COG:COG1653	ABC-type sugar transport system, periplasmic component	Lachnospiraceae
CLST047866	NOG:NOG78527	Annotation not available	Bacteroides
CLST000206		hypothetical protein	unknown
CLST143972	PFAM:PF10418.2,COG:COG0543,TIGR:TIGR02911	2-polyprenylphenol hydroxylase and related flavodoxin oxidoreductases	unknown
CLST445298	COG:COG1109,PFAM:PF02878.9,PFAM:PF00408.13,KEGG:K01840	Phosphomannomutase	Roseburia
CLST143985	KEGG:K03527,COG:COG0539,KEGG:K02945,TIGR:TIGR00717,COG:COG0761,TIGR:TIGR00216,PFAM:PF00575.16,TIGR:TIGR03591	Ribosomal protein S1	unknown
CLST005950	TIGR:TIGR03319,KEGG:K06950,COG:COG1418	Predicted HD superfamily hydrolase	unknown
CLST122441	KEGG:K04043,COG:COG0443,TIGR:TIGR02350	Molecular chaperone	unknown
CLST201080		hypothetical protein	unknown
CLST105474	COG:COG0080,TIGR:TIGR01632,KEGG:K02867	Ribosomal protein L11	Coriobacteriaceae
CLST019815	COG:COG2152,NOG:NOG148967	Annotation not available	unknown
CLST633677	NOG:NOG122779	Receptor	Bacteroides vulgatus
CLST695400	KEGG:K02982,TIGR:TIGR01009,COG:COG0092	Ribosomal protein S3	Clostridiales
CLST033294	KEGG:K01868,TIGR:TIGR00418,COG:COG0441	Threonyl-tRNA synthetase	unknown
CLST229000	TIGR:TIGR02095,COG:COG0297,KEGG:K00703	Glycogen synthase	Faecalibacterium prausnitzii
CLST133580	KEGG:K02982,TIGR:TIGR01009,COG:COG0092	Ribosomal protein S3	unknown
CLST249453	KEGG:K03386,COG:COG0450,PFAM:PF10417.2	Peroxiredoxin	Akkermansia muciniphila
CLST014322	PFAM:PF10385.2,PFAM:PF04565.9,KEGG:K03043,PFAM:PF04560.13,TIGR:TIGR02013,COG:COG0085,PFAM:PF04561.7,PFAM:PF00562.21	DNA-directed RNA polymerase, beta subunit/140 kD subunit	unknown
CLST503892	KEGG:K01209,COG:COG3507,PFAM:PF04616.7	Beta-xylosidase	Roseburia intestinalis
CLST007428	PFAM:PF11987.1,TIGR:TIGR00487,KEGG:K02519,PFAM:PF04760.8,COG:COG0532	Translation initiation factor 2 (IF-2; GTPase)	unknown
CLST315160	KEGG:K03545,TIGR:TIGR00115,COG:COG0544	FKBP-type peptidyl-prolyl cis-trans isomerase (trigger factor)	unknown
CLST346431	COG:COG0238,KEGG:K02963,TIGR:TIGR00165	Ribosomal protein S18	Eubacterium hallii
CLST097028		hypothetical protein	unknown
CLST447164	COG:COG0383,KEGG:K01191,PFAM:PF09261.4,PFAM:PF01074.15	Alpha-mannosidase	unknown
CLST033133	NOG:NOG42712	Annotation not available	unknown
CLST070301	COG:COG4211,KEGG:K10541	ABC-type glucose/galactose transport system, permease component	unknown
CLST359874	COG:COG0102,KEGG:K02871,TIGR:TIGR01066	Ribosomal protein L13	unknown
CLST718998	COG:COG0071	Molecular chaperone (small heat shock protein)	Roseburia
CLST447751	NOG:NOG133477	Receptor	Bacteroides vulgatus
CLST003126	TIGR:TIGR02012,KEGG:K03553,COG:COG0468	RecA/RadA recombinase	unknown
CLST212212	COG:COG0261,KEGG:K02888,TIGR:TIGR00061	Ribosomal protein L21	unknown
CLST184405	TIGR:TIGR01049,COG:COG0051,KEGG:K02946	Ribosomal protein S10	Clostridiales
CLST025520	COG:COG0673	Predicted dehydrogenases and related proteins	unknown
CLST055115	COG:COG0793,COG:COG4946,PFAM:PF07676.5,KEGG:K08676	Periplasmic protease	unknown
CLST049764	PFAM:PF03435.11,COG:COG1748,KEGG:K00290	Saccharopine dehydrogenase and related proteins	unknown
CLST009489	COG:COG2508,KEGG:K02647	Regulator of polyketide synthase expression	unknown
CLST006721	KEGG:K03530,PFAM:PF00216.14,COG:COG0776	Bacterial nucleoid DNA-binding protein	unknown
CLST320939		hypothetical protein	unknown
CLST181053	KEGG:K02986,COG:COG0522,TIGR:TIGR01017	Ribosomal protein S4 and related proteins	Clostridiales
CLST697458		hypothetical protein	Clostridiales
CLST507564	KEGG:K01338	hypothetical protein	unknown
CLST591726	KEGG:K01647,COG:COG0372,TIGR:TIGR01800	Citrate synthase	Eubacterium rectale
CLST039803	COG:COG3525,KEGG:K12373,PFAM:PF00728.15	N-acetyl-beta-hexosaminidase	Bacteroides
CLST224618	KEGG:K03522,COG:COG2025,PFAM:PF00766.12	Electron transfer flavoprotein, alpha subunit	unknown
CLST574927	KEGG:K03043,TIGR:TIGR02013,COG:COG0085	DNA-directed RNA polymerase, beta subunit/140 kD subunit	unknown
CLST345670	TIGR:TIGR00593,COG:COG0749,PFAM:PF00476.13,KEGG:K02335	DNA polymerase I - 3-5 exonuclease and polymerase domains	Eubacterium rectale
CLST601651	COG:COG0440	Acetolactate synthase, small (regulatory) subunit	Clostridiales
CLST530333	PFAM:PF02368.11	hypothetical protein	Lachnospiraceae
CLST027266	TIGR:TIGR01822,COG:COG0156,TIGR:TIGR01821,KEGG:K00639	7-keto-8-aminopelargonate synthetase and related enzymes	unknown
CLST336111		hypothetical protein	unknown
CLST597888	KEGG:K01685,COG:COG2721,PFAM:PF04295.6	Altronate dehydratase	Roseburia intestinalis
CLST319773		hypothetical protein	unknown
CLST095838	PFAM:PF08522.3,NOG:NOG43479	Annotation not available	Bacteroides
CLST156249	COG:COG0426	Uncharacterized flavoproteins	Faecalibacterium prausnitzii
CLST383442	KEGG:K03665,TIGR:TIGR03156	GTP_HflX: GTP-binding protein HflX	Eubacterium rectale
CLST188708		hypothetical protein	unknown
CLST558116		hypothetical protein	unknown
CLST620498	NOG:NOG70031	Annotation not available	Bacteroides caccae
CLST022899	KEGG:K01442,COG:COG3049,PFAM:PF02275.11	Penicillin V acylase and related amidases	unknown
CLST003218	TIGR:TIGR01169,COG:COG0081,KEGG:K02863,NOG:NOG131359	Protein involved in regulation of translation	unknown
CLST076963	TIGR:TIGR01064,COG:COG0469,KEGG:K00873	Pyruvate kinase	Parabacteroides
CLST731043	TIGR:TIGR02977,KEGG:K03969,COG:COG1842	Phage shock protein A (IM30), suppresses sigma54-dependent transcription	Coprococcus eutactus
CLST555508	KEGG:K02357,TIGR:TIGR00116	tsf: translation elongation factor Ts	Roseburia
CLST005689	TIGR:TIGR01044,KEGG:K02890,COG:COG0091	Ribosomal protein L22	unknown
CLST000327		hypothetical protein	unknown
CLST693429	KEGG:K00820,COG:COG0449,TIGR:TIGR01135	Glucosamine 6-phosphate synthetase, contains amidotransferase and phosphosugar isomerase domains	Clostridiales
CLST315690	COG:COG0568,KEGG:K03086,TIGR:TIGR02393	DNA-directed RNA polymerase, sigma subunit (sigma70/sigma32)	Eubacterium rectale
CLST000182		hypothetical protein	unknown
CLST191094	COG:COG0549,TIGR:TIGR00746,KEGG:K00926	Carbamate kinase	unknown
CLST532619		hypothetical protein	unknown
CLST230031	TIGR:TIGR03149,COG:COG1145,COG:COG4624,TIGR:TIGR02512,PFAM:PF00037.20,TIGR:TIGR02179	Iron only hydrogenase large subunit, C-terminal domain	unknown
CLST357178	COG:COG1045,KEGG:K00640,TIGR:TIGR01172	Serine acetyltransferase	unknown
CLST117468	NOG:NOG12620	Annotation not available	Clostridium
CLST344462		hypothetical protein	unknown
CLST014739	COG:COG1089,TIGR:TIGR01472,KEGG:K01711	GDP-D-mannose dehydratase	unknown
CLST039679	TIGR:TIGR01515,COG:COG0296,KEGG:K00700	1,4-alpha-glucan branching enzyme	unknown
CLST194815	COG:COG3968,PFAM:PF12437.1,KEGG:K01915	Uncharacterized protein related to glutamine synthetase	Clostridiales
CLST131143	TIGR:TIGR00032,KEGG:K01940,COG:COG0137	Argininosuccinate synthase	unknown
CLST154332	COG:COG0244,KEGG:K02864	Ribosomal protein L10	unknown
CLST382483	NOG:NOG129429,NOG:NOG84719,NOG:NOG148246	Receptor	unknown
CLST209302		hypothetical protein	Bacteroides uniformis
CLST003331	COG:COG0103,KEGG:K02996,TIGR:TIGR03627,PFAM:PF00380.12	Ribosomal protein S9	unknown
CLST288822	COG:COG0426	Uncharacterized flavoproteins	Clostridiales
CLST285344	COG:COG0329,KEGG:K01714	Dihydrodipicolinate synthase/N-acetylneuraminate lyase	unknown
CLST134679	KEGG:K02892,PFAM:PF00276.13,COG:COG0089	Ribosomal protein L23	unknown
CLST040459	TIGR:TIGR02487,KEGG:K00527,PFAM:PF03477.9	NrdD: anaerobic ribonucleoside-triphosphate reductase	unknown
CLST281676	TIGR:TIGR01043,KEGG:K02117,COG:COG1155	Archaeal/vacuolar-type H+-ATPase subunit A	Roseburia intestinalis
CLST431629	TIGR:TIGR00472,KEGG:K01890	pheT_bact: phenylalanyl-tRNA synthetase, beta subunit	Eubacterium rectale
CLST003894	TIGR:TIGR01821,TIGR:TIGR01822,KEGG:K00639,COG:COG0156	7-keto-8-aminopelargonate synthetase and related enzymes	unknown
CLST008618	COG:COG5016,TIGR:TIGR01108,KEGG:K01571	Pyruvate/oxaloacetate carboxyltransferase	unknown
CLST022914	KEGG:K01876,TIGR:TIGR00459,COG:COG0173	Aspartyl-tRNA synthetase	unknown
CLST493146	KEGG:K04043,COG:COG0443,TIGR:TIGR02350	Molecular chaperone	unknown
CLST345886		hypothetical protein	unknown
CLST707249	TIGR:TIGR02176,COG:COG1014,KEGG:K03737,COG:COG0674,COG:COG1013	Pyruvate:ferredoxin oxidoreductase and related 2-oxoacid:ferredoxin oxidoreductases, alpha subunit	unknown
CLST178520		hypothetical protein	unknown
CLST105980	KEGG:K01868,TIGR:TIGR00418,COG:COG0441	Threonyl-tRNA synthetase	unknown
CLST557880		hypothetical protein	Clostridiales
CLST704341	COG:COG1847,PFAM:PF01424.15,KEGG:K06346	Predicted RNA-binding protein	Eubacterium rectale
CLST345709	TIGR:TIGR01409,COG:COG1653,KEGG:K02027	ABC-type sugar transport system, periplasmic component	unknown
CLST612174	TIGR:TIGR01515,COG:COG0296,KEGG:K00700	1,4-alpha-glucan branching enzyme	Roseburia
CLST107329	TIGR:TIGR00169,COG:COG0473,KEGG:K00052	Isocitrate/isopropylmalate dehydrogenase	unknown
CLST383032	KEGG:K01966	hypothetical protein	Roseburia
CLST560128	KEGG:K00634,COG:COG0280,TIGR:TIGR02706	Phosphotransacetylase	unknown
CLST395301		hypothetical protein	Roseburia intestinalis
CLST059857	NOG:NOG72623,NOG:NOG114220,NOG:NOG68450,NOG:NOG148246	Annotation not available	Bacteroides
CLST307641	COG:COG1185,KEGG:K00962,PFAM:PF01138.14,TIGR:TIGR03591	Polyribonucleotide nucleotidyltransferase (polynucleotide phosphorylase)	unknown
CLST013695	NOG:NOG70856,KEGG:K02121	Subunit E	unknown
CLST003207	KEGG:K02906,TIGR:TIGR03625,COG:COG0087,NOG:NOG114031	Ribosomal protein L3	unknown
CLST174942	PFAM:PF01645.10,COG:COG0069,PFAM:PF01493.12,PFAM:PF04898.7,PFAM:PF00310.14,KEGG:K00265,COG:COG0070,COG:COG0067	Glutamate synthase domain 2	unknown
CLST088098	COG:COG0326,KEGG:K04079	Molecular chaperone, HSP90 family	Bacteria
CLST351738	NOG:NOG10041	Annotation not available	unknown
CLST003596	TIGR:TIGR01859,COG:COG0191,KEGG:K01624	Fructose/tagatose bisphosphate aldolase	unknown
CLST212284	TIGR:TIGR03683,TIGR:TIGR00344,KEGG:K01872,COG:COG0013	Alanyl-tRNA synthetase	unknown
CLST216220	COG:COG3958,KEGG:K00615	Transketolase, C-terminal subunit	unknown
CLST044820	TIGR:TIGR02176,KEGG:K03737,COG:COG1013	Pyruvate:ferredoxin oxidoreductase and related 2-oxoacid:ferredoxin oxidoreductases, beta subunit	Bacteria
CLST061612	KEGG:K03545,TIGR:TIGR00115,COG:COG0544	FKBP-type peptidyl-prolyl cis-trans isomerase (trigger factor)	Bacteroides
CLST657138	PFAM:PF00515.21	hypothetical protein	Clostridiales
CLST035742	COG:COG1834,KEGG:K00613	N-Dimethylarginine dimethylaminohydrolase	unknown
CLST612533	KEGG:K10108	hypothetical protein	Roseburia
CLST619270	TIGR:TIGR01241,COG:COG0465,NOG:NOG135223,KEGG:K03798	Annotation not available	unknown
CLST260296	KEGG:K03816,COG:COG0503,TIGR:TIGR01744	Adenine/guanine phosphoribosyltransferases and related PRPP-binding proteins	unknown
CLST196745	KEGG:K03615,TIGR:TIGR01945,COG:COG4656,PFAM:PF00037.20	Predicted NADH:ubiquinone oxidoreductase, subunit RnfC	Faecalibacterium prausnitzii
CLST660062		hypothetical protein	unknown
CLST586070		hypothetical protein	Firmicutes
CLST394640	COG:COG0246,KEGG:K00041	Mannitol-1-phosphate/altronate dehydrogenases	Roseburia intestinalis
CLST136982	TIGR:TIGR01179,KEGG:K01784,COG:COG1087	UDP-glucose 4-epimerase	unknown
CLST458940	KEGG:K05795,COG:COG2310,PFAM:PF02342.11	Uncharacterized proteins involved in stress response, homologs of TerZ and putative cAMP-binding protein CABP1	Clostridiales
CLST129692	COG:COG1653	ABC-type sugar transport system, periplasmic component	unknown
CLST371113		hypothetical protein	Clostridiales
CLST384862	KEGG:K04043,COG:COG0443,TIGR:TIGR02350	Molecular chaperone	Bacteria
CLST395847	PFAM:PF00475.11,KEGG:K01693,COG:COG0131	Imidazoleglycerol-phosphate dehydratase	uncultured organism
CLST395803		hypothetical protein	Bacteria
CLST001827		hypothetical protein	unknown
CLST000041	KEGG:K02112,COG:COG0055,TIGR:TIGR01039	F0F1-type ATP synthase, beta subunit	unknown
CLST152699	COG:COG0436,KEGG:K10907,TIGR:TIGR01264,TIGR:TIGR01265	Aspartate/tyrosine/aromatic aminotransferase	unknown
CLST007844	COG:COG1960,KEGG:K00257,PFAM:PF12186.1,PFAM:PF02770.12	Acyl-CoA dehydrogenases	unknown
CLST010063		hypothetical protein	unknown
CLST704367	TIGR:TIGR02349,KEGG:K03686,COG:COG0484	DnaJ-class molecular chaperone with C-terminal Zn finger domain	Clostridiales
CLST364725	TIGR:TIGR02176,COG:COG1014,KEGG:K03737,COG:COG0674,COG:COG1013	Pyruvate:ferredoxin oxidoreductase and related 2-oxoacid:ferredoxin oxidoreductases, alpha subunit	unknown
CLST363919	KEGG:K01596,COG:COG1274,PFAM:PF00821.11	Phosphoenolpyruvate carboxykinase (GTP)	unknown
CLST328244		hypothetical protein	unknown
CLST204028	PFAM:PF10418.2,COG:COG0543,KEGG:K02823	2-polyprenylphenol hydroxylase and related flavodoxin oxidoreductases	unknown
CLST284647		hypothetical protein	unknown
CLST628525	KEGG:K00975	hypothetical protein	Eubacterium ventriosum
CLST501499	KEGG:K01892,COG:COG0124,TIGR:TIGR00442	Histidyl-tRNA synthetase	Eubacterium rectale
CLST186509	KEGG:K01815,COG:COG3717	5-keto 4-deoxyuronate isomerase	unknown
CLST178312		hypothetical protein	unknown
CLST105239	KEGG:K02906,COG:COG0087,TIGR:TIGR03625	Ribosomal protein L3	unknown
CLST421871	KEGG:K04043,COG:COG0443,TIGR:TIGR02350	Molecular chaperone	unknown
CLST442326	COG:COG1775,KEGG:K01726	Benzoyl-CoA reductase/2-hydroxyglutaryl-CoA dehydratase subunit, BcrC/BadD/HgdB	Clostridium
CLST613307		hypothetical protein	unknown
CLST022715	KEGG:K01844,NOG:NOG10403,PFAM:PF09043.4	Aminomutase	unknown
CLST233945	COG:COG0246,KEGG:K00040	Mannitol-1-phosphate/altronate dehydrogenases	unknown
CLST006421	PFAM:PF03764.11,PFAM:PF00679.17,TIGR:TIGR00484,KEGG:K02355,COG:COG0480,TIGR:TIGR00490	Translation elongation factors (GTPases)	unknown
CLST381613	COG:COG1461,KEGG:K07030,TIGR:TIGR03599	Predicted kinase related to dihydroxyacetone kinase	unknown
CLST150526		hypothetical protein	Bacteroides uniformis
CLST653458		hypothetical protein	Faecalibacterium prausnitzii
CLST202561	TIGR:TIGR00744,COG:COG1940,KEGG:K00845	Transcriptional regulator/sugar kinase	unknown
CLST037457	NOG:NOG68073	Annotation not available	unknown
CLST000259	COG:COG0086,KEGG:K03046,TIGR:TIGR02386	DNA-directed RNA polymerase, beta subunit/160 kD subunit	unknown
CLST007232	TIGR:TIGR01830,COG:COG4221,TIGR:TIGR01829,TIGR:TIGR01963,TIGR:TIGR02415,KEGG:K00540	Short-chain alcohol dehydrogenase of unknown specificity	Bacteroides
CLST193289		hypothetical protein	unknown
CLST680478		hypothetical protein	unknown
CLST189961	KEGG:K00440,COG:COG3259,TIGR:TIGR03295	Coenzyme F420-reducing hydrogenase, alpha subunit	Methanobrevibacter smithii
CLST224632	PFAM:PF02446.10,COG:COG1640,KEGG:K00705	4-alpha-glucanotransferase	Faecalibacterium prausnitzii
CLST019142	PFAM:PF01268.12,COG:COG2759,KEGG:K01938	Formyltetrahydrofolate synthetase	unknown
CLST003248	TIGR:TIGR01024,COG:COG0335,KEGG:K02884	Ribosomal protein L19	unknown
CLST165327	KEGG:K01006,TIGR:TIGR01828,COG:COG0574	Phosphoenolpyruvate synthase/pyruvate phosphate dikinase	unknown
CLST392667	KEGG:K03530,PFAM:PF00216.14,COG:COG0776	Bacterial nucleoid DNA-binding protein	Dialister invisus
CLST641815	NOG:NOG137011	Annotation not available	Roseburia intestinalis
CLST000317	COG:COG0480,TIGR:TIGR00484,KEGG:K02355	Translation elongation factors (GTPases)	Citrobacter
CLST398921	COG:COG0330	Membrane protease subunits, stomatin/prohibitin homologs	Subdoligranulum variabile
CLST020368	PFAM:PF01431.14,KEGG:K07386,PFAM:PF05649.6,COG:COG3590	Predicted metalloendopeptidase	unknown
CLST463890	KEGG:K01892,TIGR:TIGR00443	hisZ_biosyn_reg: ATP phosphoribosyltransferase, regulatory subunit	Clostridiales
CLST192468	COG:COG1210,KEGG:K00963,TIGR:TIGR01099	UDP-glucose pyrophosphorylase	unknown
CLST121416	TIGR:TIGR00032,KEGG:K01940,COG:COG0137	Argininosuccinate synthase	Coprococcus eutactus
CLST005480	KEGG:K01868,TIGR:TIGR00418,COG:COG0441	Threonyl-tRNA synthetase	unknown
CLST046226	COG:COG0071	Molecular chaperone (small heat shock protein)	unknown
CLST185867	TIGR:TIGR00855,KEGG:K02935	L12: ribosomal protein L7/L12	Faecalibacterium prausnitzii
CLST019091	KEGG:K03832,NOG:NOG85285,PFAM:PF03544.7	Protein transporter	unknown
CLST005348	COG:COG0008,KEGG:K01885,TIGR:TIGR00464	Glutamyl- and glutaminyl-tRNA synthetases	unknown
CLST206922	KEGG:K02906,COG:COG0087,TIGR:TIGR03625	Ribosomal protein L3	Clostridiales
CLST176884	KEGG:K04487,COG:COG1104,TIGR:TIGR03402	Cysteine sulfinate desulfinase/cysteine desulfurase and related enzymes	unknown
CLST095697	NOG:NOG71396	Annotation not available	unknown
CLST174777	COG:COG0521,COG:COG2258	Molybdopterin biosynthesis enzymes	Faecalibacterium prausnitzii
CLST494447	KEGG:K01269,COG:COG1362	Aspartyl aminopeptidase	unknown
CLST203476	NOG:NOG133096	Receptor	unknown
CLST000738	KEGG:K00925,COG:COG0282,TIGR:TIGR00016	Acetate kinase	Citrobacter koseri
CLST622899	COG:COG0643,TIGR:TIGR02916,KEGG:K03407,PFAM:PF07194.4	Chemotaxis protein histidine kinase and related kinases	Roseburia intestinalis
CLST003928	COG:COG0361,TIGR:TIGR00008,KEGG:K02518	Translation initiation factor 1 (IF-1)	unknown
CLST309043	TIGR:TIGR00169,COG:COG0473,KEGG:K00052	Isocitrate/isopropylmalate dehydrogenase	unknown
CLST195306		hypothetical protein	unknown
CLST074403		hypothetical protein	unknown
CLST138832	NOG:NOG81174,KEGG:K00945	Protein involved in pyrimidine metabolism	Clostridiales bacterium
CLST007329	TIGR:TIGR00032,KEGG:K01940,COG:COG0137	Argininosuccinate synthase	unknown
CLST012569	KEGG:K00425,COG:COG1271,PFAM:PF01654.10	Cytochrome bd-type quinol oxidase, subunit 1	Bacteroides
CLST188235		hypothetical protein	Faecalibacterium prausnitzii
CLST484885	PFAM:PF00709.14,KEGG:K01939,TIGR:TIGR00184,COG:COG0104	Adenylosuccinate synthase	unknown
CLST126924	COG:COG3934	Endo-beta-mannanase	Bacteroides uniformis
CLST391341	COG:COG0004,TIGR:TIGR00836,KEGG:K03320	Ammonia permease	unknown
CLST072167	PFAM:PF03577.8,KEGG:K08659,COG:COG4690	Dipeptidase	unknown
CLST214242		hypothetical protein	unknown
CLST511125	KEGG:K13038,COG:COG0452,TIGR:TIGR00521	Phosphopantothenoylcysteine synthetase/decarboxylase	unknown
CLST031240	KEGG:K01803,NOG:NOG43639,PFAM:PF00121.11	Annotation not available	Prevotella
CLST469410		hypothetical protein	Roseburia intestinalis
CLST152842	COG:COG0166,KEGG:K01810	Glucose-6-phosphate isomerase	Clostridiales
CLST089484	TIGR:TIGR02203,KEGG:K06147,COG:COG1132	ABC-type multidrug transport system, ATPase and permease components	unknown
CLST675874	KEGG:K03531,TIGR:TIGR00065,COG:COG0206	Cell division GTPase	Eubacterium ventriosum
CLST021138	PFAM:PF01855.12,KEGG:K00174,TIGR:TIGR03710,COG:COG0674	Pyruvate:ferredoxin oxidoreductase and related 2-oxoacid:ferredoxin oxidoreductases, alpha subunit	unknown
CLST005685	COG:COG0205,KEGG:K00850,TIGR:TIGR02482	6-phosphofructokinase	unknown
CLST064680	KEGG:K02601,TIGR:TIGR00922,TIGR:TIGR01956,COG:COG0250	Transcription antiterminator	unknown
CLST037006	COG:COG0783,KEGG:K04047	DNA-binding ferritin-like protein (oxidative damage protectant)	unknown
CLST137817	TIGR:TIGR00458,TIGR:TIGR00499,COG:COG0017,TIGR:TIGR00457,KEGG:K01876,TIGR:TIGR00459,PFAM:PF00152.13	Aspartyl/asparaginyl-tRNA synthetases	Faecalibacterium prausnitzii
CLST014132	COG:COG1825,TIGR:TIGR00731,KEGG:K02897,PFAM:PF01386.12	Ribosomal protein L25 (general stress protein Ctc)	Bacteroides
CLST694665		hypothetical protein	unknown
CLST151530	COG:COG0203,TIGR:TIGR00059,KEGG:K02879	Ribosomal protein L17	Clostridium
CLST418469	TIGR:TIGR03705,KEGG:K00937,COG:COG0855	Polyphosphate kinase	Eubacterium rectale
CLST010014	TIGR:TIGR01851,TIGR:TIGR01850,KEGG:K00145,COG:COG0002	Acetylglutamate semialdehyde dehydrogenase	unknown
CLST020424	KEGG:K03609,COG:COG2894,TIGR:TIGR01968	Septum formation inhibitor-activating ATPase	unknown
CLST117371	KEGG:K00262,COG:COG0334,PFAM:PF00208.14	Glutamate dehydrogenase/leucine dehydrogenase	unknown
CLST176869	TIGR:TIGR00468,COG:COG0016,KEGG:K01889	Phenylalanyl-tRNA synthetase alpha subunit	unknown
CLST007531	TIGR:TIGR03346,COG:COG0542,KEGG:K03695	ATPases with chaperone activity, ATP-binding subunit	unknown
CLST015817	NOG:NOG126471	Annotation not available	Bacteroides
CLST237132		hypothetical protein	unknown
CLST120206	KEGG:K00266,COG:COG0493,TIGR:TIGR01316	NADPH-dependent glutamate synthase beta chain and related oxidoreductases	unknown
CLST203741	TIGR:TIGR01515,COG:COG0296,KEGG:K00700	1,4-alpha-glucan branching enzyme	unknown
CLST342423		hypothetical protein	Bacteria
CLST699721		hypothetical protein	unknown
CLST134950	COG:COG0458,PFAM:PF02786.10,TIGR:TIGR01369,KEGG:K01955	Carbamoylphosphate synthase large subunit (split gene in MJ)	unknown
CLST512122		hypothetical protein	unknown
CLST487162	COG:COG0539,KEGG:K02945,TIGR:TIGR00717,TIGR:TIGR03591	Ribosomal protein S1	Clostridiales
CLST226151	KEGG:K00266,COG:COG0493,TIGR:TIGR01316	NADPH-dependent glutamate synthase beta chain and related oxidoreductases	unknown
CLST663128	TIGR:TIGR01169,COG:COG0081,KEGG:K02863	Ribosomal protein L1	unknown
CLST612563		hypothetical protein	Roseburia intestinalis
CLST210806	TIGR:TIGR00436,KEGG:K03595,COG:COG1159	GTPase	unknown
CLST006641	TIGR:TIGR00113,COG:COG0809,KEGG:K07568	S-adenosylmethionine:tRNA-ribosyltransferase-isomerase (queuine synthetase)	unknown
CLST589369		hypothetical protein	unknown
CLST061608		hypothetical protein	unknown
CLST201880	COG:COG0800,KEGG:K01625,TIGR:TIGR01182	2-keto-3-deoxy-6-phosphogluconate aldolase	unknown
CLST041162	KEGG:K01802,COG:COG0545,PFAM:PF01346.11	FKBP-type peptidyl-prolyl cis-trans isomerases 1	unknown
CLST053532	KEGG:K01372,COG:COG3579,PFAM:PF03051.8	Aminopeptidase C	Bacteroides
CLST291785		hypothetical protein	unknown
CLST139606		hypothetical protein	unknown
CLST039326	NOG:NOG75319	Annotation not available	Bacteroides
CLST025557	COG:COG1109,KEGG:K03431,TIGR:TIGR01455	Phosphomannomutase	unknown
CLST020069		hypothetical protein	unknown
CLST132947	COG:COG1951,TIGR:TIGR00722,KEGG:K01677,PFAM:PF05681.7	Tartrate dehydratase alpha subunit/Fumarate hydratase class I, N-terminal domain	unknown
CLST319698	KEGG:K03043,TIGR:TIGR03670,TIGR:TIGR02013,COG:COG0085,PFAM:PF04561.7	DNA-directed RNA polymerase, beta subunit/140 kD subunit	unknown
CLST142441	COG:COG0448,KEGG:K00975,TIGR:TIGR02092	ADP-glucose pyrophosphorylase	unknown
CLST373280	KEGG:K02933,COG:COG0097,TIGR:TIGR03654	Ribosomal protein L6P/L9E	unknown
CLST000141		hypothetical protein	unknown
CLST289815		hypothetical protein	unknown
CLST294948	COG:COG1653	ABC-type sugar transport system, periplasmic component	Bifidobacterium
CLST476060	NOG:NOG140000	Annotation not available	Bacteroides coprophilus
CLST045137	KEGG:K02230,PFAM:PF02514.9,TIGR:TIGR02257,COG:COG1429,TIGR:TIGR02025	Cobalamin biosynthesis protein CobN and related Mg-chelatases	unknown
CLST409234		hypothetical protein	unknown
CLST568827		hypothetical protein	unknown
CLST137050	KEGG:K00925,TIGR:TIGR00016,COG:COG0282	Acetate kinase	unknown
CLST006308	COG:COG2086,KEGG:K03521	Electron transfer flavoprotein, beta subunit	unknown
CLST165006	KEGG:K07030,COG:COG1461,TIGR:TIGR03599	Predicted kinase related to dihydroxyacetone kinase	unknown
CLST672160	COG:COG3181	Uncharacterized protein conserved in bacteria	Veillonellaceae
CLST664234	KEGG:K10112,TIGR:TIGR01187,COG:COG3839	ABC-type sugar transport systems, ATPase components	unknown
CLST170810		hypothetical protein	unknown
CLST517863		hypothetical protein	unknown
CLST008329	KEGG:K03526,TIGR:TIGR00612,COG:COG0821	Enzyme involved in the deoxyxylulose pathway of isoprenoid biosynthesis	unknown
CLST569457		hypothetical protein	unknown
CLST122427	KEGG:K01492,COG:COG0138,KEGG:K00602,TIGR:TIGR00355	AICAR transformylase/IMP cyclohydrolase PurH (only IMP cyclohydrolase domain in Aful)	unknown
CLST086306	KEGG:K00088,TIGR:TIGR01302,COG:COG0516	IMP dehydrogenase/GMP reductase	Veillonella
CLST210708	KEGG:K12574,TIGR:TIGR00649,COG:COG0595	Predicted hydrolase of the metallo-beta-lactamase superfamily	unknown
CLST021411	COG:COG0185,TIGR:TIGR01050,KEGG:K02965	Ribosomal protein S19	unknown
CLST325303	TIGR:TIGR00060,COG:COG0256,KEGG:K02881	Ribosomal protein L18	unknown
CLST319894	KEGG:K02601,TIGR:TIGR00922,TIGR:TIGR01956,COG:COG0250	Transcription antiterminator	Subdoligranulum variabile
CLST231064	TIGR:TIGR01857,KEGG:K01952,COG:COG0047,COG:COG0046	Phosphoribosylformylglycinamidine (FGAM) synthase, glutamine amidotransferase domain	unknown
CLST176159	KEGG:K03046,COG:COG0086,TIGR:TIGR02386	DNA-directed RNA polymerase, beta subunit/160 kD subunit	unknown
CLST059231	NOG:NOG43736	Annotation not available	Bacteroides
CLST012592	KEGG:K11065,COG:COG2077	Peroxiredoxin	unknown
CLST097676	COG:COG1924,TIGR:TIGR02259	Activator of 2-hydroxyglutaryl-CoA dehydratase (HSP70-class ATPase domain)	unknown
CLST047761	COG:COG0071	Molecular chaperone (small heat shock protein)	unknown
CLST119519		hypothetical protein	unknown
CLST003055	PFAM:PF03435.11,COG:COG1748,KEGG:K00290	Saccharopine dehydrogenase and related proteins	unknown
CLST736758		hypothetical protein	unknown
CLST005732	KEGG:K00615,TIGR:TIGR00232,COG:COG0021	Transketolase	unknown
CLST162253	COG:COG1236,PFAM:PF07521.5,TIGR:TIGR03675,KEGG:K07576	Predicted exonuclease of the beta-lactamase fold involved in RNA processing	unknown
CLST070283	TIGR:TIGR01251,COG:COG0462,KEGG:K00948	Phosphoribosylpyrophosphate synthetase	unknown
CLST355937		hypothetical protein	Parabacteroides merdae
CLST565404		hypothetical protein	Roseburia intestinalis
CLST119992	TIGR:TIGR01079,COG:COG0198,KEGG:K02895	Ribosomal protein L24	unknown
CLST079689	PFAM:PF08485.3,TIGR:TIGR03589,KEGG:K01784,COG:COG1086,KEGG:K01795,PFAM:PF02719.8	Predicted nucleoside-diphosphate sugar epimerases	unknown
CLST220422		hypothetical protein	unknown
CLST135857	PFAM:PF00890.17,KEGG:K07137,COG:COG2509	Uncharacterized FAD-dependent dehydrogenases	unknown
CLST007308	TIGR:TIGR00398,TIGR:TIGR00399,KEGG:K01874,COG:COG0143,COG:COG0073	EMAP domain	unknown
CLST061119	NOG:NOG70856,KEGG:K02121	Subunit E	unknown
CLST093228	KEGG:K10254,PFAM:PF06100.4,COG:COG4716	Myosin-crossreactive antigen	unknown
CLST164139	TIGR:TIGR01307,COG:COG0696,KEGG:K01834	Phosphoglyceromutase	unknown
CLST201641	KEGG:K02031,COG:COG0444,TIGR:TIGR01727,TIGR:TIGR02770	ABC-type dipeptide/oligopeptide/nickel transport system, ATPase component	Firmicutes
CLST224800	KEGG:K06950,COG:COG1418,TIGR:TIGR03319	Predicted HD superfamily hydrolase	unknown
CLST007393	KEGG:K02939,PFAM:PF01281.12,COG:COG0359,PFAM:PF03948.7	Ribosomal protein L9	unknown
CLST581692	COG:COG0800,KEGG:K01625,TIGR:TIGR01182	2-keto-3-deoxy-6-phosphogluconate aldolase	Roseburia
CLST223382	PFAM:PF10518.2	hypothetical protein	unknown
CLST037999	NOG:NOG68897	Alpha-Galactosidase	Bacteroides
CLST637297	COG:COG2152,PFAM:PF04041.6	Predicted glycosylase	Roseburia intestinalis
CLST119916	KEGG:K09157,PFAM:PF05167.5,COG:COG2848	Uncharacterized conserved protein	unknown
CLST593568	TIGR:TIGR02091	glgC: glucose-1-phosphate adenylyltransferase	unknown
CLST024623	NOG:NOG121776,TIGR:TIGR02037,COG:COG0265,KEGG:K01362	Serine protease	unknown
CLST007429	TIGR:TIGR00002,KEGG:K02959,COG:COG0228	Ribosomal protein S16	unknown
CLST063181	COG:COG0071	Molecular chaperone (small heat shock protein)	Bacteroides
CLST001235		hypothetical protein	unknown
CLST280802	KEGG:K01126	hypothetical protein	Eubacterium rectale
CLST427881		hypothetical protein	unknown
CLST037704	COG:COG0448,KEGG:K00975,TIGR:TIGR02092,TIGR:TIGR02091	ADP-glucose pyrophosphorylase	unknown
CLST059722	COG:COG1538,PFAM:PF02321.11,TIGR:TIGR01845	Outer membrane protein	unknown
CLST165312	KEGG:K03088	hypothetical protein	Clostridiales
CLST007534	PFAM:PF00742.12,PFAM:PF01842.18,TIGR:TIGR00657,TIGR:TIGR02078,COG:COG0527,KEGG:K12524,COG:COG0460	Homoserine dehydrogenase	Bacteroides
CLST007743	TIGR:TIGR03683,TIGR:TIGR00344,PFAM:PF07973.7,KEGG:K01872,COG:COG0013	Alanyl-tRNA synthetase	unknown
CLST007796	KEGG:K04567,COG:COG1190,TIGR:TIGR00499,TIGR:TIGR00399,COG:COG0073	Lysyl-tRNA synthetase (class II)	unknown
CLST623650		hypothetical protein	unknown
CLST534166		hypothetical protein	unknown
CLST710745	COG:COG0056,TIGR:TIGR00962,KEGG:K02111	F0F1-type ATP synthase, alpha subunit	Dialister invisus
CLST156191	TIGR:TIGR01830,KEGG:K00059,COG:COG1028	Dehydrogenases with different specificities (related to short-chain alcohol dehydrogenases)	Bacteroidales
CLST174739	KEGG:K00634,COG:COG0280,TIGR:TIGR02706	Phosphotransacetylase	Coprococcus eutactus
CLST000314		hypothetical protein	unknown
CLST231742	COG:COG0498,KEGG:K01733	Threonine synthase	unknown
CLST005714	KEGG:K10112,TIGR:TIGR01187,COG:COG3839	ABC-type sugar transport systems, ATPase components	Enterococcus faecium
CLST708707	KEGG:K00688,COG:COG0058,TIGR:TIGR02093	Glucan phosphorylase	unknown
CLST007409	PFAM:PF00347.16,KEGG:K02933,COG:COG0097,TIGR:TIGR03654	Ribosomal protein L6P/L9E	unknown
CLST003352	TIGR:TIGR00717,PFAM:PF00575.16,COG:COG0539,KEGG:K02945	Ribosomal protein S1	unknown
CLST179558	COG:COG0540,KEGG:K00609,TIGR:TIGR00670	Aspartate carbamoyltransferase, catalytic chain	unknown
CLST053210	NOG:NOG148246	Receptor	unknown
CLST270507	COG:COG0448,KEGG:K00975,TIGR:TIGR02091,TIGR:TIGR02092	ADP-glucose pyrophosphorylase	unknown
CLST313112	COG:COG1129,TIGR:TIGR01194,KEGG:K10542,TIGR:TIGR02633	ABC-type sugar transport system, ATPase component	Roseburia
CLST534622	COG:COG0438	Glycosyltransferase	unknown
CLST381791	KEGG:K10108	hypothetical protein	Roseburia intestinalis
CLST151410		hypothetical protein	unknown
CLST282011		hypothetical protein	unknown
CLST642887	TIGR:TIGR02512,PFAM:PF00037.20	Fe_only_hydrog: hydrogenases, Fe-only	Subdoligranulum variabile
CLST344977	TIGR:TIGR00069,COG:COG0141,KEGG:K00013	Histidinol dehydrogenase	Clostridiales
CLST322469	TIGR:TIGR02634,KEGG:K02058,COG:COG1879	ABC-type sugar transport system, periplasmic component	unknown
CLST000977	COG:COG1209,TIGR:TIGR01207,KEGG:K00973	dTDP-glucose pyrophosphorylase	unknown
CLST023785	PFAM:PF07719.10,NOG:NOG13016,COG:COG4859,NOG:NOG12981,PFAM:PF09951.2,NOG:NOG45907,COG:COG0666	Annotation not available	unknown
CLST227022	KEGG:K00262,PFAM:PF02812.11,COG:COG0334,PFAM:PF00208.14	Glutamate dehydrogenase/leucine dehydrogenase	unknown
CLST682896	KEGG:K00975,TIGR:TIGR02092	glgD: glucose-1-phosphate adenylyltransferase, GlgD subunit	Clostridiales
CLST005681	COG:COG0150,KEGG:K01933,TIGR:TIGR00878	Phosphoribosylaminoimidazole (AIR) synthetase	unknown
CLST243359	TIGR:TIGR03522,COG:COG1131	ABC-type multidrug transport system, ATPase component	Eubacterium siraeum
CLST643373		hypothetical protein	unknown
CLST378505		hypothetical protein	unknown
CLST356346		hypothetical protein	Eubacterium ventriosum
CLST642316	COG:COG1653	ABC-type sugar transport system, periplasmic component	Coprococcus eutactus
CLST091129	KEGG:K01710,TIGR:TIGR01181,COG:COG1088	dTDP-D-glucose 4,6-dehydratase	unknown
CLST326892	PFAM:PF03764.11,KEGG:K02355,TIGR:TIGR00484,COG:COG0480	Translation elongation factors (GTPases)	unknown
CLST048540	TIGR:TIGR02474,NOG:NOG119105	Annotation not available	Bacteroides
CLST297061		hypothetical protein	unknown
CLST058361	PFAM:PF00595.17,TIGR:TIGR02038,TIGR:TIGR02037,COG:COG0265,KEGG:K01362	Trypsin-like serine proteases, typically periplasmic, contain C-terminal PDZ domain	unknown
CLST374746		hypothetical protein	unknown
CLST023526	TIGR:TIGR03787,PFAM:PF00486.21,TIGR:TIGR02154,COG:COG0745,PFAM:PF00072.17,TIGR:TIGR01387	Response regulators consisting of a CheY-like receiver domain and a winged-helix DNA-binding domain	unknown
CLST075477	TIGR:TIGR01843,TIGR:TIGR00999,NOG:NOG123764,KEGG:K03585,COG:COG0845	Protein involved in protein secretion	unknown
CLST347232	KEGG:K01887	hypothetical protein	unknown
CLST280096	KEGG:K00027,COG:COG0281	Malic enzyme	Dialister invisus
CLST118634	COG:COG3958,KEGG:K00615	Transketolase, C-terminal subunit	Subdoligranulum variabile
CLST214041	NOG:NOG148269	Polymorphic membrane protein	Methanobrevibacter smithii
CLST021456	TIGR:TIGR03466,KEGG:K01710,TIGR:TIGR01181,COG:COG1088	dTDP-D-glucose 4,6-dehydratase	unknown
CLST046160	NOG:NOG148246	Receptor	unknown
CLST013224	COG:COG0342,KEGG:K12257,PFAM:PF07549.7,TIGR:TIGR01129,COG:COG0341,PFAM:PF02355.9,TIGR:TIGR00966,TIGR:TIGR00916	Preprotein translocase subunit SecD	Bacteroides
CLST635391	PFAM:PF01119.12,TIGR:TIGR00585,COG:COG0323,KEGG:K03572	DNA mismatch repair enzyme (predicted ATPase)	unknown
CLST513072		hypothetical protein	Roseburia intestinalis
CLST174910		hypothetical protein	unknown
CLST149845	PFAM:PF00709.14,KEGG:K01939,COG:COG0104	Adenylosuccinate synthase	unknown
CLST735206	KEGG:K01006,TIGR:TIGR01828,COG:COG0574	Phosphoenolpyruvate synthase/pyruvate phosphate dikinase	Holdemania filiformis
CLST043712	KEGG:K01876,TIGR:TIGR00459,COG:COG0173	Aspartyl-tRNA synthetase	unknown
CLST685129		hypothetical protein	unknown
CLST007579	TIGR:TIGR00651,KEGG:K00625,COG:COG0280	Phosphotransacetylase	Bacteroides
CLST576172	COG:COG0459,KEGG:K04077,TIGR:TIGR02348	Chaperonin GroEL (HSP60 family)	Desulfovibrionaceae
CLST621920	NOG:NOG82582	Annotation not available	Bacteroides
CLST538604		hypothetical protein	Dialister invisus
CLST046097	TIGR:TIGR02813,COG:COG3321,KEGG:K10817	Polyketide synthase modules and related proteins	Escherichia coli
CLST007397	KEGG:K12527,TIGR:TIGR03315,COG:COG0493	NADPH-dependent glutamate synthase beta chain and related oxidoreductases	unknown
CLST441021	COG:COG0686,KEGG:K00259,TIGR:TIGR00518	Alanine dehydrogenase	Alistipes putredinis
CLST479118	KEGG:K03569,TIGR:TIGR00904	mreB: cell shape determining protein, MreB/Mrl family	unknown
CLST000888		hypothetical protein	unknown
CLST396724		hypothetical protein	unknown
CLST693038		hypothetical protein	Bacteria
CLST594913	TIGR:TIGR01187,COG:COG1131,TIGR:TIGR01288,KEGG:K09687	ABC-type multidrug transport system, ATPase component	Eubacterium rectale
CLST472041	COG:COG1012,TIGR:TIGR01804,KEGG:K00128,TIGR:TIGR02299	NAD-dependent aldehyde dehydrogenases	Ruminococcus gnavus
CLST006798	NOG:NOG42699,NOG:NOG148028	Annotation not available	Bacteroides
CLST078889	NOG:NOG73277	Endo-Beta-N-Acetylglucosaminidase	unknown
CLST245094	COG:COG0448,KEGG:K00975,TIGR:TIGR02091	ADP-glucose pyrophosphorylase	Bacteria
CLST222731	COG:COG1493,KEGG:K06023,TIGR:TIGR00679	Serine kinase of the HPr protein, regulates carbohydrate metabolism	unknown
CLST409653	NOG:NOG86717	Annotation not available	Bacteroides uniformis
CLST119195	TIGR:TIGR00484,KEGG:K02355,COG:COG0480	Translation elongation factors (GTPases)	unknown
CLST007166	TIGR:TIGR00465,COG:COG0059,PFAM:PF07991.5,KEGG:K00053	Ketol-acid reductoisomerase	unknown
CLST320453	COG:COG0052,TIGR:TIGR01011,KEGG:K02967	Ribosomal protein S2	unknown
CLST149075	TIGR:TIGR01117	mmdA: methylmalonyl-CoA decarboxylase alpha subunit	unknown
CLST120731	KEGG:K01218,COG:COG4124	Beta-mannanase	Bacteroides uniformis
CLST317669	KEGG:K01876,TIGR:TIGR00459,COG:COG0173	Aspartyl-tRNA synthetase	Subdoligranulum variabile
CLST168675	PFAM:PF02421.11,COG:COG0370,KEGG:K04759,TIGR:TIGR00437	Fe2+ transport system protein B	unknown
CLST171188	TIGR:TIGR00487,KEGG:K02519,PFAM:PF04760.8,COG:COG0532	Translation initiation factor 2 (IF-2; GTPase)	unknown
CLST202864	COG:COG0264,KEGG:K02357,PFAM:PF00889.12,TIGR:TIGR00116	Translation elongation factor Ts	unknown
CLST007271	COG:COG0187,PFAM:PF00986.14,KEGG:K02470,KEGG:K02622,TIGR:TIGR01059,TIGR:TIGR01058	Type IIA topoisomerase (DNA gyrase/topo II, topoisomerase IV), B subunit	unknown
CLST030007	COG:COG1350,TIGR:TIGR01415,KEGG:K06001	Predicted alternative tryptophan synthase beta-subunit (paralog of TrpB)	unknown
CLST101932	COG:COG0363,KEGG:K02564,TIGR:TIGR00502	6-phosphogluconolactonase/Glucosamine-6-phosphate isomerase/deaminase	unknown
CLST007733	TIGR:TIGR00914,TIGR:TIGR00915,COG:COG0841,KEGG:K03296,PFAM:PF00873.12	Cation/multidrug efflux pump	unknown
CLST014927	TIGR:TIGR00999,TIGR:TIGR01730,KEGG:K03585,COG:COG0845	Membrane-fusion protein	Bacteroides
CLST071772	NOG:NOG84535	Major outer membrane protein	Bacteroides uniformis
CLST264492		hypothetical protein	unknown
CLST622682	TIGR:TIGR03346,COG:COG0542,TIGR:TIGR02639,PFAM:PF10431.2,PFAM:PF07724.7,KEGG:K03696,PFAM:PF02861.13	ATPases with chaperone activity, ATP-binding subunit	Eubacterium rectale
CLST107403	COG:COG1472,KEGG:K05349,PFAM:PF00933.14	Beta-glucosidase-related glycosidases	unknown
CLST103774	NOG:NOG113320	Receptor	Bacteroides fragilis
CLST074673	KEGG:K04043,COG:COG0443,TIGR:TIGR02350	Molecular chaperone	Firmicutes
CLST120582	KEGG:K00688,COG:COG0058,TIGR:TIGR02093	Glucan phosphorylase	unknown
CLST099871		hypothetical protein	unknown
CLST007564	TIGR:TIGR03596,COG:COG0012,TIGR:TIGR03594,KEGG:K06942,TIGR:TIGR00092,TIGR:TIGR02729	Predicted GTPase, probable translation factor	unknown
CLST071080	KEGG:K01868,TIGR:TIGR00418,COG:COG0441	Threonyl-tRNA synthetase	unknown
CLST657042	TIGR:TIGR01024,COG:COG0335,KEGG:K02884	Ribosomal protein L19	unknown
CLST000608	KEGG:K00602,TIGR:TIGR00355,COG:COG0138	AICAR transformylase/IMP cyclohydrolase PurH (only IMP cyclohydrolase domain in Aful)	unknown
CLST069247		hypothetical protein	unknown
CLST441271	COG:COG0004,TIGR:TIGR00836,KEGG:K03320	Ammonia permease	unknown
CLST431678	PFAM:PF10609.2,KEGG:K03605,COG:COG0489	ATPases involved in chromosome partitioning	unknown
CLST012625	TIGR:TIGR01123,KEGG:K00826,COG:COG0115	Branched-chain amino acid aminotransferase/4-amino-4-deoxychorismate lyase	unknown
CLST000387	TIGR:TIGR00440,KEGG:K01886,COG:COG0008	Glutamyl- and glutaminyl-tRNA synthetases	unknown
CLST671710	COG:COG0459,KEGG:K04077,TIGR:TIGR02348	Chaperonin GroEL (HSP60 family)	unknown
CLST034083	KEGG:K04043,COG:COG0443,TIGR:TIGR02350	Molecular chaperone	Firmicutes
CLST686756		hypothetical protein	unknown
CLST144516	KEGG:K09903,TIGR:TIGR02075,COG:COG0528	Uridylate kinase	unknown
CLST089019		hypothetical protein	unknown
CLST236733	PFAM:PF00709.14,KEGG:K01939,TIGR:TIGR00184,COG:COG0104	Adenylosuccinate synthase	unknown
CLST042315	COG:COG0446,PFAM:PF00890.17,TIGR:TIGR01292,TIGR:TIGR01813,PFAM:PF07992.7,TIGR:TIGR03143,KEGG:K00302	Uncharacterized NAD(FAD)-dependent dehydrogenases	unknown
CLST573352		hypothetical protein	unknown
CLST322739		hypothetical protein	Eubacterium rectale
CLST407981		hypothetical protein	Clostridiales
CLST233088	COG:COG1908,PFAM:PF02662.9	Coenzyme F420-reducing hydrogenase, delta subunit	Methanobrevibacter smithii
CLST448638	KEGG:K02112,COG:COG0055,TIGR:TIGR01039	F0F1-type ATP synthase, beta subunit	unknown
CLST599532	KEGG:K02031,KEGG:K02032,TIGR:TIGR01186,COG:COG0444,TIGR:TIGR02142,TIGR:TIGR01727,TIGR:TIGR03608,TIGR:TIGR02770	ABC-type dipeptide/oligopeptide/nickel transport system, ATPase component	unknown
CLST086146		hypothetical protein	unknown
CLST657087	COG:COG0458,PFAM:PF02786.10,TIGR:TIGR01369,KEGG:K01955	Carbamoylphosphate synthase large subunit (split gene in MJ)	unknown
CLST096588	KEGG:K01815,COG:COG3717	5-keto 4-deoxyuronate isomerase	unknown
CLST065348	COG:COG1344,PFAM:PF00669.13,KEGG:K02406,PFAM:PF00700.14	Flagellin and related hook-associated proteins	unknown
CLST154358	KEGG:K01788,COG:COG3010,PFAM:PF04131.7	Putative N-acetylmannosamine-6-phosphate epimerase	unknown
CLST367115	COG:COG2508,KEGG:K02647	Regulator of polyketide synthase expression	unknown
CLST268948	KEGG:K02992,TIGR:TIGR01029,COG:COG0049	Ribosomal protein S7	unknown
CLST397223	PFAM:PF01229.10,KEGG:K01198,COG:COG3664	Beta-xylosidase	unknown
CLST177906	COG:COG0448,KEGG:K00975,TIGR:TIGR02091	ADP-glucose pyrophosphorylase	unknown
CLST234968		hypothetical protein	unknown
CLST697769		hypothetical protein	unknown
CLST128701		hypothetical protein	Bacteroides uniformis
CLST006829	TIGR:TIGR02012,COG:COG0468,KEGG:K03553	RecA/RadA recombinase	unknown
CLST668744	TIGR:TIGR01322,KEGG:K01193,COG:COG1621	Beta-fructosidases (levanase/invertase)	unknown
CLST227985	COG:COG1109,PFAM:PF02878.9,KEGG:K01840	Phosphomannomutase	Clostridiales
CLST152469	TIGR:TIGR01235,TIGR:TIGR01108,KEGG:K01606,COG:COG0511	Biotin carboxyl carrier protein	unknown
CLST473576	TIGR:TIGR02176,COG:COG1014,KEGG:K03737,COG:COG0674,COG:COG1013	Pyruvate:ferredoxin oxidoreductase and related 2-oxoacid:ferredoxin oxidoreductases, alpha subunit	unknown
CLST174934	TIGR:TIGR01813,COG:COG1053,KEGG:K00244	Succinate dehydrogenase/fumarate reductase, flavoprotein subunit	unknown
CLST011959	PFAM:PF01266.17,KEGG:K07137,PFAM:PF07992.7,COG:COG2509	Uncharacterized FAD-dependent dehydrogenases	unknown
CLST576718	COG:COG3507,PFAM:PF04616.7,KEGG:K01198	Beta-xylosidase	Roseburia
CLST600802	TIGR:TIGR00855,KEGG:K02935,COG:COG0222	Ribosomal protein L7/L12	Dialister invisus
CLST735803	COG:COG0743,KEGG:K00099,TIGR:TIGR00243	1-deoxy-D-xylulose 5-phosphate reductoisomerase	Eubacterium rectale
CLST149822	COG:COG0213,TIGR:TIGR02644,KEGG:K00756	Thymidine phosphorylase	unknown
CLST154838	COG:COG1077,KEGG:K03569,TIGR:TIGR00904	Actin-like ATPase involved in cell morphogenesis	unknown
CLST058342	PFAM:PF06964.5,KEGG:K01209,COG:COG3534	Alpha-L-arabinofuranosidase	unknown
CLST245169	KEGG:K02757,COG:COG2190,TIGR:TIGR01995	Phosphotransferase system IIA components	Eubacterium
CLST131541	KEGG:K02887,TIGR:TIGR01032,COG:COG0292	Ribosomal protein L20	unknown
CLST613121		hypothetical protein	unknown
CLST451523	TIGR:TIGR00787,COG:COG1638	TRAP-type C4-dicarboxylate transport system, periplasmic component	Faecalibacterium prausnitzii
CLST544002	COG:COG1653	ABC-type sugar transport system, periplasmic component	unknown
CLST083001	KEGG:K02887,TIGR:TIGR01032,COG:COG0292	Ribosomal protein L20	unknown
CLST163390	KEGG:K02990,PFAM:PF01250.10	hypothetical protein	unknown
CLST229796	TIGR:TIGR00398,TIGR:TIGR00399,KEGG:K01874,COG:COG0143,COG:COG0073	Methionyl-tRNA synthetase	unknown
CLST468939		hypothetical protein	unknown
CLST035664	COG:COG1649	Uncharacterized protein conserved in bacteria	Bacteroides
CLST295865	KEGG:K01443	hypothetical protein	unknown
CLST663358		hypothetical protein	unknown
CLST514411	TIGR:TIGR02279,COG:COG1250,KEGG:K00074,TIGR:TIGR02441	3-hydroxyacyl-CoA dehydrogenase	unknown
CLST085169		hypothetical protein	Bacteria
CLST193548		hypothetical protein	unknown
CLST510159	PFAM:PF02810.8,KEGG:K03070,TIGR:TIGR00963,COG:COG0653,TIGR:TIGR03714	Preprotein translocase subunit SecA (ATPase, RNA helicase)	unknown
CLST330308	NOG:NOG85156	Receptor	Bacteroides
CLST146489	KEGG:K00549,COG:COG0620	Methionine synthase II (cobalamin-independent)	unknown
CLST136024	PFAM:PF11175.1,NOG:NOG70532	Annotation not available	unknown
CLST283217	COG:COG0031,TIGR:TIGR01139,TIGR:TIGR01137,KEGG:K01738,TIGR:TIGR01136	Cysteine synthase	unknown
CLST312487		hypothetical protein	unknown
CLST012706	KEGG:K00027,COG:COG0281,PFAM:PF03949.8	Malic enzyme	unknown
CLST708824		hypothetical protein	unknown
CLST149921	KEGG:K03531,TIGR:TIGR00065,COG:COG0206	Cell division GTPase	Faecalibacterium prausnitzii
CLST450381	TIGR:TIGR03506,TIGR:TIGR02489,KEGG:K02390,COG:COG1749	Flagellar hook protein FlgE	Roseburia intestinalis
CLST628048	PFAM:PF02446.10,COG:COG1640,KEGG:K00705	4-alpha-glucanotransferase	Lachnospiraceae
CLST525194		hypothetical protein	Faecalibacterium prausnitzii
CLST018448		hypothetical protein	unknown
CLST624937		hypothetical protein	unknown
CLST208956	TIGR:TIGR00884,TIGR:TIGR00888,COG:COG0518,KEGG:K01951,COG:COG0519	GMP synthase - Glutamine amidotransferase domain	unknown
CLST203785	TIGR:TIGR01417,KEGG:K08483,PFAM:PF00391.16	PTS_I_fam: phosphoenolpyruvate-protein phosphotransferase	unknown
CLST006586	PFAM:PF01855.12,KEGG:K00174,TIGR:TIGR03710,COG:COG0674	Pyruvate:ferredoxin oxidoreductase and related 2-oxoacid:ferredoxin oxidoreductases, alpha subunit	unknown
CLST047380	PFAM:PF02929.10,KEGG:K01190,PFAM:PF02837.11,COG:COG3250,PFAM:PF02836.10	Beta-galactosidase/beta-glucuronidase	unknown
CLST198616	TIGR:TIGR01241,COG:COG0465,KEGG:K03798,TIGR:TIGR00368	ATP-dependent Zn proteases	unknown
CLST519829	COG:COG1932,TIGR:TIGR01364,KEGG:K00831	Phosphoserine aminotransferase	unknown
CLST216300	TIGR:TIGR01085,TIGR:TIGR01082,KEGG:K01928,COG:COG0769	UDP-N-acetylmuramyl tripeptide synthase	Faecalibacterium prausnitzii
CLST035042	COG:COG0342,KEGG:K12257,PFAM:PF07549.7,TIGR:TIGR01129,COG:COG0341,PFAM:PF02355.9,TIGR:TIGR00966,TIGR:TIGR00916	Preprotein translocase subunit SecD	unknown
CLST579190	KEGG:K01880,COG:COG0423,TIGR:TIGR00389	Glycyl-tRNA synthetase (class II)	unknown
CLST160046	PFAM:PF05816.4,COG:COG3853	Uncharacterized protein involved in tellurite resistance	unknown
CLST704922	TIGR:TIGR03346,COG:COG0542,KEGG:K03697,PFAM:PF07724.7,KEGG:K03696	ATPases with chaperone activity, ATP-binding subunit	Clostridiales
CLST045039		hypothetical protein	unknown
CLST544440	KEGG:K00262,PFAM:PF02812.11,COG:COG0334,PFAM:PF00208.14	Glutamate dehydrogenase/leucine dehydrogenase	Corynebacterium lipophiloflavum
CLST315110		hypothetical protein	unknown
CLST341964	TIGR:TIGR01079,COG:COG0198,KEGG:K02895	Ribosomal protein L24	unknown
CLST559350	KEGG:K01430,PFAM:PF00547.11,COG:COG0831,TIGR:TIGR00192,TIGR:TIGR00193,PFAM:PF00699.13	Urea amidohydrolase (urease) gamma subunit	unknown
CLST751471	TIGR:TIGR02152	D_ribokin_bact: ribokinase	unknown
CLST001127		hypothetical protein	unknown
CLST483025		hypothetical protein	unknown
CLST148798	PFAM:PF02073.8	hypothetical protein	unknown
CLST578399	PFAM:PF08532.3,KEGG:K12308,COG:COG1874,PFAM:PF02449.8	Beta-galactosidase	unknown
CLST312782	KEGG:K07030,COG:COG1461,TIGR:TIGR03599	Predicted kinase related to dihydroxyacetone kinase	unknown
CLST009064	COG:COG0217,TIGR:TIGR01033	Uncharacterized conserved protein	unknown
CLST007755	KEGG:K08301,TIGR:TIGR00757,NOG:NOG116925,COG:COG1530	Ribonuclease G	unknown
CLST035218	PFAM:PF02585.10,COG:COG0363,KEGG:K02564,TIGR:TIGR00502	6-phosphogluconolactonase/Glucosamine-6-phosphate isomerase/deaminase	unknown
CLST531493	PFAM:PF00441.17,COG:COG1960,KEGG:K00022,PFAM:PF02771.9,PFAM:PF02770.12,KEGG:K00248	Acyl-CoA dehydrogenases	Eubacterium saphenum
CLST011588	KEGG:K00951,PFAM:PF02824.14,TIGR:TIGR00691,COG:COG0317	Guanosine polyphosphate pyrophosphohydrolases/synthetases	unknown
CLST005811	KEGG:K01940,TIGR:TIGR00032,COG:COG0137	Argininosuccinate synthase	unknown
CLST641453	KEGG:K04835,TIGR:TIGR01502,COG:COG3799	Methylaspartate ammonia-lyase	unknown
CLST196250	KEGG:K00964,KEGG:K00965,COG:COG4468,TIGR:TIGR01239	Galactose-1-phosphate uridyltransferase	unknown
CLST175725		hypothetical protein	unknown
CLST034531	KEGG:K06896,COG:COG3568	Metal-dependent hydrolase	Bacteroides
CLST020512	COG:COG0451,KEGG:K01784	Nucleoside-diphosphate-sugar epimerases	unknown
CLST396043	COG:COG3958,KEGG:K00615,PFAM:PF02780.13	Transketolase, C-terminal subunit	Eubacterium ventriosum
CLST213493	PFAM:PF03764.11,PFAM:PF00679.17,KEGG:K02355,COG:COG0480,TIGR:TIGR00490	Translation elongation factors (GTPases)	unknown
CLST000283	KEGG:K00656,COG:COG1882,TIGR:TIGR01255	Pyruvate-formate lyase	unknown
CLST175864	COG:COG0172,KEGG:K01875,TIGR:TIGR00414	Seryl-tRNA synthetase	unknown
CLST051795	KEGG:K01803,NOG:NOG43639	Annotation not available	unknown
CLST018450	TIGR:TIGR01179,KEGG:K01784,COG:COG1087,TIGR:TIGR01181	UDP-glucose 4-epimerase	unknown
CLST234588	COG:COG1077,KEGG:K03569,TIGR:TIGR00904	Actin-like ATPase involved in cell morphogenesis	Bacteroides vulgatus
CLST026979	TIGR:TIGR00217,PFAM:PF02446.10,PFAM:PF00686.12,COG:COG1640,KEGG:K00705	4-alpha-glucanotransferase	Bacteroides
CLST219360	TIGR:TIGR01813,COG:COG1053	Succinate dehydrogenase/fumarate reductase, flavoprotein subunit	Faecalibacterium prausnitzii
CLST164903	KEGG:K02469,TIGR:TIGR01063,COG:COG0188	Type IIA topoisomerase (DNA gyrase/topo II, topoisomerase IV), A subunit	unknown
CLST089155		hypothetical protein	unknown
CLST585227	TIGR:TIGR01241,COG:COG0465,KEGG:K03798	ATP-dependent Zn proteases	unknown
CLST030322	PFAM:PF00112.16,KEGG:K01372,PFAM:PF03051.8,NOG:NOG83153	Cysteine-Type endopeptidase	unknown
CLST122426		hypothetical protein	unknown
CLST005733	KEGG:K01649,TIGR:TIGR02090,NOG:NOG138287,TIGR:TIGR00973,COG:COG0119,PFAM:PF08502.3	2-Isopropylmalate synthase	unknown
CLST643190		hypothetical protein	unknown
CLST324834	TIGR:TIGR01171,COG:COG0090,KEGG:K02886	Ribosomal protein L2	unknown
CLST526348		hypothetical protein	unknown
CLST526252		hypothetical protein	unknown
CLST582688	COG:COG3968,PFAM:PF12437.1,KEGG:K01915	Uncharacterized protein related to glutamine synthetase	unknown
CLST250889	TIGR:TIGR03850	bind_CPR_0540: carbohydrate ABC transporter substrate-binding protein, CPR_0540 family	Ruminococcus
CLST189644	COG:COG0549,TIGR:TIGR00746,KEGG:K00926	Carbamate kinase	unknown
CLST075994	KEGG:K01802,COG:COG0545,PFAM:PF01346.11	FKBP-type peptidyl-prolyl cis-trans isomerases 1	Bacteroides
CLST005786	TIGR:TIGR01104,PFAM:PF03030.9,COG:COG3808,KEGG:K01507	Inorganic pyrophosphatase	unknown
CLST520159		hypothetical protein	unknown
CLST336719	COG:COG0819,KEGG:K03707	Putative transcription activator	unknown
CLST006319	PFAM:PF00709.14,KEGG:K01939,TIGR:TIGR00184,COG:COG0104	Adenylosuccinate synthase	unknown
CLST736324	COG:COG1236,PFAM:PF07521.5,TIGR:TIGR03675,KEGG:K07576	Predicted exonuclease of the beta-lactamase fold involved in RNA processing	Eubacterium rectale
CLST040278	TIGR:TIGR01241,COG:COG0465,KEGG:K03798,TIGR:TIGR00368	ATP-dependent Zn proteases	unknown
CLST217846	COG:COG0527,KEGG:K00928	Aspartokinases	Clostridiales
CLST189929	TIGR:TIGR01024,COG:COG0335,KEGG:K02884	Ribosomal protein L19	Coprococcus eutactus
CLST131865	TIGR:TIGR00465,COG:COG0059,PFAM:PF01450.12,PFAM:PF07991.5,KEGG:K00053	Ketol-acid reductoisomerase	unknown
CLST007732	KEGG:K00762,TIGR:TIGR00336,TIGR:TIGR01367,COG:COG0461	Orotate phosphoribosyltransferase	Bacteroides
CLST007903	KEGG:K03768,PFAM:PF00160.14,TIGR:TIGR02336,COG:COG0652	Peptidyl-prolyl cis-trans isomerase (rotamase) - cyclophilin family	unknown
CLST005694	COG:COG0261,KEGG:K02888,TIGR:TIGR00061	Ribosomal protein L21	unknown
CLST036499	PFAM:PF07664.5,PFAM:PF02421.11,PFAM:PF07670.7,COG:COG0370,KEGG:K04759,TIGR:TIGR00437	Fe2+ transport system protein B	unknown
CLST618659	TIGR:TIGR01312,KEGG:K00854,COG:COG1070	Sugar (pentulose and hexulose) kinases	Roseburia intestinalis
CLST348010		hypothetical protein	unknown
CLST623987		hypothetical protein	Clostridiales
CLST344484	KEGG:K01006,COG:COG3605,TIGR:TIGR01828,COG:COG0574	Phosphoenolpyruvate synthase/pyruvate phosphate dikinase	unknown
CLST224707	TIGR:TIGR03194,COG:COG1529,KEGG:K00087,TIGR:TIGR03311,TIGR:TIGR02965,TIGR:TIGR03313	Aerobic-type carbon monoxide dehydrogenase, large subunit CoxL/CutL homologs	unknown
CLST410391		hypothetical protein	unknown
CLST221449	COG:COG3259	Coenzyme F420-reducing hydrogenase, alpha subunit	Methanobrevibacter smithii
CLST051104	KEGG:K01077,NOG:NOG140086,COG:COG1785	Alkaline phosphatase	Bacteroides
CLST547660	TIGR:TIGR02176,KEGG:K03737,COG:COG0674	Pyruvate:ferredoxin oxidoreductase and related 2-oxoacid:ferredoxin oxidoreductases, alpha subunit	Bacteria
CLST478031	KEGG:K02876,COG:COG0200,TIGR:TIGR01071	Ribosomal protein L15	unknown
CLST163174	KEGG:K10254,PFAM:PF06100.4,COG:COG4716	Myosin-crossreactive antigen	unknown
CLST618691		hypothetical protein	Clostridiales
CLST448051	KEGG:K02479,PFAM:PF00196.12,COG:COG2197	Response regulator containing a CheY-like receiver domain and an HTH DNA-binding domain	Eubacterium rectale
CLST215930		hypothetical protein	unknown
CLST201738		hypothetical protein	unknown
CLST008103	KEGG:K01041,TIGR:TIGR03458,COG:COG0427	Acetyl-CoA hydrolase	unknown
CLST041176		hypothetical protein	unknown
CLST107722	KEGG:K00533,COG:COG4624,TIGR:TIGR02512,PFAM:PF00037.20	Iron only hydrogenase large subunit, C-terminal domain	unknown
CLST200209	COG:COG0329,KEGG:K01714,TIGR:TIGR00674	Dihydrodipicolinate synthase/N-acetylneuraminate lyase	unknown
CLST302652		hypothetical protein	unknown
CLST230707	KEGG:K02982,TIGR:TIGR01009,COG:COG0092	Ribosomal protein S3	unknown
CLST025261	COG:COG0180,TIGR:TIGR00233,KEGG:K01867	Tryptophanyl-tRNA synthetase	unknown
CLST013646	PFAM:PF02585.10,COG:COG0363,KEGG:K02564,TIGR:TIGR00502	6-phosphogluconolactonase/Glucosamine-6-phosphate isomerase/deaminase	unknown
CLST020489	COG:COG1145,KEGG:K00335,COG:COG1894,TIGR:TIGR01959,PFAM:PF00037.20	NADH:ubiquinone oxidoreductase, NADH-binding (51 kD) subunit	unknown
CLST240005		hypothetical protein	unknown
CLST359690		hypothetical protein	unknown
CLST007434	TIGR:TIGR00557,KEGG:K00097,COG:COG1995	Pyridoxal phosphate biosynthesis protein	Bacteroides
CLST193593	COG:COG1592	Rubrerythrin	Methanobrevibacter smithii
CLST474271		hypothetical protein	unknown
CLST509300	TIGR:TIGR00744,COG:COG1940,KEGG:K00847	Transcriptional regulator/sugar kinase	unknown
CLST316186	KEGG:K00616,TIGR:TIGR00875,COG:COG0176	Transaldolase	Eubacterium siraeum
CLST228981	COG:COG1082	Sugar phosphate isomerases/epimerases	Bacteroides
CLST067622	NOG:NOG47150	Annotation not available	unknown
CLST050442	NOG:NOG133738,NOG:NOG85156	Receptor	unknown
CLST007908	NOG:NOG84808,NOG:NOG83202	Transcriptional regulator protein	unknown
CLST000354	KEGG:K02600,COG:COG0195,TIGR:TIGR01953	Transcription elongation factor	Enterobacteriaceae
CLST112707	TIGR:TIGR01998,TIGR:TIGR02005,COG:COG1263,KEGG:K02804,TIGR:TIGR02002	Phosphotransferase system IIC components, glucose/maltose/N-acetylglucosamine-specific	unknown
CLST065739	TIGR:TIGR00392,COG:COG0060,KEGG:K01870	Isoleucyl-tRNA synthetase	unknown
CLST145409	COG:COG0012,KEGG:K06942,TIGR:TIGR00092,TIGR:TIGR00437	Predicted GTPase, probable translation factor	unknown
CLST305701	TIGR:TIGR02176,COG:COG1014,KEGG:K03737,COG:COG0674,COG:COG1013	Pyruvate:ferredoxin oxidoreductase and related 2-oxoacid:ferredoxin oxidoreductases, beta subunit	unknown
CLST351446		hypothetical protein	unknown
CLST248721	COG:COG0539,KEGG:K02945,PFAM:PF00575.16,TIGR:TIGR03591	Ribosomal protein S1	Eubacterium ventriosum
CLST610400	COG:COG0643,KEGG:K03407	Chemotaxis protein histidine kinase and related kinases	Eubacterium siraeum
CLST202823		hypothetical protein	unknown
CLST312281	TIGR:TIGR01178,COG:COG1001,KEGG:K01486	Adenine deaminase	Bacteria
CLST275011	KEGG:K10112,TIGR:TIGR01187,COG:COG3839	ABC-type sugar transport systems, ATPase components	Clostridiales
CLST003095	KEGG:K02982,COG:COG0092,TIGR:TIGR01009	Ribosomal protein S3	unknown
CLST163982	NOG:NOG133477,NOG:NOG85156	Receptor	unknown
CLST000135	COG:COG0086,KEGG:K03046,TIGR:TIGR02386	DNA-directed RNA polymerase, beta subunit/160 kD subunit	Enterobacteriaceae
CLST635587		hypothetical protein	unknown
CLST673672		hypothetical protein	Faecalibacterium prausnitzii
CLST076100	TIGR:TIGR00641,PFAM:PF01642.15,TIGR:TIGR00640,KEGG:K01847,COG:COG1884	Methylmalonyl-CoA mutase, N-terminal domain/subunit	unknown
CLST368055	COG:COG1168,KEGG:K00842	Bifunctional PLP-dependent enzyme with beta-cystathionase and maltose regulon repressor activities	Bacteria
CLST000732	TIGR:TIGR01822,KEGG:K00639,COG:COG0156	7-keto-8-aminopelargonate synthetase and related enzymes	Enterobacteriaceae
CLST623293	TIGR:TIGR01417,KEGG:K08483,COG:COG1080,PFAM:PF00391.16	Phosphoenolpyruvate-protein kinase (PTS system EI component in bacteria)	Roseburia intestinalis
CLST602016	PFAM:PF03755.6,PFAM:PF08340.4	hypothetical protein	Eubacterium rectale
CLST294558		hypothetical protein	unknown
CLST466279	TIGR:TIGR02176,KEGG:K03737,COG:COG0674	Pyruvate:ferredoxin oxidoreductase and related 2-oxoacid:ferredoxin oxidoreductases, alpha subunit	unknown
CLST281602	COG:COG1501,PFAM:PF01055.19,KEGG:K01187	Alpha-glucosidases, family 31 of glycosyl hydrolases	unknown
CLST356253	KEGG:K01269,COG:COG1362	Aspartyl aminopeptidase	Clostridiales
CLST012587	COG:COG0673	Predicted dehydrogenases and related proteins	unknown
CLST000228	TIGR:TIGR01024,COG:COG0335,KEGG:K02884	Ribosomal protein L19	Enterobacteriaceae
CLST057053	NOG:NOG73277	Endo-Beta-N-Acetylglucosaminidase	unknown
CLST725312	COG:COG0261,KEGG:K02888,TIGR:TIGR00061	Ribosomal protein L21	unknown
CLST563985	PFAM:PF08903.4,COG:COG4868	Uncharacterized protein conserved in bacteria	Eubacterium ventriosum
CLST061198	TIGR:TIGR00160,COG:COG1803,KEGG:K01734	Methylglyoxal synthase	unknown
CLST409227		hypothetical protein	Ruminococcus lactaris
CLST013364	COG:COG1875,KEGG:K07175	Predicted ATPase related to phosphate starvation-inducible protein PhoH	Bacteroides
CLST005894	TIGR:TIGR02177,KEGG:K00175,COG:COG1013	Pyruvate:ferredoxin oxidoreductase and related 2-oxoacid:ferredoxin oxidoreductases, beta subunit	unknown
CLST134381	KEGG:K01868,TIGR:TIGR00418,COG:COG0441	Threonyl-tRNA synthetase	unknown
CLST638594	KEGG:K01893,COG:COG0017,TIGR:TIGR00457	Aspartyl/asparaginyl-tRNA synthetases	unknown
CLST379092	TIGR:TIGR02027,COG:COG0202,KEGG:K03040	DNA-directed RNA polymerase, alpha subunit/40 kD subunit	Bacteroides capillosus
CLST240289	KEGG:K10254,PFAM:PF06100.4,COG:COG4716	Myosin-crossreactive antigen	Bacteria
CLST145719	COG:COG0041,KEGG:K01588,TIGR:TIGR01162	Phosphoribosylcarboxyaminoimidazole (NCAIR) mutase	unknown
CLST691706		hypothetical protein	Faecalibacterium prausnitzii
CLST513783	COG:COG0291,TIGR:TIGR00001,KEGG:K02916	Ribosomal protein L35	unknown
CLST248195	KEGG:K07114,NOG:NOG148246	Receptor	Bacteroides ovatus
CLST196835	KEGG:K00266,COG:COG0493,TIGR:TIGR01316	NADPH-dependent glutamate synthase beta chain and related oxidoreductases	Eubacterium ventriosum
CLST674590		hypothetical protein	unknown
CLST697520	TIGR:TIGR01534,COG:COG0057,KEGG:K00134	Glyceraldehyde-3-phosphate dehydrogenase/erythrose-4-phosphate dehydrogenase	Dialister invisus
CLST688871	KEGG:K01923,TIGR:TIGR00081,COG:COG0152	Phosphoribosylaminoimidazolesuccinocarboxamide (SAICAR) synthase	Clostridium leptum
CLST492649	KEGG:K03070,TIGR:TIGR00963,COG:COG0653	Preprotein translocase subunit SecA (ATPase, RNA helicase)	Dialister invisus
CLST225634		hypothetical protein	unknown
CLST516601		hypothetical protein	Eubacterium rectale
CLST436589	KEGG:K02404	hypothetical protein	Eubacterium rectale
CLST630314	COG:COG2508,KEGG:K02647	Regulator of polyketide synthase expression	Eubacterium siraeum
CLST393762		hypothetical protein	unknown
CLST002979	PFAM:PF07498.5,TIGR:TIGR00767,PFAM:PF07497.5,COG:COG1158,KEGG:K03628	Transcription termination factor	unknown
CLST017917	TIGR:TIGR00260,COG:COG0498,KEGG:K01733	Threonine synthase	unknown
CLST727815		hypothetical protein	unknown
CLST508498	TIGR:TIGR00069,COG:COG0141,KEGG:K00013	Histidinol dehydrogenase	Eubacterium rectale
CLST143823	COG:COG0246,KEGG:K00041	Mannitol-1-phosphate/altronate dehydrogenases	unknown
CLST126898	KEGG:K01591,COG:COG0284,TIGR:TIGR02127	Orotidine-5-phosphate decarboxylase	unknown
CLST077086	COG:COG0203,TIGR:TIGR00059,KEGG:K02879	Ribosomal protein L17	unknown
CLST052651	COG:COG1505,PFAM:PF02897.8,KEGG:K01322,PFAM:PF00326.14	Serine proteases of the peptidase family S9A	Bacteroides
CLST069940	PFAM:PF01915.15,COG:COG1472,KEGG:K01188	Beta-glucosidase-related glycosidases	unknown
CLST568793	NOG:NOG75757	Receptor	Bacteroides
CLST022220	COG:COG0035,TIGR:TIGR01091,KEGG:K00761	Uracil phosphoribosyltransferase	unknown
CLST207102	PFAM:PF00750.12,KEGG:K01887,COG:COG0018	Arginyl-tRNA synthetase	unknown
CLST000204		hypothetical protein	unknown
CLST568887	COG:COG3958,KEGG:K00615,TIGR:TIGR00232	Transketolase, C-terminal subunit	unknown
CLST432723	KEGG:K03406	hypothetical protein	Eubacterium rectale
CLST144699	TIGR:TIGR02095,COG:COG0297,KEGG:K00703	Glycogen synthase	unknown
CLST007411	KEGG:K00789,PFAM:PF02773.9,COG:COG0192,TIGR:TIGR01034	S-adenosylmethionine synthetase	unknown
CLST397367	COG:COG0539,KEGG:K02945,TIGR:TIGR00717,TIGR:TIGR00216,PFAM:PF00575.16,TIGR:TIGR03591	Ribosomal protein S1	unknown
CLST068411	NOG:NOG72933	Annotation not available	Bacteroides
CLST593477		hypothetical protein	Faecalibacterium prausnitzii
CLST312297	KEGG:K10108,COG:COG2182	Maltose-binding periplasmic proteins/domains	Coprococcus eutactus
CLST218038	NOG:NOG12793	Calcium ion binding protein	Bacteroides
CLST231996	KEGG:K01756,TIGR:TIGR00928,COG:COG0015	Adenylosuccinate lyase	unknown
CLST337431	COG:COG0495,KEGG:K01869,TIGR:TIGR00396	Leucyl-tRNA synthetase	unknown
CLST232362	PFAM:PF00183.11,COG:COG0326,KEGG:K04079	Molecular chaperone, HSP90 family	Faecalibacterium prausnitzii
CLST014673	KEGG:K00262,PFAM:PF02812.11,COG:COG0334	Glutamate dehydrogenase/leucine dehydrogenase	Bacteria
CLST006607	KEGG:K06950,COG:COG1418,TIGR:TIGR03319	Predicted HD superfamily hydrolase	unknown
CLST385501	COG:COG0673	Predicted dehydrogenases and related proteins	Clostridiales
CLST396018	TIGR:TIGR01064,COG:COG0469,KEGG:K00873	Pyruvate kinase	Clostridiales
CLST188981	COG:COG1653	ABC-type sugar transport system, periplasmic component	unknown
CLST228693	COG:COG0035,TIGR:TIGR01091,KEGG:K00761	Uracil phosphoribosyltransferase	Faecalibacterium prausnitzii
CLST172009		hypothetical protein	unknown
CLST007786	COG:COG0246,KEGG:K00041	Mannitol-1-phosphate/altronate dehydrogenases	unknown
CLST026967	PFAM:PF08501.4,KEGG:K00014,TIGR:TIGR01809,COG:COG0169,TIGR:TIGR00507	Shikimate 5-dehydrogenase	unknown
CLST161482	PFAM:PF00464.12,KEGG:K00600,COG:COG0112	Glycine/serine hydroxymethyltransferase	unknown
CLST007505	TIGR:TIGR01179,KEGG:K01784,COG:COG1087	UDP-glucose 4-epimerase	unknown
CLST151973	TIGR:TIGR00392,COG:COG0060,PFAM:PF06827.7,KEGG:K01870	Isoleucyl-tRNA synthetase	unknown
CLST616640	TIGR:TIGR01241,COG:COG0465,KEGG:K03798	ATP-dependent Zn proteases	unknown
CLST005386	COG:COG0188,TIGR:TIGR01061,KEGG:K02469,TIGR:TIGR01063	Type IIA topoisomerase (DNA gyrase/topo II, topoisomerase IV), A subunit	unknown
CLST085514		hypothetical protein	unknown
CLST099616	KEGG:K02056,TIGR:TIGR02323,TIGR:TIGR01186,TIGR:TIGR03740,TIGR:TIGR03375,TIGR:TIGR01288,TIGR:TIGR03410,TIGR:TIGR03265,TIGR:TIGR00968,COG:COG3845,PFAM:PF00005.20,TIGR:TIGR02633	ABC-type uncharacterized transport systems, ATPase components	unknown
CLST007330	TIGR:TIGR01327,COG:COG1052,KEGG:K03778,PFAM:PF02826.12	Lactate dehydrogenase and related dehydrogenases	unknown
CLST109315	NOG:NOG12793,NOG:NOG145290	Avirulence protein	Bacteroides
CLST183458		hypothetical protein	Bacteroides uniformis
CLST106042	TIGR:TIGR01203,COG:COG0634,KEGG:K00760	Hypoxanthine-guanine phosphoribosyltransferase	unknown
CLST274317		hypothetical protein	unknown
CLST013860	NOG:NOG140091,COG:COG0071	Heat shock protein	Bacteroides
CLST175084	COG:COG0462,KEGG:K00948	Phosphoribosylpyrophosphate synthetase	Clostridiales
CLST361126		hypothetical protein	unknown
CLST182384	NOG:NOG85156	Receptor	Bacteroides uniformis
CLST449754		hypothetical protein	unknown
CLST143867	COG:COG0436,KEGG:K10206,TIGR:TIGR03542	Aspartate/tyrosine/aromatic aminotransferase	unknown
CLST110218	COG:COG0813,TIGR:TIGR00107,KEGG:K03784	Purine-nucleoside phosphorylase	unknown
CLST190150	NOG:NOG41021	Annotation not available	Bacteroides
CLST299519		hypothetical protein	unknown
CLST006560	KEGG:K02876,NOG:NOG125635,COG:COG0200,TIGR:TIGR01071	Ribosomal protein L15	unknown
CLST019715	KEGG:K00174,COG:COG1014,TIGR:TIGR03710,COG:COG0674	Pyruvate:ferredoxin oxidoreductase and related 2-oxoacid:ferredoxin oxidoreductases, gamma subunit	Bacteroides
CLST528452		hypothetical protein	unknown
CLST698068	TIGR:TIGR01312,KEGG:K00854,COG:COG1070	Sugar (pentulose and hexulose) kinases	Clostridiales
CLST149630		hypothetical protein	unknown
CLST014951	KEGG:K03502,COG:COG0389	Nucleotidyltransferase/DNA polymerase involved in DNA repair	unknown
CLST144403	COG:COG0224,KEGG:K02115,TIGR:TIGR01146	F0F1-type ATP synthase, gamma subunit	unknown
CLST033494	COG:COG1825,KEGG:K02897,PFAM:PF01386.12	Ribosomal protein L25 (general stress protein Ctc)	unknown
CLST691508	KEGG:K01923,TIGR:TIGR00081,COG:COG0152	Phosphoribosylaminoimidazolesuccinocarboxamide (SAICAR) synthase	unknown
CLST006056	COG:COG0203,TIGR:TIGR00059,NOG:NOG117414,KEGG:K02879	Annotation not available	unknown
CLST592193		hypothetical protein	Eubacterium ventriosum
CLST635024		hypothetical protein	Subdoligranulum variabile
CLST015565	KEGG:K10254,PFAM:PF06100.4,COG:COG4716	Myosin-crossreactive antigen	unknown
CLST130790	PFAM:PF06165.4,KEGG:K00702,PFAM:PF06204.4,COG:COG3459	Cellobiose phosphorylase	unknown
CLST438843	TIGR:TIGR01187,TIGR:TIGR03265,COG:COG3842,KEGG:K02010	ABC-type spermidine/putrescine transport systems, ATPase components	unknown
CLST049049	PFAM:PF07719.10,PFAM:PF00515.21,NOG:NOG69570	Annotation not available	unknown
CLST000172	KEGG:K03695,TIGR:TIGR03346,COG:COG0542	ATPases with chaperone activity, ATP-binding subunit	unknown
CLST086074	TIGR:TIGR03850	bind_CPR_0540: carbohydrate ABC transporter substrate-binding protein, CPR_0540 family	unknown
CLST145123	KEGG:K02982,TIGR:TIGR01009,COG:COG0092	Ribosomal protein S3	unknown
CLST753854	COG:COG0462,KEGG:K00948	Phosphoribosylpyrophosphate synthetase	unknown
CLST076319	TIGR:TIGR00484,KEGG:K02355,COG:COG0480	Translation elongation factors (GTPases)	Clostridiales
CLST124190	TIGR:TIGR01192,TIGR:TIGR03797,TIGR:TIGR02203,TIGR:TIGR01193,TIGR:TIGR02857,KEGG:K06147,TIGR:TIGR02204,COG:COG1132	ABC-type multidrug transport system, ATPase and permease components	unknown
CLST041726	COG:COG1012,PFAM:PF00465.12,TIGR:TIGR02638,TIGR:TIGR02518,KEGG:K04072,COG:COG1454	NAD-dependent aldehyde dehydrogenases	unknown
CLST008565	TIGR:TIGR02176,KEGG:K03737,COG:COG1013	Pyruvate:ferredoxin oxidoreductase and related 2-oxoacid:ferredoxin oxidoreductases, beta subunit	Clostridia
CLST015150	TIGR:TIGR00398,PFAM:PF08264.6,TIGR:TIGR00422,COG:COG0525,KEGG:K01873,PFAM:PF10458.2	Valyl-tRNA synthetase	unknown
CLST097236	PFAM:PF00165.16,COG:COG2207	AraC-type DNA-binding domain-containing proteins	Bacteroides
CLST667088		hypothetical protein	unknown
CLST187989	NOG:NOG85887	Receptor	Bacteroides thetaiotaomicron
CLST105667	TIGR:TIGR00422,KEGG:K01873,COG:COG0525,PFAM:PF10458.2	Valyl-tRNA synthetase	unknown
CLST472999		hypothetical protein	unknown
CLST446169		hypothetical protein	Clostridium leptum
CLST125716		hypothetical protein	unknown
CLST633067	KEGG:K01269,COG:COG1362	Aspartyl aminopeptidase	unknown
CLST023055		hypothetical protein	unknown
CLST007547	TIGR:TIGR02673,TIGR:TIGR03258,COG:COG1136,TIGR:TIGR03265,TIGR:TIGR02982,TIGR:TIGR03005,KEGG:K02003,TIGR:TIGR03608,TIGR:TIGR02211,TIGR:TIGR03864,TIGR:TIGR02633	ABC-type antimicrobial peptide transport system, ATPase component	unknown
CLST006571	PFAM:PF01037.14,KEGG:K03718,COG:COG1522	Transcriptional regulators	Bacteroides
CLST151281		hypothetical protein	unknown
CLST005643	KEGG:K02990,COG:COG0360,NOG:NOG113591,PFAM:PF01250.10	Ribosomal protein	unknown
CLST008525	TIGR:TIGR01368,COG:COG0505,TIGR:TIGR00888,KEGG:K01956	Carbamoylphosphate synthase small subunit	unknown
CLST205369	TIGR:TIGR02012,COG:COG0468,KEGG:K03553	RecA/RadA recombinase	unknown
CLST122185	KEGG:K02356,COG:COG0231,TIGR:TIGR00038	Translation elongation factor P (EF-P)/translation initiation factor 5A (eIF-5A)	unknown
CLST407857	PFAM:PF01205.12	hypothetical protein	Eubacterium rectale
CLST184255	PFAM:PF02730.8,COG:COG2414	Aldehyde:ferredoxin oxidoreductase	unknown
CLST086611	PFAM:PF08522.3,NOG:NOG43479	Annotation not available	unknown
CLST382254		hypothetical protein	unknown
CLST007442	PFAM:PF01808.11,COG:COG0138,KEGG:K00602,TIGR:TIGR00355	AICAR transformylase/IMP cyclohydrolase PurH (only IMP cyclohydrolase domain in Aful)	unknown
CLST029279	TIGR:TIGR03346,COG:COG0542,KEGG:K03695	ATPases with chaperone activity, ATP-binding subunit	unknown
CLST169054		hypothetical protein	unknown
CLST009132	TIGR:TIGR00915,COG:COG0841,KEGG:K03296,PFAM:PF00873.12	Cation/multidrug efflux pump	unknown
CLST087833	KEGG:K01880,COG:COG0423,TIGR:TIGR00389	Glycyl-tRNA synthetase (class II)	unknown
CLST054463	NOG:NOG39872	Receptor	unknown
CLST015926	PFAM:PF03435.11,COG:COG1748,KEGG:K00290	Saccharopine dehydrogenase and related proteins	unknown
CLST465362	TIGR:TIGR01293,COG:COG0667	Predicted oxidoreductases (related to aryl-alcohol dehydrogenases)	unknown
CLST151313	TIGR:TIGR00115	tig: trigger factor	unknown
CLST207446	KEGG:K03526,TIGR:TIGR00612,COG:COG0821	Enzyme involved in the deoxyxylulose pathway of isoprenoid biosynthesis	unknown
CLST163093	COG:COG1609,PFAM:PF00356.14	Transcriptional regulators	unknown
CLST373485	COG:COG0329,KEGG:K01714,TIGR:TIGR00674	Dihydrodipicolinate synthase/N-acetylneuraminate lyase	Roseburia
CLST201359		hypothetical protein	Bacteroides uniformis
CLST215182		hypothetical protein	unknown
CLST190189	KEGG:K00850,TIGR:TIGR02483	PFK_mixed: phosphofructokinase	unknown
CLST204864	PFAM:PF02614.7,KEGG:K01812,COG:COG1904	Glucuronate isomerase	unknown
CLST192034	COG:COG0330	Membrane protease subunits, stomatin/prohibitin homologs	unknown
CLST014608	TIGR:TIGR00409,COG:COG0442,KEGG:K01881	Prolyl-tRNA synthetase	unknown
CLST064548	NOG:NOG71396	Annotation not available	unknown
CLST067161	PFAM:PF01431.14,KEGG:K07386,PFAM:PF05649.6,COG:COG3590	Predicted metalloendopeptidase	Bacteroides
CLST006667	KEGG:K02600,COG:COG0195,TIGR:TIGR01953	Transcription elongation factor	unknown
CLST045437		hypothetical protein	unknown
CLST042207	TIGR:TIGR00002,KEGG:K02959,COG:COG0228	Ribosomal protein S16	unknown
CLST680919	TIGR:TIGR01995	PTS-II-ABC-beta: PTS system, beta-glucoside-specific IIABC component	Subdoligranulum variabile
CLST375371	COG:COG0172,KEGG:K01875,TIGR:TIGR00414	Seryl-tRNA synthetase	unknown
CLST545038		hypothetical protein	unknown
CLST083151		hypothetical protein	Bacteroides uniformis
CLST005795	KEGG:K04567,COG:COG1190,TIGR:TIGR00499	Lysyl-tRNA synthetase (class II)	unknown
CLST025101		hypothetical protein	unknown
CLST697323		hypothetical protein	unknown
CLST509137	TIGR:TIGR01859,COG:COG0191,KEGG:K01624	Fructose/tagatose bisphosphate aldolase	unknown
CLST012921		hypothetical protein	unknown
CLST688030	KEGG:K01868,TIGR:TIGR00418,COG:COG0441	Threonyl-tRNA synthetase	unknown
CLST219586	KEGG:K00939,TIGR:TIGR01351,COG:COG0563	Adenylate kinase and related kinases	Faecalibacterium prausnitzii
CLST357782	KEGG:K07030,COG:COG1461,TIGR:TIGR03599	Predicted kinase related to dihydroxyacetone kinase	unknown
CLST005198	COG:COG0227,PFAM:PF00830.12,KEGG:K02902,TIGR:TIGR00009	Ribosomal protein L28	unknown
CLST143564	KEGG:K02056,COG:COG1129,TIGR:TIGR01288,KEGG:K10542,PFAM:PF00005.20,TIGR:TIGR02633	ABC-type sugar transport system, ATPase component	Faecalibacterium prausnitzii
CLST195826	KEGG:K04487,COG:COG1104,TIGR:TIGR03402	Cysteine sulfinate desulfinase/cysteine desulfurase and related enzymes	Faecalibacterium prausnitzii
CLST233337	NOG:NOG69778	Annotation not available	Bacteroides
CLST459496		hypothetical protein	Bacteria
CLST007450	PFAM:PF00342.12,COG:COG0166,KEGG:K01810	Glucose-6-phosphate isomerase	Bacteroides
CLST006461	TIGR:TIGR01389,PFAM:PF00570.16,KEGG:K03654,COG:COG0514,TIGR:TIGR00614	Superfamily II DNA helicase	unknown
CLST473478		hypothetical protein	unknown
CLST311386	COG:COG0006,KEGG:K01262	Xaa-Pro aminopeptidase	Roseburia
CLST010971	COG:COG0235,TIGR:TIGR02624,KEGG:K01629	Ribulose-5-phosphate 4-epimerase and related epimerases and aldolases	unknown
CLST692069		hypothetical protein	Roseburia
CLST747527	COG:COG3959,KEGG:K00615	Transketolase, N-terminal subunit	Eubacterium siraeum
CLST017368	PFAM:PF03577.8,KEGG:K08659,COG:COG4690	Dipeptidase	unknown
CLST051521	NOG:NOG114398,PFAM:PF00582.19	Universal stress protein	unknown
CLST279598	COG:COG1158,KEGG:K03628,PFAM:PF07498.5,TIGR:TIGR00767	Transcription termination factor	unknown
CLST575812	COG:COG1472,PFAM:PF00933.14,KEGG:K01188	Beta-glucosidase-related glycosidases	Lachnospiraceae
CLST143641	COG:COG1396,NOG:NOG42236,PFAM:PF01381.15	Annotation not available	unknown
CLST003234	KEGG:K01880,COG:COG0423,TIGR:TIGR00389	Glycyl-tRNA synthetase (class II)	unknown
CLST054038	TIGR:TIGR01192,TIGR:TIGR02673,TIGR:TIGR01187,TIGR:TIGR03258,TIGR:TIGR02315,COG:COG1136,TIGR:TIGR02982,TIGR:TIGR03265,KEGG:K02003,TIGR:TIGR01846,TIGR:TIGR01193,TIGR:TIGR02211,TIGR:TIGR03771	ABC-type antimicrobial peptide transport system, ATPase component	unknown
CLST265606	TIGR:TIGR00060,COG:COG0256,KEGG:K02881	Ribosomal protein L18	unknown
CLST097162	NOG:NOG121776,TIGR:TIGR02037,COG:COG0265,KEGG:K01362	Serine protease	Bacteroides
CLST136672	NOG:NOG69778	Annotation not available	unknown
CLST369350	TIGR:TIGR01390,KEGG:K00924,COG:COG0737	5-nucleotidase/2,3-cyclic phosphodiesterase and related esterases	Faecalibacterium prausnitzii
CLST169807	NOG:NOG86956	Annotation not available	Bacteroides
CLST224085	NOG:NOG120039	Annotation not available	unknown
CLST008319	COG:COG0436,TIGR:TIGR03540,COG:COG1396,KEGG:K10907,TIGR:TIGR01264,TIGR:TIGR01265	Aspartate/tyrosine/aromatic aminotransferase	unknown
CLST000151	TIGR:TIGR02013,COG:COG0085,KEGG:K03043	DNA-directed RNA polymerase, beta subunit/140 kD subunit	unknown
CLST043430	COG:COG1063,KEGG:K00060,TIGR:TIGR00692	Threonine dehydrogenase and related Zn-dependent dehydrogenases	unknown
CLST740132		hypothetical protein	Clostridium leptum
CLST669981		hypothetical protein	unknown
CLST662682		hypothetical protein	Clostridium leptum
CLST675119		hypothetical protein	unknown
CLST301505	KEGG:K01760,KEGG:K01739,COG:COG0626,PFAM:PF01053.13	Cystathionine beta-lyases/cystathionine gamma-synthases	unknown
CLST003062	NOG:NOG113532,COG:COG0238,TIGR:TIGR00165,KEGG:K02963,PFAM:PF01084.13	Rrna binding protein	unknown
CLST275623		hypothetical protein	Eubacterium rectale
CLST141430	KEGG:K04043,COG:COG0443,TIGR:TIGR02350	Molecular chaperone	Methanobrevibacter smithii
CLST040771	NOG:NOG39872	Receptor	unknown
CLST106928		hypothetical protein	Bacteroidetes
CLST110347	KEGG:K02112,COG:COG0055,TIGR:TIGR01039	F0F1-type ATP synthase, beta subunit	unknown
CLST129203	COG:COG0205,KEGG:K00850,TIGR:TIGR02483	6-phosphofructokinase	unknown
CLST007723		hypothetical protein	unknown
CLST136006	COG:COG2730,KEGG:K01179	Endoglucanase	unknown
CLST637335	COG:COG2033,PFAM:PF06397.5	Desulfoferrodoxin	unknown
CLST534570	COG:COG1109,PFAM:PF02878.9,KEGG:K01840,KEGG:K01835	Phosphomannomutase	Clostridiales
CLST032567	TIGR:TIGR00978,COG:COG0136,KEGG:K00133	Aspartate-semialdehyde dehydrogenase	unknown
CLST234315	PFAM:PF01645.10,COG:COG0069,PFAM:PF01493.12,PFAM:PF04898.7,PFAM:PF00310.14,KEGG:K00265,COG:COG0070,COG:COG0067	Glutamate synthase domain 1	unknown
CLST141152	COG:COG4822,KEGG:K02190,PFAM:PF06180.4	Cobalamin biosynthesis protein CbiK, Co2+ chelatase	unknown
CLST165938	TIGR:TIGR03259,COG:COG4057,KEGG:K00402	Methyl coenzyme M reductase, gamma subunit	Methanobrevibacter smithii
CLST159484		hypothetical protein	unknown
CLST232309		hypothetical protein	unknown
CLST024803	COG:COG0166,KEGG:K01810	Glucose-6-phosphate isomerase	unknown
CLST072736	COG:COG0783,KEGG:K04047	DNA-binding ferritin-like protein (oxidative damage protectant)	unknown
CLST038133	COG:COG0071	Molecular chaperone (small heat shock protein)	Bacteroides
CLST665133	TIGR:TIGR01308,COG:COG1841,KEGG:K02907	Ribosomal protein L30/L7E	unknown
CLST069243	TIGR:TIGR01117,COG:COG4799,KEGG:K01966	Acetyl-CoA carboxylase, carboxyltransferase component (subunits alpha and beta)	unknown
CLST029397	COG:COG0330	Membrane protease subunits, stomatin/prohibitin homologs	Bacteroides
CLST068726	KEGG:K00100,COG:COG1454	Alcohol dehydrogenase, class IV	Clostridiales
CLST186973	NOG:NOG72509	Tonb-Dependent outer membrane protein	unknown
CLST501337	KEGG:K01966	hypothetical protein	Clostridiales
CLST192851	TIGR:TIGR00651	pta: phosphate acetyltransferase	unknown
CLST515357	KEGG:K00972	hypothetical protein	Eubacterium rectale
CLST120587	TIGR:TIGR03631,COG:COG0099,KEGG:K02952	Ribosomal protein S13	unknown
CLST127802		hypothetical protein	unknown
CLST654035	TIGR:TIGR01846,KEGG:K06147,TIGR:TIGR02204,COG:COG1132	ABC-type multidrug transport system, ATPase and permease components	unknown
CLST598845	TIGR:TIGR01886,TIGR:TIGR01887,TIGR:TIGR01910	DapE-ArgE: peptidase, ArgE/DapE family	Subdoligranulum variabile
CLST447035		hypothetical protein	unknown
CLST012657	COG:COG0589,PFAM:PF00582.19	Universal stress protein UspA and related nucleotide-binding proteins	Bacteroides
CLST084278		hypothetical protein	unknown
CLST000018	KEGG:K00656,COG:COG1882,TIGR:TIGR01255	Pyruvate-formate lyase	unknown
CLST682220		hypothetical protein	unknown
CLST552787	KEGG:K01238,COG:COG1501,PFAM:PF01055.19	Alpha-glucosidases, family 31 of glycosyl hydrolases	unknown
CLST132619		hypothetical protein	unknown
CLST162033		hypothetical protein	Clostridiales
CLST588550		hypothetical protein	unknown
CLST005189	PFAM:PF01370.14,KEGG:K02377,COG:COG0451	Nucleoside-diphosphate-sugar epimerases	unknown
CLST121907	KEGG:K06217,COG:COG1702,PFAM:PF02562.9	Phosphate starvation-inducible protein PhoH, predicted ATPase	unknown
CLST747085	COG:COG2326,TIGR:TIGR03708	Uncharacterized conserved protein	Roseburia intestinalis
CLST685173		hypothetical protein	Clostridium sp.
CLST151599	KEGG:K02956,TIGR:TIGR00952,COG:COG0184	Ribosomal protein S15P/S13E	unknown
CLST695831	PFAM:PF10518.2	hypothetical protein	unknown
CLST505579	NOG:NOG126471	Annotation not available	unknown
CLST229349	NOG:NOG148246	Receptor	Bacteroides uniformis
CLST007757	TIGR:TIGR00422,TIGR:TIGR00392,COG:COG0060,TIGR:TIGR00396,KEGG:K01870	Isoleucyl-tRNA synthetase	unknown
CLST002694	COG:COG1089,TIGR:TIGR01472,KEGG:K01711	GDP-D-mannose dehydratase	unknown
CLST347762	NOG:NOG79278	Receptor	Bacteroides uniformis
CLST420415	NOG:NOG76142	Annotation not available	unknown
CLST014826	KEGG:K01187,NOG:NOG04112	Glucosidase	unknown
CLST203064	KEGG:K01839,TIGR:TIGR01696,COG:COG1015	Phosphopentomutase	unknown
CLST036872	COG:COG0459,KEGG:K04077,TIGR:TIGR02348	Chaperonin GroEL (HSP60 family)	unknown
CLST181360	TIGR:TIGR01783,NOG:NOG147378	Annotation not available	Bacteroides
CLST032721		hypothetical protein	unknown
CLST335002		hypothetical protein	Bacteroides
CLST327240		hypothetical protein	Bacteria
CLST035382	COG:COG0840,KEGG:K03406,PFAM:PF00015.14	Methyl-accepting chemotaxis protein	unknown
CLST169186		hypothetical protein	Bacteroides uniformis
CLST641561	COG:COG1472,KEGG:K01188	Beta-glucosidase-related glycosidases	Bacteria
CLST001032		hypothetical protein	unknown
CLST054618	KEGG:K01802,COG:COG0545,PFAM:PF01346.11	FKBP-type peptidyl-prolyl cis-trans isomerases 1	unknown
CLST511166		hypothetical protein	unknown
CLST557956	PFAM:PF07554.6,NOG:NOG10337	Protein involved in biological adhesion	Ruminococcus
CLST259439		hypothetical protein	unknown
CLST007639	PFAM:PF02810.8,KEGG:K03070,PFAM:PF07516.6,TIGR:TIGR00963,COG:COG0653,TIGR:TIGR03714	Preprotein translocase subunit SecA (ATPase, RNA helicase)	unknown
CLST320780	PFAM:PF02492.12,COG:COG0523	Putative GTPases (G3E family)	Bacteria
CLST116348	KEGG:K01945,TIGR:TIGR00877,COG:COG0151	Phosphoribosylamine-glycine ligase	unknown
CLST186512	KEGG:K00014,TIGR:TIGR01809,COG:COG0169,TIGR:TIGR00507	Shikimate 5-dehydrogenase	unknown
CLST095087		hypothetical protein	unknown
CLST201587	COG:COG0102,KEGG:K02871,TIGR:TIGR01066	Ribosomal protein L13	unknown
CLST392756	KEGG:K10441,COG:COG1129,PFAM:PF00005.20,TIGR:TIGR02633	ABC-type sugar transport system, ATPase component	unknown
CLST329073	TIGR:TIGR01251,COG:COG0462,KEGG:K00948	Phosphoribosylpyrophosphate synthetase	unknown
CLST709956		hypothetical protein	unknown
CLST422952		hypothetical protein	Clostridiales
CLST127399	TIGR:TIGR00453,KEGG:K12506,TIGR:TIGR00151,COG:COG0245,KEGG:K01770	2C-methyl-D-erythritol 2,4-cyclodiphosphate synthase	unknown
CLST138721	TIGR:TIGR00855,KEGG:K02935,COG:COG0222	Ribosomal protein L7/L12	Bacteria
CLST555543		hypothetical protein	unknown
CLST467416	TIGR:TIGR01171,COG:COG0090,KEGG:K02886	Ribosomal protein L2	Bacteroides capillosus
CLST265737	PFAM:PF01055.19	hypothetical protein	Clostridiales
CLST735973		hypothetical protein	unknown
CLST673604	COG:COG0326,KEGG:K04079	Molecular chaperone, HSP90 family	unknown
CLST107840	TIGR:TIGR01307,COG:COG0696,KEGG:K01834	Phosphoglyceromutase	unknown
CLST013335		hypothetical protein	unknown
CLST027688	COG:COG1695	Predicted transcriptional regulators	unknown
CLST607937		hypothetical protein	Eubacterium rectale
CLST370004		hypothetical protein	unknown
CLST564045	KEGG:K01756,TIGR:TIGR00928,COG:COG0015	Adenylosuccinate lyase	unknown
CLST514581	PFAM:PF00673.14,COG:COG0094,PFAM:PF00281.12,KEGG:K02931	Ribosomal protein L5	Akkermansia muciniphila
CLST055407		hypothetical protein	unknown
CLST335441	KEGG:K02956,TIGR:TIGR00952,COG:COG0184	Ribosomal protein S15P/S13E	Ruminococcaceae
CLST003395	KEGG:K00525,COG:COG0209,TIGR:TIGR02504	Ribonucleotide reductase, alpha subunit	unknown
CLST015125	KEGG:K00226,COG:COG0167,TIGR:TIGR01037	Dihydroorotate dehydrogenase	unknown
CLST021202	KEGG:K03530,PFAM:PF00216.14,COG:COG0776	Bacterial nucleoid DNA-binding protein	Bacteroides
CLST000244	TIGR:TIGR01251,KEGG:K00948,COG:COG0462	Phosphoribosylpyrophosphate synthetase	Enterobacteriaceae
CLST664606		hypothetical protein	unknown
CLST262332		hypothetical protein	unknown
CLST022710	COG:COG0562,TIGR:TIGR00031,KEGG:K01854	UDP-galactopyranose mutase	unknown
CLST005628	KEGG:K02988,TIGR:TIGR01021,COG:COG0098	Ribosomal protein S5	unknown
CLST092226	KEGG:K03413,PFAM:PF00072.17,COG:COG0784	FOG: CheY-like receiver	Roseburia intestinalis
CLST493687		hypothetical protein	unknown
CLST052355	COG:COG0495,KEGG:K01869,TIGR:TIGR00396	Leucyl-tRNA synthetase	unknown
CLST299231	COG:COG0442,TIGR:TIGR00408,KEGG:K01881	Prolyl-tRNA synthetase	unknown
CLST662574	COG:COG1291,KEGG:K02556	Flagellar motor component	Roseburia intestinalis
CLST659653	COG:COG1299,KEGG:K02770,TIGR:TIGR00848,TIGR:TIGR01427,COG:COG1762	Phosphotransferase system, fructose-specific IIC component	unknown
CLST000178	TIGR:TIGR00224,COG:COG1866,KEGG:K01610	Phosphoenolpyruvate carboxykinase (ATP)	Enterobacteriaceae
CLST000524	KEGG:K04072,COG:COG1454	Alcohol dehydrogenase, class IV	unknown
CLST181333	NOG:NOG133934	Annotation not available	Bacteroidales
CLST088312	PFAM:PF00120.17,COG:COG3968,PFAM:PF12437.1,KEGG:K01915	Uncharacterized protein related to glutamine synthetase	unknown
CLST092489	COG:COG0656,KEGG:K05885,KEGG:K00540	Aldo/keto reductases, related to diketogulonate reductase	unknown
CLST593107		hypothetical protein	Subdoligranulum variabile
CLST062276	COG:COG0550,KEGG:K03168,TIGR:TIGR01051	Topoisomerase IA	unknown
CLST516824		hypothetical protein	Ruminococcaceae
CLST012119	KEGG:K02835,COG:COG0216,TIGR:TIGR00019	Protein chain release factor A	unknown
CLST008379	COG:COG0605,PFAM:PF02777.11,KEGG:K04564,PFAM:PF00081.15	Superoxide dismutase	unknown
CLST007291	TIGR:TIGR00472,KEGG:K01890,COG:COG0073,COG:COG0072,PFAM:PF03147.7	Phenylalanyl-tRNA synthetase beta subunit	Bacteroides
CLST343343	TIGR:TIGR00642,KEGG:K01847,COG:COG1884	Methylmalonyl-CoA mutase, N-terminal domain/subunit	Dialister invisus
CLST494066	KEGG:K03046,COG:COG0086,TIGR:TIGR02386	DNA-directed RNA polymerase, beta subunit/160 kD subunit	unknown
CLST710229	COG:COG0498,KEGG:K01733	Threonine synthase	Roseburia intestinalis
CLST210672		hypothetical protein	unknown
CLST112646	PFAM:PF01268.12,COG:COG2759,KEGG:K01938	Formyltetrahydrofolate synthetase	unknown
CLST226834	PFAM:PF00882.11	hypothetical protein	Clostridiales
CLST007268	PFAM:PF00183.11,COG:COG0326,KEGG:K04079	Molecular chaperone, HSP90 family	unknown
CLST008785	PFAM:PF04565.9,KEGG:K03043,TIGR:TIGR02013,COG:COG0085	DNA-directed RNA polymerase, beta subunit/140 kD subunit	unknown
CLST047343	KEGG:K01785,TIGR:TIGR02636,COG:COG2017	Galactose mutarotase and related enzymes	Bacteroides
CLST129690	KEGG:K04487,COG:COG1104,TIGR:TIGR03402	Cysteine sulfinate desulfinase/cysteine desulfurase and related enzymes	unknown
CLST695278	TIGR:TIGR00465,COG:COG0059,KEGG:K00053	Ketol-acid reductoisomerase	Clostridiales
CLST072386	TIGR:TIGR00855,KEGG:K02935,COG:COG0222	Ribosomal protein L7/L12	unknown
CLST035670	KEGG:K01209,COG:COG3534	Alpha-L-arabinofuranosidase	unknown
CLST606652		hypothetical protein	unknown
CLST474612		hypothetical protein	unknown
CLST602262	NOG:NOG85156	Receptor	Bacteroides coprophilus
CLST417629	TIGR:TIGR02294,KEGG:K02035	nickel_nikA: nickel ABC transporter, periplasmic nickel-binding protein	Dialister invisus
CLST006369	KEGG:K02356,COG:COG0231,TIGR:TIGR00038	Translation elongation factor P (EF-P)/translation initiation factor 5A (eIF-5A)	Bacteroides
CLST060990	COG:COG0071	Molecular chaperone (small heat shock protein)	unknown
CLST098324	NOG:NOG85156	Receptor	Bacteroides
CLST463905	NOG:NOG121565	Annotation not available	Bacteroides
CLST533966		hypothetical protein	unknown
CLST246957	KEGG:K01443	hypothetical protein	Eubacterium
CLST012027	TIGR:TIGR00503,COG:COG4108,KEGG:K02837	Peptide chain release factor RF-3	unknown
CLST303607	KEGG:K01803,COG:COG0149,PFAM:PF00121.11	Triosephosphate isomerase	Alistipes putredinis
CLST591140	TIGR:TIGR02352,TIGR:TIGR03364,COG:COG0579,KEGG:K00111	Predicted dehydrogenase	Ruminococcus obeum
CLST006502	TIGR:TIGR00060,COG:COG0256,KEGG:K02881	Ribosomal protein L18	unknown
CLST002382	COG:COG0185,TIGR:TIGR01050,KEGG:K02965	Ribosomal protein S19	unknown
CLST628959	KEGG:K01918,TIGR:TIGR00018,COG:COG0414	Panthothenate synthetase	Roseburia
CLST000298		hypothetical protein	unknown
CLST033070	TIGR:TIGR01241,COG:COG0465,KEGG:K03798	ATP-dependent Zn proteases	Bacteroides
CLST180884	COG:COG0458,TIGR:TIGR01369,KEGG:K01955	Carbamoylphosphate synthase large subunit (split gene in MJ)	unknown
CLST101734	TIGR:TIGR01830,TIGR:TIGR01963,TIGR:TIGR02415,TIGR:TIGR01832,COG:COG1028	Dehydrogenases with different specificities (related to short-chain alcohol dehydrogenases)	unknown
CLST151996	TIGR:TIGR00422,KEGG:K01873,COG:COG0525,PFAM:PF10458.2	Valyl-tRNA synthetase	unknown
CLST120877	COG:COG0540,KEGG:K00609,TIGR:TIGR00670	Aspartate carbamoyltransferase, catalytic chain	unknown
CLST553365	PFAM:PF02614.7,KEGG:K01812,COG:COG1904	Glucuronate isomerase	Clostridiales
CLST116750	COG:COG0238,KEGG:K02963,TIGR:TIGR00165	Ribosomal protein S18	unknown
CLST000213	TIGR:TIGR00012,KEGG:K02904,COG:COG0255	Ribosomal protein L29	Enterobacteriaceae
CLST475279	TIGR:TIGR01043,KEGG:K02117,PFAM:PF00006.18,COG:COG1155	Archaeal/vacuolar-type H+-ATPase subunit A	unknown
CLST328705		hypothetical protein	unknown
CLST008433	PFAM:PF00162.12,COG:COG0126,KEGG:K00927	3-phosphoglycerate kinase	unknown
CLST725335		hypothetical protein	unknown
CLST432411		hypothetical protein	unknown
CLST485576		hypothetical protein	Bacteroides uniformis
CLST539908		hypothetical protein	unknown
CLST000263		hypothetical protein	unknown
CLST194157		hypothetical protein	unknown
CLST648957	TIGR:TIGR00435,KEGG:K01883	cysS: cysteinyl-tRNA synthetase	Bacteria
CLST006670	COG:COG0363,KEGG:K02564,TIGR:TIGR00502	6-phosphogluconolactonase/Glucosamine-6-phosphate isomerase/deaminase	unknown
CLST067911	COG:COG0448,KEGG:K00975,TIGR:TIGR02091	ADP-glucose pyrophosphorylase	unknown
CLST007390	COG:COG1109,PFAM:PF02878.9,PFAM:PF00408.13,KEGG:K01840	Phosphomannomutase	unknown
CLST159511	PFAM:PF06205.4,PFAM:PF06165.4,KEGG:K00702,PFAM:PF06204.4,COG:COG3459	Cellobiose phosphorylase	unknown
CLST063484	COG:COG0524,KEGG:K00874	Sugar kinases, ribokinase family	unknown
CLST574622		hypothetical protein	Eubacterium rectale
CLST669316	COG:COG1592	Rubrerythrin	unknown
CLST515856	COG:COG1181,KEGG:K01921,TIGR:TIGR01205	D-alanine-D-alanine ligase and related ATP-grasp enzymes	Eubacterium rectale
CLST371039	TIGR:TIGR00855,KEGG:K02935,COG:COG0222	Ribosomal protein L7/L12	unknown
CLST073234	NOG:NOG68073	Annotation not available	Bacteroides
CLST007675	KEGG:K03718,COG:COG1522	Transcriptional regulators	unknown
CLST024098	KEGG:K03612,TIGR:TIGR01947,COG:COG4659	Predicted NADH:ubiquinone oxidoreductase, subunit RnfG	unknown
CLST256736	COG:COG1493,KEGG:K06023,TIGR:TIGR00679	Serine kinase of the HPr protein, regulates carbohydrate metabolism	Clostridiales
CLST190483	COG:COG0088,KEGG:K02926,PFAM:PF00573.15	Ribosomal protein L4	Clostridiales
CLST263959	COG:COG3405,KEGG:K01179	Endoglucanase Y	Bacteria
CLST335067		hypothetical protein	unknown
CLST007597	KEGG:K02500,COG:COG0107,TIGR:TIGR00735	Imidazoleglycerol-phosphate synthase	unknown
CLST186400	TIGR:TIGR02336,NOG:NOG26044,PFAM:PF09508.3	Annotation not available	Ruminococcus
CLST187407	COG:COG0203,TIGR:TIGR00059,KEGG:K02879	Ribosomal protein L17	Clostridiales
CLST202070	KEGG:K00215,COG:COG3804	Uncharacterized conserved protein related to dihydrodipicolinate reductase	unknown
CLST281923		hypothetical protein	unknown
CLST095906	PFAM:PF00673.14,COG:COG0094,PFAM:PF00281.12,KEGG:K02931	Ribosomal protein L5	unknown
CLST340375	COG:COG0535	Predicted Fe-S oxidoreductases	Eubacterium rectale
CLST181415		hypothetical protein	unknown
CLST160241		hypothetical protein	Firmicutes
CLST163812		hypothetical protein	Bacteroides ovatus
CLST354885	KEGG:K02669,TIGR:TIGR01420,COG:COG2805	Tfp pilus assembly protein, pilus retraction ATPase PilT	Eubacterium rectale
CLST184593	NOG:NOG124709,NOG:NOG148246	Receptor	Bacteroides
CLST134525	NOG:NOG81174,KEGG:K00945	Protein involved in pyrimidine metabolism	unknown
CLST047449	KEGG:K00764,COG:COG0034,TIGR:TIGR01134	Glutamine phosphoribosylpyrophosphate amidotransferase	unknown
CLST104330	TIGR:TIGR02632,TIGR:TIGR01830,TIGR:TIGR01963,KEGG:K00046,TIGR:TIGR01832,TIGR:TIGR02415,COG:COG1028	Dehydrogenases with different specificities (related to short-chain alcohol dehydrogenases)	unknown
CLST641460	TIGR:TIGR01534,COG:COG0057,KEGG:K00134	Glyceraldehyde-3-phosphate dehydrogenase/erythrose-4-phosphate dehydrogenase	unknown
CLST222154		hypothetical protein	unknown
CLST005146	COG:COG0450,KEGG:K03386,TIGR:TIGR03137	Peroxiredoxin	unknown
CLST306475	KEGG:K03046,COG:COG0086,TIGR:TIGR02386	DNA-directed RNA polymerase, beta subunit/160 kD subunit	Eubacterium siraeum
CLST298212	COG:COG2195,TIGR:TIGR01893,KEGG:K01270	Di- and tripeptidases	Eubacterium rectale
CLST238998		hypothetical protein	Faecalibacterium prausnitzii
CLST005635	KEGG:K00849,COG:COG0153,TIGR:TIGR00131,PFAM:PF10509.2	Galactokinase	unknown
CLST153010	KEGG:K01653,TIGR:TIGR00119,COG:COG0440	Acetolactate synthase, small (regulatory) subunit	unknown
CLST121538	TIGR:TIGR01123,KEGG:K00826,COG:COG0115	Branched-chain amino acid aminotransferase/4-amino-4-deoxychorismate lyase	unknown
CLST113782	PFAM:PF05683.5,COG:COG1838,KEGG:K01678	Tartrate dehydratase beta subunit/Fumarate hydratase class I, C-terminal domain	unknown
CLST222569	TIGR:TIGR01859,PFAM:PF01116.13,TIGR:TIGR01858,KEGG:K08302,TIGR:TIGR00167,COG:COG0191,KEGG:K01624	Fructose/tagatose bisphosphate aldolase	unknown
CLST012416	KEGG:K01755,TIGR:TIGR00838,COG:COG0165	Argininosuccinate lyase	unknown
CLST752521		hypothetical protein	Faecalibacterium prausnitzii
CLST426847	KEGG:K01803,PFAM:PF00162.12,COG:COG0126,KEGG:K00927	3-phosphoglycerate kinase	unknown
CLST102026	KEGG:K06959,PFAM:PF09371.3,TIGR:TIGR00717,PFAM:PF00575.16,COG:COG2183,TIGR:TIGR03591	Transcriptional accessory protein	unknown
CLST714847	COG:COG0345,TIGR:TIGR00112,KEGG:K00286	Pyrroline-5-carboxylate reductase	Roseburia intestinalis
CLST013336	TIGR:TIGR01241,COG:COG0465,NOG:NOG135223,KEGG:K03798	Annotation not available	unknown
CLST172623	KEGG:K01223,TIGR:TIGR03356,COG:COG2723	Beta-glucosidase/6-phospho-beta-glucosidase/beta-galactosidase	unknown
CLST204399	NOG:NOG125883	Receptor	Bacteroides sp.
CLST036125	PFAM:PF01041.10,KEGG:K12452,COG:COG0399	Predicted pyridoxal phosphate-dependent enzyme apparently involved in regulation of cell wall biogenesis	unknown
CLST148950	TIGR:TIGR03458,COG:COG0427	Acetyl-CoA hydrolase	unknown
CLST025972	KEGG:K04487,COG:COG1104,TIGR:TIGR03402	Cysteine sulfinate desulfinase/cysteine desulfurase and related enzymes	unknown
CLST000359	COG:COG0039,TIGR:TIGR01772,KEGG:K00026	Malate/lactate dehydrogenases	unknown
CLST007911	TIGR:TIGR03594,KEGG:K03977,TIGR:TIGR00436,COG:COG1160,TIGR:TIGR00450	Predicted GTPases	unknown
CLST191096		hypothetical protein	unknown
CLST302939	TIGR:TIGR01417,KEGG:K08483,COG:COG1080	Phosphoenolpyruvate-protein kinase (PTS system EI component in bacteria)	unknown
CLST006756	COG:COG3968,PFAM:PF12437.1,KEGG:K01915	Uncharacterized protein related to glutamine synthetase	unknown
CLST645671		hypothetical protein	unknown
CLST079910	COG:COG1344,KEGG:K02406,PFAM:PF00700.14	Flagellin and related hook-associated proteins	Bacteria
CLST006706	TIGR:TIGR02027,COG:COG0202,KEGG:K03040	DNA-directed RNA polymerase, alpha subunit/40 kD subunit	unknown
CLST178307	TIGR:TIGR00855,KEGG:K02935	L12: ribosomal protein L7/L12	unknown
CLST214879	TIGR:TIGR00331	hrcA: heat-inducible transcription repressor HrcA	Faecalibacterium prausnitzii
CLST096597	TIGR:TIGR01857,KEGG:K01952,COG:COG0047	Phosphoribosylformylglycinamidine (FGAM) synthase, glutamine amidotransferase domain	Clostridiales
CLST330296		hypothetical protein	Bacteria
CLST007734	KEGG:K00939,TIGR:TIGR01351,TIGR:TIGR01359,COG:COG0563	Adenylate kinase and related kinases	Bacteroides
CLST174290		hypothetical protein	Bacteroides uniformis
CLST006044	TIGR:TIGR00160,COG:COG1803,KEGG:K01734	Methylglyoxal synthase	unknown
CLST003992	TIGR:TIGR01830,KEGG:K00059,COG:COG1028	Dehydrogenases with different specificities (related to short-chain alcohol dehydrogenases)	unknown
CLST522187	PFAM:PF00183.11,COG:COG0326,KEGG:K04079	Molecular chaperone, HSP90 family	unknown
CLST299063		hypothetical protein	unknown
CLST067091	KEGG:K00226,COG:COG0167,PFAM:PF01180.14	Dihydroorotate dehydrogenase	Bacteroides
CLST007201	TIGR:TIGR00337,KEGG:K01937,COG:COG0504	CTP synthase (UTP-ammonia lyase)	unknown
CLST006137	KEGG:K01647,COG:COG0372,PFAM:PF00285.14,TIGR:TIGR01800	Citrate synthase	unknown
CLST166654	COG:COG0366,TIGR:TIGR02456,KEGG:K05341	Glycosidases	unknown
CLST005794	PFAM:PF09180.4,COG:COG0442,TIGR:TIGR00408,KEGG:K01881	Prolyl-tRNA synthetase	unknown
CLST523077	KEGG:K12527,TIGR:TIGR03315,COG:COG0493	NADPH-dependent glutamate synthase beta chain and related oxidoreductases	unknown
CLST147133		hypothetical protein	Bacteroides uniformis
CLST342758		hypothetical protein	unknown
CLST015073	KEGG:K03531,TIGR:TIGR00065,NOG:NOG147877,COG:COG0206	Cell-Division protein	unknown
CLST109374		hypothetical protein	unknown
CLST006906	COG:COG0329,KEGG:K01639,NOG:NOG132040	Dihydrodipicolinate synthase	unknown
CLST081998	PFAM:PF02810.8,KEGG:K03070,PFAM:PF07516.6,TIGR:TIGR00963,COG:COG0653	Preprotein translocase subunit SecA (ATPase, RNA helicase)	unknown
CLST059775	NOG:NOG82236	Annotation not available	Bacteroides
CLST178477	TIGR:TIGR02403,COG:COG0366,PFAM:PF00128.17,TIGR:TIGR02402,KEGG:K01234	Glycosidases	unknown
CLST077920	PFAM:PF01761.13,KEGG:K00005,COG:COG0371	Glycerol dehydrogenase and related enzymes	unknown
CLST043271		hypothetical protein	unknown
CLST007244	COG:COG1217,TIGR:TIGR01393,TIGR:TIGR03680,TIGR:TIGR01394,TIGR:TIGR00484,KEGG:K06207,TIGR:TIGR00490	Predicted membrane GTPase involved in stress response	unknown
CLST156508	COG:COG0012,KEGG:K06942,TIGR:TIGR00092	Predicted GTPase, probable translation factor	Clostridiales
CLST005199	COG:COG1217,TIGR:TIGR00231,TIGR:TIGR01393,TIGR:TIGR01394,KEGG:K06207	Predicted membrane GTPase involved in stress response	unknown
CLST707162	COG:COG4822,KEGG:K02190,PFAM:PF06180.4	Cobalamin biosynthesis protein CbiK, Co2+ chelatase	Dialister invisus
CLST227551		hypothetical protein	unknown
CLST059516	KEGG:K10670,PFAM:PF09338.4,NOG:NOG43946	Reductase	unknown
CLST657604	TIGR:TIGR03314	Se_ssnA: putative selenium metabolism protein SsnA	Lachnospiraceae
CLST450665	PFAM:PF01424.15,KEGG:K06346	hypothetical protein	Clostridiales
CLST450734	KEGG:K00688,COG:COG0058,TIGR:TIGR02093	Glucan phosphorylase	Clostridiales
CLST224478		hypothetical protein	unknown
CLST505155		hypothetical protein	Eubacterium siraeum
CLST006180	COG:COG0264,KEGG:K02357,PFAM:PF00889.12,TIGR:TIGR00116	Translation elongation factor Ts	unknown
CLST119611	KEGG:K10441,KEGG:K02056,COG:COG1129,KEGG:K10542,PFAM:PF00005.20,TIGR:TIGR02633	ABC-type sugar transport system, ATPase component	unknown
CLST173225	TIGR:TIGR02475,KEGG:K02234,PFAM:PF02492.12,COG:COG0523	Putative GTPases (G3E family)	unknown
CLST109157	COG:COG1209,TIGR:TIGR01207,KEGG:K00973	dTDP-glucose pyrophosphorylase	unknown
CLST717183	TIGR:TIGR00222,COG:COG0413,KEGG:K00606	Ketopantoate hydroxymethyltransferase	Eubacterium rectale
CLST214414	KEGG:K02653	hypothetical protein	Clostridiales
CLST356054	KEGG:K10112,TIGR:TIGR01187,COG:COG3839	ABC-type sugar transport systems, ATPase components	Eubacterium siraeum
CLST107527	COG:COG3968,PFAM:PF12437.1,KEGG:K01915	Uncharacterized protein related to glutamine synthetase	unknown
CLST030534	COG:COG0065,TIGR:TIGR02083,KEGG:K01703	3-isopropylmalate dehydratase large subunit	unknown
CLST205881	COG:COG0215,TIGR:TIGR00435,KEGG:K01883	Cysteinyl-tRNA synthetase	unknown
CLST306448	NOG:NOG10435,PFAM:PF00395.13	Annotation not available	Dialister invisus
CLST653727	KEGG:K00818,COG:COG4992,TIGR:TIGR00707	Ornithine/acetylornithine aminotransferase	unknown
CLST710442		hypothetical protein	unknown
CLST621601	TIGR:TIGR02176,COG:COG1014,KEGG:K03737	Pyruvate:ferredoxin oxidoreductase and related 2-oxoacid:ferredoxin oxidoreductases, gamma subunit	Clostridiales
CLST008325	TIGR:TIGR00422,COG:COG0495,PFAM:PF00133.15,TIGR:TIGR00392,KEGG:K01869,TIGR:TIGR00396,TIGR:TIGR00395	Leucyl-tRNA synthetase	unknown
CLST661131	KEGG:K03060,TIGR:TIGR00690	rpoZ: DNA-directed RNA polymerase, omega subunit	Roseburia intestinalis
CLST074676	KEGG:K10439	hypothetical protein	unknown
CLST145077		hypothetical protein	unknown
CLST626050	COG:COG2013,PFAM:PF01987.10	Uncharacterized conserved protein	unknown
CLST464011	COG:COG0448,KEGG:K00975,TIGR:TIGR02092	ADP-glucose pyrophosphorylase	Clostridiales
CLST013061	KEGG:K03545,TIGR:TIGR00115,COG:COG0544	FKBP-type peptidyl-prolyl cis-trans isomerase (trigger factor)	Bacteroides
CLST648784	KEGG:K08602,TIGR:TIGR00181,COG:COG1164	Oligoendopeptidase F	Roseburia intestinalis
CLST191043	KEGG:K00401,COG:COG4054,TIGR:TIGR03257	Methyl coenzyme M reductase, beta subunit	Methanobrevibacter smithii
CLST185149	KEGG:K01443,TIGR:TIGR02318	phosphono_phnM: phosphonate metabolism protein PhnM	Clostridiales
CLST003224	KEGG:K02887,TIGR:TIGR01032,COG:COG0292	Ribosomal protein L20	unknown
CLST087290		hypothetical protein	unknown
CLST471382	TIGR:TIGR02480,COG:COG1776,PFAM:PF04509.5,KEGG:K02417	Chemotaxis protein CheC, inhibitor of MCP methylation	Roseburia intestinalis
CLST472485		hypothetical protein	unknown
CLST182673	NOG:NOG85156	Receptor	Bacteroides
CLST721076		hypothetical protein	unknown
CLST200707	TIGR:TIGR01591,KEGG:K00123,COG:COG0243	Anaerobic dehydrogenases, typically selenocysteine-containing	Methanobrevibacter smithii
CLST655585		hypothetical protein	unknown
CLST207032	TIGR:TIGR00069,COG:COG0141,KEGG:K00013	Histidinol dehydrogenase	unknown
CLST100074	NOG:NOG120581	Annotation not available	unknown
CLST074903	COG:COG2160,KEGG:K01804	L-arabinose isomerase	unknown
CLST088011	PFAM:PF01230.16,KEGG:K02503,COG:COG0537	Diadenosine tetraphosphate (Ap4A) hydrolase and other HIT family hydrolases	unknown
CLST201193	COG:COG0568,KEGG:K03086,TIGR:TIGR02393,TIGR:TIGR02997	DNA-directed RNA polymerase, sigma subunit (sigma70/sigma32)	unknown
CLST652940	KEGG:K02025	hypothetical protein	Roseburia intestinalis
CLST000444	KEGG:K00615,TIGR:TIGR00232,COG:COG0021	Transketolase	Enterobacteriaceae
CLST685315	PFAM:PF03793.12,TIGR:TIGR03724,COG:COG0515,KEGG:K08884	Serine/threonine protein kinase	Subdoligranulum variabile
CLST159430		hypothetical protein	Bacteroides
CLST160205	COG:COG1109,PFAM:PF02878.9,KEGG:K01840,PFAM:PF02879.9	Phosphomannomutase	unknown
CLST538281	KEGG:K01756,TIGR:TIGR00928,COG:COG0015	Adenylosuccinate lyase	unknown
CLST006375	TIGR:TIGR01235,COG:COG5016,PFAM:PF00364.15,TIGR:TIGR01108,KEGG:K01960,KEGG:K01571,COG:COG0511	Pyruvate/oxaloacetate carboxyltransferase	unknown
CLST230152	TIGR:TIGR00472,KEGG:K01890,COG:COG0073,COG:COG0072	EMAP domain	unknown
CLST504856		hypothetical protein	unknown
CLST092296	COG:COG0743,KEGG:K00099,TIGR:TIGR00243	1-deoxy-D-xylulose 5-phosphate reductoisomerase	unknown
CLST583274		hypothetical protein	unknown
CLST018045	PFAM:PF01212.14,COG:COG3033,TIGR:TIGR02617,KEGG:K01667	Tryptophanase	Bacteria
CLST153471	COG:COG1653	ABC-type sugar transport system, periplasmic component	unknown
CLST118597		hypothetical protein	unknown
CLST306240	KEGG:K03615,TIGR:TIGR01945,COG:COG4656	Predicted NADH:ubiquinone oxidoreductase, subunit RnfC	Clostridium bolteae
CLST012627	TIGR:TIGR03723,COG:COG0533,KEGG:K01409	Metal-dependent proteases with possible chaperone activity	unknown
CLST141015	KEGG:K01756,TIGR:TIGR00928,COG:COG0015	Adenylosuccinate lyase	Coprococcus eutactus
CLST661886		hypothetical protein	unknown
CLST307587		hypothetical protein	unknown
CLST046300	TIGR:TIGR02349,KEGG:K03686,COG:COG0484,COG:COG2214,PFAM:PF01556.11	DnaJ-class molecular chaperone	unknown
CLST105683	TIGR:TIGR02487,KEGG:K00527,PFAM:PF03477.9	NrdD: anaerobic ribonucleoside-triphosphate reductase	unknown
CLST687821		hypothetical protein	Ruminococcaceae
CLST512270		hypothetical protein	Eubacterium rectale
CLST210792	COG:COG1185,KEGG:K00962,TIGR:TIGR03591	Polyribonucleotide nucleotidyltransferase (polynucleotide phosphorylase)	unknown
CLST611198	COG:COG0065,TIGR:TIGR02083,KEGG:K01703	3-isopropylmalate dehydratase large subunit	unknown
CLST228152	TIGR:TIGR01771,COG:COG0039,KEGG:K00016	Malate/lactate dehydrogenases	unknown
CLST255152		hypothetical protein	Faecalibacterium prausnitzii
CLST218243	TIGR:TIGR03256,KEGG:K00399,COG:COG4058	Methyl coenzyme M reductase, alpha subunit	Methanobrevibacter smithii
CLST385697		hypothetical protein	unknown
CLST273617	PFAM:PF02929.10,PFAM:PF02836.10	hypothetical protein	Eubacterium rectale
CLST033860	COG:COG2185,TIGR:TIGR00642,KEGG:K01847,COG:COG1884	Methylmalonyl-CoA mutase, N-terminal domain/subunit	unknown
CLST348440	KEGG:K00947,COG:COG2326,TIGR:TIGR03708	Uncharacterized conserved protein	unknown
CLST236799		hypothetical protein	unknown
CLST493856	PFAM:PF02614.7,KEGG:K01812,COG:COG1904	Glucuronate isomerase	Bacteria
CLST136806	COG:COG0274,TIGR:TIGR00126,KEGG:K01619	Deoxyribose-phosphate aldolase	unknown
CLST003605	PFAM:PF00128.17,COG:COG0296,PFAM:PF02806.11,TIGR:TIGR02104,TIGR:TIGR02402,KEGG:K00700,TIGR:TIGR01515	1,4-alpha-glucan branching enzyme	unknown
CLST383687	COG:COG0462,KEGG:K00948	Phosphoribosylpyrophosphate synthetase	Roseburia
CLST664438	COG:COG0035,TIGR:TIGR01091,KEGG:K00761	Uracil phosphoribosyltransferase	unknown
CLST511511		hypothetical protein	unknown
CLST611687		hypothetical protein	Roseburia intestinalis
CLST156378	TIGR:TIGR01003,PFAM:PF00381.12,KEGG:K11189,COG:COG1925	Phosphotransferase system, HPr-related proteins	Clostridium sp.
CLST156705	TIGR:TIGR00224,KEGG:K01610,COG:COG1866	Phosphoenolpyruvate carboxykinase (ATP)	Bacteria
CLST157068	KEGG:K02933,COG:COG0097,TIGR:TIGR03654	Ribosomal protein L6P/L9E	unknown
CLST389402	TIGR:TIGR02038,KEGG:K08070,COG:COG0265,TIGR:TIGR02037	Trypsin-like serine proteases, typically periplasmic, contain C-terminal PDZ domain	unknown
CLST667660	TIGR:TIGR00487,KEGG:K02519,COG:COG0532	Translation initiation factor 2 (IF-2; GTPase)	unknown
CLST049953	COG:COG0224,KEGG:K02115,TIGR:TIGR01146	F0F1-type ATP synthase, gamma subunit	unknown
CLST115484	NOG:NOG14710,NOG:NOG139046	Dna-Directed RNA polymerase	unknown
CLST182109	COG:COG3874,TIGR:TIGR02874	Uncharacterized conserved protein	Faecalibacterium prausnitzii
CLST058070		hypothetical protein	unknown
CLST608835	KEGG:K00820,TIGR:TIGR01135	glmS: glutamine-fructose-6-phosphate transaminase (isomerizing)	Roseburia
CLST007557	KEGG:K00764,COG:COG0034,TIGR:TIGR01134	Glutamine phosphoribosylpyrophosphate amidotransferase	unknown
CLST184535		hypothetical protein	unknown
CLST232007	COG:COG0462,KEGG:K00948	Phosphoribosylpyrophosphate synthetase	unknown
CLST081444	KEGG:K00584,COG:COG1962,TIGR:TIGR01114	Tetrahydromethanopterin S-methyltransferase, subunit H	Methanobrevibacter smithii
CLST672161	TIGR:TIGR01383,KEGG:K03152	not_thiJ: DJ-1 family protein	Firmicutes
CLST109425		hypothetical protein	unknown
CLST376857	KEGG:K00972	hypothetical protein	Roseburia
CLST234616	KEGG:K03615,TIGR:TIGR01945,COG:COG4656	Predicted NADH:ubiquinone oxidoreductase, subunit RnfC	unknown
CLST471755	KEGG:K02876,COG:COG0200,TIGR:TIGR01071	Ribosomal protein L15	unknown
CLST152146	COG:COG0722,TIGR:TIGR00034,KEGG:K01626	3-deoxy-D-arabino-heptulosonate 7-phosphate (DAHP) synthase	unknown
CLST007382	COG:COG1932,TIGR:TIGR01364,KEGG:K00831	Phosphoserine aminotransferase	unknown
CLST083902	PFAM:PF01380.15,COG:COG2222	Predicted phosphosugar isomerases	unknown
CLST027116	KEGG:K01338,TIGR:TIGR00763	lon: ATP-dependent protease La	unknown
CLST013420	NOG:NOG69162	Annotation not available	Bacteroides
CLST007238	TIGR:TIGR00422,TIGR:TIGR00392,COG:COG0060,KEGG:K01870	Isoleucyl-tRNA synthetase	unknown
CLST114177	COG:COG0012,KEGG:K06942,TIGR:TIGR00092	Predicted GTPase, probable translation factor	unknown

## Sheet: MP_UniqueMicrobial_ICDOnly
Cluster	Annotations	Predicted Protein	Predicted Taxa
CLST549420	KEGG:K00599,COG:COG2265,KEGG:K00557	SAM-dependent methyltransferases related to tRNA (uracil-5-)-methyltransferase	unknown
CLST063203	PFAM:PF08340.4,COG:COG1561	Uncharacterized stress-induced protein	Prevotella
CLST008913	KEGG:K09903,TIGR:TIGR02075,COG:COG0528	Uridylate kinase	unknown
CLST442459	TIGR:TIGR01830,TIGR:TIGR03206	3oxo_ACP_reduc: 3-oxoacyl-[acyl-carrier-protein] reductase	Ruminococcus gnavus
CLST224227		hypothetical protein	Ruminococcus torques
CLST223325	COG:COG1472,PFAM:PF00933.14,KEGG:K01188	Beta-glucosidase-related glycosidases	unknown
CLST222987	TIGR:TIGR03194,COG:COG1529,KEGG:K00087,TIGR:TIGR03311,PFAM:PF02738.11,TIGR:TIGR03196,TIGR:TIGR03313,TIGR:TIGR02965,TIGR:TIGR02416	Aerobic-type carbon monoxide dehydrogenase, large subunit CoxL/CutL homologs	unknown
CLST064099	NOG:NOG72623	Annotation not available	Bacteroides
CLST049146	COG:COG4822,KEGG:K02190,PFAM:PF06180.4	Cobalamin biosynthesis protein CbiK, Co2+ chelatase	unknown
CLST000066	KEGG:K02876,COG:COG0200,TIGR:TIGR01071	Ribosomal protein L15	unknown
CLST050642	TIGR:TIGR01322,KEGG:K01212,COG:COG1621,PFAM:PF00251.13	Beta-fructosidases (levanase/invertase)	unknown
CLST670092		hypothetical protein	unknown
CLST352164	KEGG:K01779,COG:COG1794,TIGR:TIGR00035	Aspartate racemase	Collinsella
CLST100891	COG:COG4822,KEGG:K02190,PFAM:PF06180.4	Cobalamin biosynthesis protein CbiK, Co2+ chelatase	unknown
CLST648583		hypothetical protein	unknown
CLST647383		hypothetical protein	unknown
CLST062949		hypothetical protein	Bacteroides
CLST250382		hypothetical protein	unknown
CLST008823	KEGG:K00853,COG:COG1070	Sugar (pentulose and hexulose) kinases	unknown
CLST087190	NOG:NOG121565	Annotation not available	Bacteroides
CLST012457	KEGG:K04567,COG:COG1190,TIGR:TIGR00458,TIGR:TIGR00462,TIGR:TIGR00499,TIGR:TIGR00459	Lysyl-tRNA synthetase (class II)	unknown
CLST477906		hypothetical protein	unknown
CLST237402	TIGR:TIGR01117,COG:COG4799,KEGG:K01966	Acetyl-CoA carboxylase, carboxyltransferase component (subunits alpha and beta)	unknown
CLST450378		hypothetical protein	unknown
CLST304260		hypothetical protein	Ruminococcus torques
CLST137171	COG:COG0098,KEGG:K02988,TIGR:TIGR01021	Ribosomal protein S5	unknown
CLST078565	NOG:NOG126347	Annotation not available	unknown
CLST064436	NOG:NOG75428	Annotation not available	Bacteroides
CLST023556	COG:COG0668,KEGG:K03442	Small-conductance mechanosensitive channel	Bacteroides
CLST551227		hypothetical protein	Blautia hydrogenotrophica
CLST090595	COG:COG0264,KEGG:K02357,TIGR:TIGR00116	Translation elongation factor Ts	unknown
CLST008834		hypothetical protein	unknown
CLST070674	COG:COG1653,KEGG:K02027	ABC-type sugar transport system, periplasmic component	unknown
CLST032484	NOG:NOG39405	Lipoprotein	Bacteroides
CLST339373	TIGR:TIGR01853,KEGG:K02536,COG:COG1044	UDP-3-O-[3-hydroxymyristoyl] glucosamine N-acyltransferase	unknown
CLST007546	COG:COG1297	Predicted membrane protein	unknown
CLST572544		hypothetical protein	unknown
CLST099714	NOG:NOG26186	Xylosidase	Bifidobacterium
CLST014207	TIGR:TIGR00069,COG:COG0141,KEGG:K00013	Histidinol dehydrogenase	unknown
CLST040023	NOG:NOG12793,NOG:NOG147378	Annotation not available	Bacteroides
CLST179940		hypothetical protein	Bacteroides sp.
CLST655456	COG:COG0006,KEGG:K01271	Xaa-Pro aminopeptidase	Clostridiales
CLST188870	PFAM:PF01268.12,COG:COG2759,KEGG:K01938	Formyltetrahydrofolate synthetase	unknown
CLST424871	TIGR:TIGR02632,TIGR:TIGR01830,TIGR:TIGR01963	3oxo_ACP_reduc: 3-oxoacyl-[acyl-carrier-protein] reductase	unknown
CLST585561	KEGG:K02563,COG:COG0707	UDP-N-acetylglucosamine:LPS N-acetylglucosamine transferase	Eubacterium rectale
CLST013270	TIGR:TIGR03303,PFAM:PF07244.8,COG:COG4775,KEGG:K07277	Outer membrane protein/protective antigen OMA87	Bacteroides
CLST007670	TIGR:TIGR01064,COG:COG0469,KEGG:K00873	Pyruvate kinase	Bacteroides
CLST082887	NOG:NOG69778	Annotation not available	Bacteroides
CLST085602	NOG:NOG85474	Annotation not available	unknown
CLST023352	TIGR:TIGR01117,COG:COG4799,KEGG:K01966	Acetyl-CoA carboxylase, carboxyltransferase component (subunits alpha and beta)	unknown
CLST001201	PFAM:PF00253.14,KEGG:K02954,COG:COG0199	Ribosomal protein S14	unknown
CLST646598		hypothetical protein	Ruminococcus torques
CLST077857	NOG:NOG114810,NOG:NOG85156	Receptor	Bacteroides
CLST035420	NOG:NOG133477	Receptor	unknown
CLST000065	KEGG:K02963,COG:COG0238,PFAM:PF01084.13,TIGR:TIGR00165	Ribosomal protein S18	unknown
CLST058404	NOG:NOG85887,KEGG:K02014,NOG:NOG85156	Receptor	Bacteroides
CLST019035	TIGR:TIGR00253,PFAM:PF01985.14,COG:COG1534,KEGG:K07574	Predicted RNA-binding protein containing KH domain, possibly ribosomal protein	unknown
CLST008339	COG:COG0554,KEGG:K00864,TIGR:TIGR01311	Glycerol kinase	unknown
CLST289360		hypothetical protein	Dorea longicatena
CLST154227	NOG:NOG133096	Receptor	unknown
CLST069420	COG:COG2189,KEGG:K00571	Adenine specific DNA methylase Mod	unknown
CLST041321	NOG:NOG125726	Receptor	Bacteroides
CLST233577		hypothetical protein	unknown
CLST107973		hypothetical protein	Bacteroides
CLST031289	COG:COG2373,KEGG:K06894	Large extracellular alpha-helical protein	unknown
CLST005756	COG:COG0039,TIGR:TIGR01771,KEGG:K00016	Malate/lactate dehydrogenases	unknown
CLST041870	COG:COG1918,KEGG:K04758	Fe2+ transport system protein A	unknown
CLST061461		hypothetical protein	unknown
CLST049283	NOG:NOG127119	Annotation not available	Bacteroides
CLST220466		hypothetical protein	Bacteroides thetaiotaomicron
CLST016017	COG:COG0448,KEGG:K00975,TIGR:TIGR02091	ADP-glucose pyrophosphorylase	unknown
CLST023233	COG:COG2755	Lysophospholipase L1 and related esterases	unknown
CLST067098	COG:COG0052,TIGR:TIGR01011,KEGG:K02967	Ribosomal protein S2	unknown
CLST310500	KEGG:K01603,TIGR:TIGR01117,COG:COG4799,KEGG:K01966	Acetyl-CoA carboxylase, carboxyltransferase component (subunits alpha and beta)	unknown
CLST120280	COG:COG0329,PFAM:PF00701.15,KEGG:K01714	Dihydrodipicolinate synthase/N-acetylneuraminate lyase	unknown
CLST113947	TIGR:TIGR00060,COG:COG0256,KEGG:K02881	Ribosomal protein L18	Collinsella
CLST007020	TIGR:TIGR03121,TIGR:TIGR01975,KEGG:K01443,COG:COG1820,TIGR:TIGR02033	N-acetylglucosamine-6-phosphate deacetylase	unknown
CLST639674	KEGG:K12257,PFAM:PF07549.7,TIGR:TIGR01129,COG:COG0341,PFAM:PF02355.9,TIGR:TIGR00966,TIGR:TIGR00916	Preprotein translocase subunit SecF	unknown
CLST221285	PFAM:PF07532.4,PFAM:PF02368.11	hypothetical protein	Bifidobacterium longum
CLST051510	NOG:NOG69778	Annotation not available	Bacteroides
CLST114138		hypothetical protein	unknown
CLST006409	COG:COG0052,TIGR:TIGR01011,KEGG:K02967	Ribosomal protein S2	unknown
CLST134966	TIGR:TIGR01251,COG:COG0462,KEGG:K00948	Phosphoribosylpyrophosphate synthetase	unknown
CLST456376		hypothetical protein	Ruminococcus torques
CLST085836	NOG:NOG113320	Receptor	Bacteroides
CLST571250		hypothetical protein	unknown
CLST061790	COG:COG3525,KEGG:K12373,PFAM:PF00728.15	N-acetyl-beta-hexosaminidase	unknown
CLST566614	TIGR:TIGR01753,COG:COG0716	Flavodoxins	Clostridium sp.
CLST297373	KEGG:K03406	hypothetical protein	Eubacterium rectale
CLST039312	KEGG:K02990,PFAM:PF01250.10,COG:COG0360	Ribosomal protein S6	unknown
CLST124922	NOG:NOG114810	Receptor	Prevotella copri
CLST007034	PFAM:PF03989.6,KEGG:K02469,TIGR:TIGR01063,COG:COG0188,PFAM:PF00521.13,TIGR:TIGR01061	Type IIA topoisomerase (DNA gyrase/topo II, topoisomerase IV), A subunit	unknown
CLST215348		hypothetical protein	Collinsella
CLST679646	TIGR:TIGR03850	bind_CPR_0540: carbohydrate ABC transporter substrate-binding protein, CPR_0540 family	unknown
CLST075947		hypothetical protein	unknown
CLST049511	COG:COG3525,KEGG:K12373,PFAM:PF00728.15	N-acetyl-beta-hexosaminidase	Bacteroides
CLST077511	NOG:NOG133738,NOG:NOG124709	Receptor	Bacteroides dorei
CLST189328	NOG:NOG124709	Receptor	Bacteroides caccae
CLST044022	NOG:NOG81863	Annotation not available	unknown
CLST593630		hypothetical protein	unknown
CLST573449		hypothetical protein	unknown
CLST089512		hypothetical protein	unknown
CLST016121	NOG:NOG39903	Annotation not available	Bacteroides
CLST052189	TIGR:TIGR00114,KEGG:K00794,COG:COG0054	Riboflavin synthase beta-chain	unknown
CLST014308	KEGG:K00688,PFAM:PF11897.1,TIGR:TIGR02094,COG:COG0058	Glucan phosphorylase	unknown
CLST420998		hypothetical protein	Ruminococcus torques
CLST430742		hypothetical protein	unknown
CLST133832	COG:COG0272,KEGG:K01972,TIGR:TIGR00575	NAD-dependent DNA ligase (contains BRCT domain type II)	unknown
CLST025396	COG:COG3968,PFAM:PF12437.1,KEGG:K01915	Uncharacterized protein related to glutamine synthetase	unknown
CLST076602	KEGG:K01808,COG:COG0698,TIGR:TIGR00689,TIGR:TIGR02133	Ribose 5-phosphate isomerase RpiB	unknown
CLST063025	TIGR:TIGR02104,COG:COG1523,KEGG:K01200	Type II secretory pathway, pullulanase PulA and related glycosidases	unknown
CLST108852	PFAM:PF02614.7,KEGG:K01812,COG:COG1904	Glucuronate isomerase	Clostridiales
CLST428164	KEGG:K02112,COG:COG0055,TIGR:TIGR01039	F0F1-type ATP synthase, beta subunit	Desulfovibrio
CLST206237	NOG:NOG75023,COG:COG1396,PFAM:PF01381.15	Regulator protein	unknown
CLST014522	PFAM:PF00498.19,KEGG:K07169,COG:COG1716	FOG: FHA domain	unknown
CLST494222	PFAM:PF07532.4,NOG:NOG04067	Annotation not available	Ruminococcus torques
CLST584484		hypothetical protein	unknown
CLST014671	COG:COG1278,KEGG:K03704,PFAM:PF00313.15	Cold shock proteins	unknown
CLST116644	NOG:NOG130229	Annotation not available	Bacteroides
CLST084968		hypothetical protein	unknown
CLST650710		hypothetical protein	unknown
CLST030446	TIGR:TIGR01933,COG:COG0330	Membrane protease subunits, stomatin/prohibitin homologs	unknown
CLST199240		hypothetical protein	Bacteroides thetaiotaomicron
CLST182885	PFAM:PF07980.4,NOG:NOG71722	Annotation not available	unknown
CLST013550	COG:COG1704,PFAM:PF04011.5,KEGG:K03744	Uncharacterized conserved protein	unknown
CLST081095	NOG:NOG85887	Receptor	Bacteroides fragilis
CLST065270	NOG:NOG81375,NOG:NOG130229,NOG:NOG117801	Annotation not available	Bacteroides
CLST303566	KEGG:K03043,TIGR:TIGR02013,COG:COG0085	DNA-directed RNA polymerase, beta subunit/140 kD subunit	unknown
CLST216445		hypothetical protein	Bacteroides sp.
CLST232034		hypothetical protein	unknown
CLST160504		hypothetical protein	unknown
CLST061665	KEGG:K03773,COG:COG0545	FKBP-type peptidyl-prolyl cis-trans isomerases 1	unknown
CLST149350	NOG:NOG121677	Annotation not available	Bacteroides dorei
CLST598520		hypothetical protein	Ruminococcus gnavus
CLST597331		hypothetical protein	unknown
CLST338665	KEGG:K04043,COG:COG0443,TIGR:TIGR02350	Molecular chaperone	unknown
CLST009702	KEGG:K02906,COG:COG0087,TIGR:TIGR03625	Ribosomal protein L3	unknown
CLST109636	COG:COG1918,KEGG:K04758	Fe2+ transport system protein A	Collinsella
CLST139713		hypothetical protein	Bacteroides thetaiotaomicron
CLST725954	COG:COG1070,TIGR:TIGR02627,KEGG:K00879	Sugar (pentulose and hexulose) kinases	unknown
CLST007682	KEGG:K01613,COG:COG0688	Phosphatidylserine decarboxylase	unknown
CLST034822	COG:COG0197,TIGR:TIGR01164,KEGG:K02878	Ribosomal protein L16/L10E	unknown
CLST718899	COG:COG1538,PFAM:PF02321.11,TIGR:TIGR01845	Outer membrane protein	unknown
CLST010362	COG:COG0614,KEGG:K02016	ABC-type Fe3+-hydroxamate transport system, periplasmic component	unknown
CLST000268	KEGG:K02956,TIGR:TIGR00952,COG:COG0184	Ribosomal protein S15P/S13E	unknown
CLST621838	COG:COG0535	Predicted Fe-S oxidoreductases	unknown
CLST192523		hypothetical protein	unknown
CLST111152	TIGR:TIGR01859,COG:COG0191,KEGG:K01624	Fructose/tagatose bisphosphate aldolase	unknown
CLST008389		hypothetical protein	unknown
CLST011801	COG:COG0474,TIGR:TIGR01647,TIGR:TIGR01522,TIGR:TIGR01652,PFAM:PF00690.19,KEGG:K01537,TIGR:TIGR01116,TIGR:TIGR01523	Cation transport ATPase	unknown
CLST367448	TIGR:TIGR01515,COG:COG0296,KEGG:K00700	1,4-alpha-glucan branching enzyme	unknown
CLST529607	TIGR:TIGR00651,KEGG:K00625,COG:COG0280	Phosphotransacetylase	unknown
CLST106774	PFAM:PF10385.2,PFAM:PF04565.9,KEGG:K03043,TIGR:TIGR02013,COG:COG0085	DNA-directed RNA polymerase, beta subunit/140 kD subunit	unknown
CLST371165	COG:COG2407	L-fucose isomerase and related proteins	unknown
CLST021076		hypothetical protein	unknown
CLST023410	KEGG:K01815,COG:COG3717	5-keto 4-deoxyuronate isomerase	Bacteroides
CLST341145		hypothetical protein	Prevotella copri
CLST321292	NOG:NOG118392	Annotation not available	Bacteroides
CLST446740	COG:COG1653,KEGG:K02027	ABC-type sugar transport system, periplasmic component	Bifidobacterium
CLST006499	TIGR:TIGR01308,COG:COG1841,KEGG:K02907	Ribosomal protein L30/L7E	unknown
CLST026475		hypothetical protein	unknown
CLST050343	NOG:NOG43529	Annotation not available	Bacteroides
CLST698497		hypothetical protein	Clostridium nexile
CLST107393		hypothetical protein	Collinsella
CLST078420	TIGR:TIGR02349,KEGG:K03686,COG:COG0484	DnaJ-class molecular chaperone with C-terminal Zn finger domain	Parabacteroides merdae
CLST105181	NOG:NOG84426	Annotation not available	Bacteroides dorei
CLST039014	TIGR:TIGR01251,COG:COG0462,KEGG:K00948	Phosphoribosylpyrophosphate synthetase	unknown
CLST086163	PFAM:PF07715.8,NOG:NOG148246	Receptor	unknown
CLST215580	KEGG:K02757,COG:COG2190,TIGR:TIGR01995,TIGR:TIGR01992,COG:COG1263,TIGR:TIGR01996,TIGR:TIGR00830	Phosphotransferase system IIC components, glucose/maltose/N-acetylglucosamine-specific	unknown
CLST485041	TIGR:TIGR01811,KEGG:K00239,COG:COG1053	Succinate dehydrogenase/fumarate reductase, flavoprotein subunit	unknown
CLST169867		hypothetical protein	Bacteroides
CLST135584	TIGR:TIGR01044,KEGG:K02890,COG:COG0091	Ribosomal protein L22	unknown
CLST238695	TIGR:TIGR02403,COG:COG0366,PFAM:PF10438.2,PFAM:PF09087.4	Glycosidases	Prevotella copri
CLST197559	KEGG:K04092,TIGR:TIGR01795,COG:COG1605	Chorismate mutase	unknown
CLST057790	NOG:NOG38873	Annotation not available	Bacteroides
CLST296528		hypothetical protein	unknown
CLST180530	NOG:NOG132485	Annotation not available	Bacteroides sp.
CLST309175		hypothetical protein	unknown
CLST063368	KEGG:K01952,TIGR:TIGR01735,TIGR:TIGR01739,TIGR:TIGR01737,COG:COG0046	Phosphoribosylformylglycinamidine (FGAM) synthase, synthetase domain	unknown
CLST189028	NOG:NOG145290	Avirulence protein	Bacteroides
CLST071712	NOG:NOG124709	Receptor	Bacteroides
CLST270335	KEGG:K00929,COG:COG3426,TIGR:TIGR02707	Butyrate kinase	Blautia hydrogenotrophica
CLST184865		hypothetical protein	unknown
CLST458411	PFAM:PF02368.11	hypothetical protein	unknown
CLST053779	COG:COG0205,TIGR:TIGR02482,KEGG:K00850,TIGR:TIGR02483	6-phosphofructokinase	unknown
CLST281060	PFAM:PF04519.6	hypothetical protein	Eubacterium rectale
CLST174653		hypothetical protein	unknown
CLST050404	NOG:NOG12793,NOG:NOG147378,NOG:NOG148246	Annotation not available	Bacteroides
CLST643843		hypothetical protein	unknown
CLST193247	KEGG:K00848,COG:COG1070,TIGR:TIGR02627	Sugar (pentulose and hexulose) kinases	unknown
CLST018678		hypothetical protein	unknown
CLST015753	COG:COG3537,KEGG:K01238,COG:COG3507,PFAM:PF04616.7,PFAM:PF07971.5,NOG:NOG26186,TIGR:TIGR01180	Xylosidase	unknown
CLST084657	NOG:NOG85156	Receptor	Bacteroides
CLST047980	COG:COG3507	Beta-xylosidase	unknown
CLST119141	TIGR:TIGR02176,COG:COG1014,KEGG:K03737,COG:COG0674	Pyruvate:ferredoxin oxidoreductase and related 2-oxoacid:ferredoxin oxidoreductases, alpha subunit	unknown
CLST421541	TIGR:TIGR00998,KEGG:K02005,COG:COG0845	Membrane-fusion protein	Prevotella copri
CLST105589	PFAM:PF00831.16,KEGG:K02904,COG:COG0255	Ribosomal protein L29	unknown
CLST347594		hypothetical protein	unknown
CLST005671	TIGR:TIGR00059,KEGG:K02879,COG:COG0203	Ribosomal protein L17	unknown
CLST043821	KEGG:K02230,PFAM:PF02514.9,TIGR:TIGR02257,COG:COG1429,TIGR:TIGR02025	Cobalamin biosynthesis protein CobN and related Mg-chelatases	unknown
CLST007162	KEGG:K02914,NOG:NOG137226,PFAM:PF00468.10,COG:COG0230	Ribosomal protein L34	unknown
CLST206680	KEGG:K00853,COG:COG1070	Sugar (pentulose and hexulose) kinases	unknown
CLST076255	COG:COG0102,KEGG:K02871,TIGR:TIGR01066	Ribosomal protein L13	unknown
CLST076263	COG:COG0448,KEGG:K00975,TIGR:TIGR02091	ADP-glucose pyrophosphorylase	unknown
CLST535352	PFAM:PF02610.8,COG:COG2160,PFAM:PF11762.1,KEGG:K01804	L-arabinose isomerase	Prevotella copri
CLST524924		hypothetical protein	Collinsella stercoris
CLST229331	TIGR:TIGR03588,PFAM:PF01041.10,COG:COG0399,KEGG:K01726	Predicted pyridoxal phosphate-dependent enzyme apparently involved in regulation of cell wall biogenesis	unknown
CLST624041		hypothetical protein	unknown
CLST000027	COG:COG0080,TIGR:TIGR01632,KEGG:K02867	Ribosomal protein L11	unknown
CLST032638	COG:COG1538,PFAM:PF02321.11	Outer membrane protein	Bacteroides
CLST650768		hypothetical protein	unknown
CLST149179		hypothetical protein	unknown
CLST008885	COG:COG0008,KEGG:K01885,TIGR:TIGR00464	Glutamyl- and glutaminyl-tRNA synthetases	unknown
CLST597900	PFAM:PF00754.18	hypothetical protein	Collinsella
CLST008538	COG:COG3537,PFAM:PF07971.5,TIGR:TIGR01180	Putative alpha-1,2-mannosidase	unknown
CLST299634	NOG:NOG82582	Annotation not available	Bacteroides sp.
CLST664557		hypothetical protein	unknown
CLST601682		hypothetical protein	Alistipes putredinis
CLST232773	NOG:NOG71315	Annotation not available	Bacteroides thetaiotaomicron
CLST153597	TIGR:TIGR01308,NOG:NOG148997,KEGG:K02907	Annotation not available	unknown
CLST094321	PFAM:PF05816.4,COG:COG3853	Uncharacterized protein involved in tellurite resistance	Ruminococcus gnavus
CLST079969		hypothetical protein	unknown
CLST331935		hypothetical protein	Clostridium nexile
CLST431878	TIGR:TIGR01936,COG:COG1726,KEGG:K00346	Na+-transporting NADH:ubiquinone oxidoreductase, subunit NqrA	Prevotella copri
CLST111993		hypothetical protein	unknown
CLST063199	TIGR:TIGR01779,KEGG:K02014,COG:COG4771	Outer membrane receptor for ferrienterochelin and colicins	Bacteroides
CLST155077	COG:COG3444,TIGR:TIGR00854,KEGG:K02745	Phosphotransferase system, mannose/fructose/N-acetylgalactosamine-specific component IIB	unknown
CLST106958	COG:COG0244,KEGG:K02864,PFAM:PF00466.13	Ribosomal protein L10	unknown
CLST140916	KEGG:K07335,COG:COG1744	Uncharacterized ABC-type transport system, periplasmic component/surface lipoprotein	Collinsella
CLST607126		hypothetical protein	unknown
CLST666406	COG:COG0479,KEGG:K00240	Succinate dehydrogenase/fumarate reductase, Fe-S protein subunit	Alistipes putredinis
CLST214228	NOG:NOG72057	Annotation not available	Bacteroides
CLST476811	COG:COG0148,KEGG:K01689,TIGR:TIGR01060	Enolase	unknown
CLST064133	NOG:NOG84719,NOG:NOG75757,NOG:NOG85156,NOG:NOG148246	Receptor	Bacteroides
CLST043268	TIGR:TIGR00981,KEGG:K02950,COG:COG0048	Ribosomal protein S12	unknown
CLST360448	TIGR:TIGR02370,KEGG:K00548,COG:COG5012	Predicted cobalamin binding protein	unknown
CLST014059	PFAM:PF11028.1,NOG:NOG26635	Annotation not available	unknown
CLST325620		hypothetical protein	Eubacterium rectale
CLST012527	KEGG:K01710,TIGR:TIGR02622,TIGR:TIGR01181,COG:COG1088	dTDP-D-glucose 4,6-dehydratase	unknown
CLST000009	TIGR:TIGR01022,PFAM:PF00444.11,KEGG:K02919,COG:COG0257,NOG:NOG148458	Annotation not available	unknown
CLST089960	COG:COG0246,KEGG:K00041	Mannitol-1-phosphate/altronate dehydrogenases	unknown
CLST073165	TIGR:TIGR01391,KEGG:K02316,COG:COG0358,PFAM:PF01807.13	DNA primase (bacterial type)	unknown
CLST105804	KEGG:K10117,COG:COG1653	ABC-type sugar transport system, periplasmic component	unknown
CLST079592	COG:COG0800,KEGG:K01625,TIGR:TIGR01182	2-keto-3-deoxy-6-phosphogluconate aldolase	Prevotella
CLST043792	COG:COG1486,KEGG:K01232,PFAM:PF11975.1,PFAM:PF02056.9	Alpha-galactosidases/6-phospho-beta-glucosidases, family 4 of glycosyl hydrolases	unknown
CLST160496	NOG:NOG114077	Annotation not available	unknown
CLST054326	NOG:NOG43567,PFAM:PF11396.1	Annotation not available	Bacteroides
CLST152671	COG:COG4577,PFAM:PF00936.12	Carbon dioxide concentrating mechanism/carboxysome shell protein	unknown
CLST465610	TIGR:TIGR02506,KEGG:K00525,COG:COG0209,PFAM:PF03477.9	Ribonucleotide reductase, alpha subunit	Collinsella
CLST159322		hypothetical protein	Ruminococcus torques
CLST014287		hypothetical protein	unknown
CLST525404		hypothetical protein	unknown
CLST553164	KEGG:K02662	hypothetical protein	Eubacterium rectale
CLST104007		hypothetical protein	Bacteroides
CLST221339	TIGR:TIGR03405,PFAM:PF00465.12,KEGG:K00100,TIGR:TIGR02638,KEGG:K00001,KEGG:K04072,COG:COG1454	Alcohol dehydrogenase, class IV	unknown
CLST024502	NOG:NOG69038,NOG:NOG137846	Receptor	unknown
CLST375881	PFAM:PF02012.13	hypothetical protein	unknown
CLST701581	PFAM:PF00041.14	hypothetical protein	Ruminococcus torques
CLST287621		hypothetical protein	unknown
CLST293576	NOG:NOG138205	Annotation not available	Bacteroides vulgatus
CLST156338	COG:COG1881,KEGG:K06910,TIGR:TIGR00481	Phospholipid-binding protein	unknown
CLST303270	KEGG:K01941,COG:COG0511	Biotin carboxyl carrier protein	unknown
CLST751913		hypothetical protein	Parabacteroides merdae
CLST014425	KEGG:K01755,TIGR:TIGR00838,COG:COG0165	Argininosuccinate lyase	unknown
CLST070040	COG:COG3894	Uncharacterized metal-binding protein	unknown
CLST040002	TIGR:TIGR00705,PFAM:PF01343.11,KEGG:K04773,TIGR:TIGR00706,COG:COG0616	Periplasmic serine proteases (ClpP class)	unknown
CLST441283	TIGR:TIGR01525	ATPase-IB_hvy: heavy metal translocating P-type ATPase	Dorea formicigenerans
CLST059522	TIGR:TIGR01418,TIGR:TIGR01417,KEGG:K08483,COG:COG1080,TIGR:TIGR01828,PFAM:PF00391.16	Phosphoenolpyruvate-protein kinase (PTS system EI component in bacteria)	unknown
CLST629359	TIGR:TIGR01887,KEGG:K13049,COG:COG0624,TIGR:TIGR01880,TIGR:TIGR01892	Acetylornithine deacetylase/Succinyl-diaminopimelate desuccinylase and related deacylases	Alistipes putredinis
CLST008211	COG:COG0718,KEGG:K09747,PFAM:PF02575.9,TIGR:TIGR00103	Uncharacterized protein conserved in bacteria	unknown
CLST006061	TIGR:TIGR01307,COG:COG0696,KEGG:K01834	Phosphoglyceromutase	unknown
CLST584798	PFAM:PF07555.6	hypothetical protein	unknown
CLST048085		hypothetical protein	Bacteroides
CLST465166	KEGG:K01785,TIGR:TIGR02636	galM_Leloir: galactose mutarotase	Eubacterium rectale
CLST075675	PFAM:PF07745.6,KEGG:K01224,COG:COG3867	Arabinogalactan endo-1,4-beta-galactosidase	Bacteroides dorei
CLST005577	PFAM:PF00004.22,TIGR:TIGR03346,COG:COG0542,KEGG:K04086,TIGR:TIGR02639,PFAM:PF07728.7	ATPases with chaperone activity, ATP-binding subunit	unknown
CLST436509	KEGG:K03545,TIGR:TIGR00115	tig: trigger factor	unknown
CLST014756	KEGG:K01523,COG:COG0140,TIGR:TIGR03188	Phosphoribosyl-ATP pyrophosphohydrolase	unknown
CLST021369	NOG:NOG47341,PFAM:PF11240.1	Annotation not available	Bacteria
CLST044096	COG:COG2508,KEGG:K02647	Regulator of polyketide synthase expression	unknown
CLST718236	COG:COG5263,PFAM:PF01473.13,NOG:NOG10337	Protein involved in biological adhesion	unknown
CLST277658	COG:COG1653,KEGG:K02027	ABC-type sugar transport system, periplasmic component	unknown
CLST026011	COG:COG0056,TIGR:TIGR00962,KEGG:K02111	F0F1-type ATP synthase, alpha subunit	unknown
CLST123405		hypothetical protein	unknown
CLST520446		hypothetical protein	unknown
CLST079426		hypothetical protein	Bacteroides dorei
CLST438773		hypothetical protein	unknown
CLST063343	COG:COG0345,KEGG:K00286	Pyrroline-5-carboxylate reductase	unknown
CLST013759	COG:COG0642,TIGR:TIGR02154,PFAM:PF00072.17,KEGG:K11527,COG:COG0784,NOG:NOG76823,TIGR:TIGR02966,TIGR:TIGR02956	Regulator protein	Bacteroides
CLST290658	COG:COG0800,KEGG:K01625,TIGR:TIGR01182	2-keto-3-deoxy-6-phosphogluconate aldolase	unknown
CLST028411	PFAM:PF08240.5,TIGR:TIGR02818,COG:COG1063,TIGR:TIGR03201,TIGR:TIGR02824,KEGG:K00008,TIGR:TIGR00692	Threonine dehydrogenase and related Zn-dependent dehydrogenases	unknown
CLST497141		hypothetical protein	unknown
CLST514787	KEGG:K10540	hypothetical protein	Collinsella stercoris
CLST133080	KEGG:K03046,COG:COG0086,TIGR:TIGR02386	DNA-directed RNA polymerase, beta subunit/160 kD subunit	unknown
CLST638947	COG:COG0834	ABC-type amino acid transport/signal transduction systems, periplasmic component/domain	Bacteroides stercoris
CLST548786	KEGG:K00540,COG:COG0778	Nitroreductase	Bacteria
CLST593806	COG:COG3525,KEGG:K12373	N-acetyl-beta-hexosaminidase	Ruminococcus torques
CLST047621	TIGR:TIGR00683,COG:COG0329,KEGG:K01639	Dihydrodipicolinate synthase/N-acetylneuraminate lyase	unknown
CLST000140	TIGR:TIGR00060,COG:COG0256,KEGG:K02881	Ribosomal protein L18	unknown
CLST050004	COG:COG1538,PFAM:PF02321.11,KEGG:K03287	Outer membrane protein	Bacteroides
CLST071100		hypothetical protein	Bacteroides
CLST063067	KEGG:K01278,COG:COG1506	Dipeptidyl aminopeptidases/acylaminoacyl-peptidases	Bacteroides
CLST117932	TIGR:TIGR01003,NOG:NOG80964,KEGG:K11189	Phosphocarrier protein	unknown
CLST059442	NOG:NOG86981	Annotation not available	Bacteroides
CLST260662		hypothetical protein	unknown
CLST319602		hypothetical protein	unknown
CLST266137	NOG:NOG131271	Annotation not available	unknown
CLST007088	PFAM:PF00140.13,COG:COG0568,KEGG:K03086,TIGR:TIGR02393,TIGR:TIGR02997,TIGR:TIGR02394	DNA-directed RNA polymerase, sigma subunit (sigma70/sigma32)	unknown
CLST123723	COG:COG1048,KEGG:K01681,TIGR:TIGR01342	Aconitase A	unknown
CLST096170	TIGR:TIGR00456,KEGG:K01887,COG:COG0018	Arginyl-tRNA synthetase	unknown
CLST049536	COG:COG1752,PFAM:PF01734.15,KEGG:K07001	Predicted esterase of the alpha-beta hydrolase superfamily	Bacteroides
CLST701032	KEGG:K01269,COG:COG1362	Aspartyl aminopeptidase	unknown
CLST048828	COG:COG2373	Large extracellular alpha-helical protein	unknown
CLST178888	COG:COG0268,KEGG:K02968,TIGR:TIGR00029	Ribosomal protein S20	Collinsella
CLST599373	NOG:NOG12793	Calcium ion binding protein	Bacteroides
CLST247626		hypothetical protein	Ruminococcus
CLST663756		hypothetical protein	Bacteroides
CLST071787	COG:COG2145,TIGR:TIGR00694,KEGG:K00878	Hydroxyethylthiazole kinase, sugar kinase family	unknown
CLST400441		hypothetical protein	unknown
CLST613707	PFAM:PF02482.12,KEGG:K05808	hypothetical protein	unknown
CLST138231	COG:COG0098,KEGG:K02988,TIGR:TIGR01021	Ribosomal protein S5	unknown
CLST280686	COG:COG1653	ABC-type sugar transport system, periplasmic component	unknown
CLST486262		hypothetical protein	Alistipes putredinis
CLST057845	KEGG:K02014,TIGR:TIGR01785,COG:COG4771	Outer membrane receptor for ferrienterochelin and colicins	Bacteroides
CLST015858	KEGG:K00324,TIGR:TIGR00518,COG:COG3288	NAD/NADP transhydrogenase alpha subunit	unknown
CLST268291		hypothetical protein	unknown
CLST539301		hypothetical protein	unknown
CLST053962		hypothetical protein	Bacteroides
CLST613269	COG:COG0235,KEGG:K01628,PFAM:PF00596.14	Ribulose-5-phosphate 4-epimerase and related epimerases and aldolases	Ruminococcus gnavus
CLST000290	KEGG:K02959,TIGR:TIGR00002,COG:COG0228	Ribosomal protein S16	unknown
CLST056933	NOG:NOG87357	Annotation not available	unknown
CLST302385	KEGG:K02122,COG:COG1436	Archaeal/vacuolar-type H+-ATPase subunit F	unknown
CLST193217		hypothetical protein	Bacteroides
CLST181475	TIGR:TIGR00115	tig: trigger factor	Collinsella
CLST442349		hypothetical protein	Bacteria
CLST282260	KEGG:K04078,PFAM:PF00166.14,COG:COG0234	Co-chaperonin GroES (HSP10)	Eggerthella lenta
CLST002381	PFAM:PF06316.4,COG:COG3637,KEGG:K11934	Opacity protein and related surface antigens	Enterobacteriaceae
CLST141491	TIGR:TIGR00060,COG:COG0256,KEGG:K02881	Ribosomal protein L18	unknown
CLST145880		hypothetical protein	unknown
CLST036127	COG:COG0031,TIGR:TIGR01139,KEGG:K01738,TIGR:TIGR01136	Cysteine synthase	unknown
CLST048775	NOG:NOG04067	Annotation not available	Bacteroides
CLST032374	KEGG:K00088,PFAM:PF00571.21,COG:COG0516	IMP dehydrogenase/GMP reductase	unknown
CLST056604	NOG:NOG69778	Annotation not available	unknown
CLST086942		hypothetical protein	unknown
CLST024713	COG:COG1538,PFAM:PF02321.11,KEGG:K03287	Outer membrane protein	unknown
CLST719835	PFAM:PF00390.12,KEGG:K00027,COG:COG0281,PFAM:PF03949.8	Malic enzyme	unknown
CLST141827		hypothetical protein	unknown
CLST147553	TIGR:TIGR01064,COG:COG0469,KEGG:K00873	Pyruvate kinase	Clostridium sp.
CLST029739	KEGG:K01278,COG:COG1506	Dipeptidyl aminopeptidases/acylaminoacyl-peptidases	unknown
CLST007501	COG:COG0041,KEGG:K01588,TIGR:TIGR01162	Phosphoribosylcarboxyaminoimidazole (NCAIR) mutase	unknown
CLST606702		hypothetical protein	Alistipes putredinis
CLST006307	KEGG:K02990,PFAM:PF01250.10,COG:COG0360	Ribosomal protein S6	unknown
CLST323817		hypothetical protein	Ruminococcus gnavus
CLST000462	KEGG:K02886,TIGR:TIGR01171,COG:COG0090	Ribosomal protein L2	unknown
CLST496703		hypothetical protein	unknown
CLST618286	NOG:NOG114968	Annotation not available	unknown
CLST028947	COG:COG2871,TIGR:TIGR01941,KEGG:K00351	Na+-transporting NADH:ubiquinone oxidoreductase, subunit NqrF	unknown
CLST086005	NOG:NOG47831	Annotation not available	Bacteroides
CLST567261	KEGG:K04028,PFAM:PF03319.6,COG:COG4576	Carbon dioxide concentrating mechanism/carboxysome shell protein	unknown
CLST014702	COG:COG3537,PFAM:PF07971.5,TIGR:TIGR01180	Putative alpha-1,2-mannosidase	unknown
CLST096714	NOG:NOG69778	Annotation not available	Bacteroides
CLST427880	KEGG:K00262,COG:COG0334	Glutamate dehydrogenase/leucine dehydrogenase	Nocardia farcinica
CLST061609	COG:COG4690	Dipeptidase	unknown
CLST328711	NOG:NOG77711	Annotation not available	Bacteroides
CLST073150	NOG:NOG114702,TIGR:TIGR03544	Cell division protein	Bifidobacterium animalis
CLST126100		hypothetical protein	unknown
CLST727259		hypothetical protein	Bifidobacterium
CLST672573		hypothetical protein	unknown
CLST000269	TIGR:TIGR02012,KEGG:K03553,COG:COG0468	RecA/RadA recombinase	unknown
CLST337771	COG:COG5263,PFAM:PF01473.13	FOG: Glucan-binding domain (YG repeat)	unknown
CLST038252	NOG:NOG78527	Annotation not available	unknown
CLST709887	TIGR:TIGR02634,KEGG:K02058,COG:COG1879	ABC-type sugar transport system, periplasmic component	Clostridium sp.
CLST024521	KEGG:K01190,PFAM:PF00703.14,PFAM:PF02837.11,COG:COG3250,PFAM:PF02836.10	Beta-galactosidase/beta-glucuronidase	Bacteroides
CLST169733		hypothetical protein	unknown
CLST055968	COG:COG1538,PFAM:PF02321.11,KEGG:K12340	Outer membrane protein	Bacteroides
CLST059993	NOG:NOG81375	Receptor	Bacteroides
CLST622664	NOG:NOG85156	Receptor	Prevotella copri
CLST606962	KEGG:K01580,COG:COG0076,TIGR:TIGR01788	Glutamate decarboxylase and related PLP-dependent proteins	unknown
CLST178524	KEGG:K01041,TIGR:TIGR03458,COG:COG0427,KEGG:K01067	Acetyl-CoA hydrolase	unknown
CLST176685	COG:COG0642,KEGG:K11357	Signal transduction histidine kinase	unknown
CLST008010	COG:COG0050,KEGG:K02358,TIGR:TIGR00485	GTPases - translation elongation factors	Firmicutes
CLST107960	TIGR:TIGR03405,TIGR:TIGR02638,KEGG:K04072,COG:COG1454	Alcohol dehydrogenase, class IV	Collinsella
CLST389028		hypothetical protein	unknown
CLST627834	KEGG:K03340,TIGR:TIGR01921,NOG:NOG27533	Dehydrogenase	unknown
CLST516292		hypothetical protein	unknown
CLST279833		hypothetical protein	unknown
CLST439034	COG:COG3968,PFAM:PF12437.1,KEGG:K01915	Uncharacterized protein related to glutamine synthetase	unknown
CLST019919	COG:COG0153,TIGR:TIGR00131,TIGR:TIGR00549,PFAM:PF10509.2,PFAM:PF00288.19,KEGG:K00849	Galactokinase	unknown
CLST125193	PFAM:PF10609.2,KEGG:K03593,KEGG:K03605,COG:COG0489	ATPases involved in chromosome partitioning	unknown
CLST109723	PFAM:PF12327.1,KEGG:K03531,TIGR:TIGR00065,COG:COG0206	Cell division GTPase	Collinsella
CLST013818	TIGR:TIGR00135,PFAM:PF02686.8,KEGG:K02435,COG:COG0721	Asp-tRNAAsn/Glu-tRNAGln amidotransferase C subunit	unknown
CLST113564		hypothetical protein	Parabacteroides
CLST029898	COG:COG1847,PFAM:PF01424.15,KEGG:K06346	Predicted RNA-binding protein	unknown
CLST081275	KEGG:K03340,TIGR:TIGR01921,NOG:NOG27533	Dehydrogenase	unknown
CLST100611		hypothetical protein	unknown
CLST052733	KEGG:K01077,PFAM:PF00245.13,COG:COG1785	Alkaline phosphatase	unknown
CLST136679		hypothetical protein	Bacteria
CLST110091	COG:COG0148,KEGG:K01689,TIGR:TIGR01060	Enolase	Erysipelotrichaceae
CLST635804		hypothetical protein	Bacteroidales
CLST082879	NOG:NOG133096	Receptor	Bacteroides dorei
CLST000776	TIGR:TIGR00485	EF-Tu: translation elongation factor Tu	Faecalibacterium prausnitzii
CLST641448		hypothetical protein	Ruminococcus gnavus
CLST467142	KEGG:K01206,COG:COG3669,NOG:NOG131746,PFAM:PF07554.6	Annotation not available	Ruminococcus gnavus
CLST124054	NOG:NOG85887	Receptor	unknown
CLST071809	PFAM:PF00162.12,COG:COG0126,KEGG:K00927	3-phosphoglycerate kinase	unknown
CLST108699	NOG:NOG86857	Annotation not available	Bacteroides
CLST655902	KEGG:K00262,PFAM:PF02812.11,COG:COG0334,PFAM:PF00208.14	Glutamate dehydrogenase/leucine dehydrogenase	unknown
CLST011577	KEGG:K09157,PFAM:PF05167.5,COG:COG2848	Uncharacterized conserved protein	unknown
CLST239842	PFAM:PF03780.6,COG:COG1302	Uncharacterized protein conserved in bacteria	unknown
CLST475497	NOG:NOG40219	Annotation not available	Bacteria
CLST332342	COG:COG5263,PFAM:PF07532.4,PFAM:PF02837.11,PFAM:PF01473.13	FOG: Glucan-binding domain (YG repeat)	Blautia hansenii
CLST062251	NOG:NOG133738,NOG:NOG85156,NOG:NOG125726	Receptor	unknown
CLST579789	NOG:NOG85156	Receptor	unknown
CLST032101	NOG:NOG87595	Receptor	Bacteroides
CLST110678	TIGR:TIGR03346,COG:COG0542,KEGG:K03695,TIGR:TIGR00390	ATPases with chaperone activity, ATP-binding subunit	unknown
CLST628482		hypothetical protein	unknown
CLST546750		hypothetical protein	Bacteroides
CLST669808		hypothetical protein	unknown
CLST016895	TIGR:TIGR01184,KEGG:K01996,COG:COG0410,TIGR:TIGR03719,COG:COG0411,TIGR:TIGR02769,TIGR:TIGR03873,TIGR:TIGR01188,TIGR:TIGR00972,TIGR:TIGR03740,KEGG:K01995,TIGR:TIGR01288,TIGR:TIGR03258,TIGR:TIGR02315,TIGR:TIGR03410,TIGR:TIGR03265,TIGR:TIGR02982,TIGR:TIGR00968,PFAM:PF12399.1,TIGR:TIGR02868,TIGR:TIGR03411,TIGR:TIGR03796,TIGR:TIGR01846,TIGR:TIGR02314,TIGR:TIGR02857,TIGR:TIGR02211,TIGR:TIGR03864,TIGR:T…	ABC-type branched-chain amino acid transport systems, ATPase component	unknown
CLST209751	TIGR:TIGR01879,KEGG:K06016,COG:COG0624,TIGR:TIGR03176	Acetylornithine deacetylase/Succinyl-diaminopimelate desuccinylase and related deacylases	unknown
CLST158160		hypothetical protein	Collinsella
CLST459892	NOG:NOG25781	Annotation not available	Ruminococcus torques
CLST077828	NOG:NOG86717	Annotation not available	Bacteroides dorei
CLST055469	KEGG:K02014,NOG:NOG85156	Receptor	Bacteroides
CLST182998		hypothetical protein	Collinsella
CLST036426	NOG:NOG87922,KEGG:K02916	Ribosomal protein	unknown
CLST096855	COG:COG2502,KEGG:K01914,PFAM:PF03590.8,TIGR:TIGR00669	Asparagine synthetase A	unknown
CLST053147	TIGR:TIGR00658,KEGG:K00611,COG:COG0078	Ornithine carbamoyltransferase	unknown
CLST158027	NOG:NOG113320	Receptor	Bacteroides uniformis
CLST414112		hypothetical protein	Collinsella aerofaciens
CLST121717		hypothetical protein	unknown
CLST047927	COG:COG0526,KEGG:K02199	Thiol-disulfide isomerase and thioredoxins	Bacteroides
CLST173875	NOG:NOG130229	Annotation not available	unknown
CLST013810	KEGG:K00088,TIGR:TIGR01304,COG:COG0516	IMP dehydrogenase/GMP reductase	unknown
CLST048227	TIGR:TIGR00760,KEGG:K01786,COG:COG0235	Ribulose-5-phosphate 4-epimerase and related epimerases and aldolases	unknown
CLST010191	TIGR:TIGR01251,COG:COG0462,KEGG:K00948	Phosphoribosylpyrophosphate synthetase	unknown
CLST669287		hypothetical protein	unknown
CLST056370	TIGR:TIGR01779,TIGR:TIGR01786,KEGG:K02014,COG:COG4771	Outer membrane receptor for ferrienterochelin and colicins	Bacteroides
CLST044665	COG:COG1151,KEGG:K00198,TIGR:TIGR01702	6Fe-6S prismane cluster-containing protein	unknown
CLST589531	COG:COG1185,KEGG:K00962,TIGR:TIGR03591	Polyribonucleotide nucleotidyltransferase (polynucleotide phosphorylase)	Clostridium
CLST498313		hypothetical protein	Bacteroides
CLST073250	KEGG:K04043,COG:COG0443,TIGR:TIGR02350	Molecular chaperone	unknown
CLST164611		hypothetical protein	unknown
CLST000024	PFAM:PF00253.14,KEGG:K02954,COG:COG0199	Ribosomal protein S14	unknown
CLST060891	TIGR:TIGR00217,PFAM:PF02446.10,COG:COG1640,KEGG:K00705	4-alpha-glucanotransferase	Bacteroides
CLST544543		hypothetical protein	unknown
CLST000036	TIGR:TIGR01029,COG:COG0049,KEGG:K02992	Ribosomal protein S7	unknown
CLST742471	COG:COG0673	Predicted dehydrogenases and related proteins	unknown
CLST567063	PFAM:PF07719.10,PFAM:PF00263.14,PFAM:PF00515.21,KEGG:K02453,COG:COG1450,TIGR:TIGR02517	Type II secretory pathway, component PulD	Akkermansia muciniphila
CLST707602	TIGR:TIGR02294,COG:COG0747,KEGG:K02035	ABC-type dipeptide transport system, periplasmic component	unknown
CLST064300	KEGG:K02112,PFAM:PF02874.16,COG:COG0055,TIGR:TIGR01039	F0F1-type ATP synthase, beta subunit	unknown
CLST002239	COG:COG0459,TIGR:TIGR02348,KEGG:K04077	Chaperonin GroEL (HSP60 family)	Bacteria
CLST113730	COG:COG0056,TIGR:TIGR00962,KEGG:K02111	F0F1-type ATP synthase, alpha subunit	unknown
CLST116441		hypothetical protein	Bacteroides thetaiotaomicron
CLST030740	KEGG:K01923,TIGR:TIGR00081,COG:COG0152	Phosphoribosylaminoimidazolesuccinocarboxamide (SAICAR) synthase	unknown
CLST041286	COG:COG2373	Large extracellular alpha-helical protein	unknown
CLST129980	NOG:NOG85156	Receptor	Bacteroides
CLST075718	COG:COG2273	Beta-glucanase/Beta-glucan synthetase	Bacteroides dorei
CLST051382	KEGG:K01803,COG:COG0149,PFAM:PF00121.11	Triosephosphate isomerase	Bacteroidales
CLST139626	COG:COG3576,KEGG:K07006	Predicted flavin-nucleotide-binding protein structurally related to pyridoxine 5-phosphate oxidase	unknown
CLST232473	NOG:NOG124709	Receptor	Bacteroides vulgatus
CLST187002		hypothetical protein	Bacteroides sp.
CLST161292	TIGR:TIGR03635,KEGG:K02961,COG:COG0186	Ribosomal protein S17	Collinsella
CLST745204		hypothetical protein	unknown
CLST037660	TIGR:TIGR01171,COG:COG0090,KEGG:K02886	Ribosomal protein L2	unknown
CLST049349	PFAM:PF10531.2,KEGG:K01991,COG:COG1596	Periplasmic protein involved in polysaccharide export	unknown
CLST415494		hypothetical protein	unknown
CLST049703	NOG:NOG85156	Receptor	Bacteroides
CLST028707		hypothetical protein	unknown
CLST033965	TIGR:TIGR03350,COG:COG2885	Outer membrane protein and related peptidoglycan-associated (lipo)proteins	Bacteroides
CLST378317		hypothetical protein	unknown
CLST014399	PFAM:PF00543.15,KEGG:K04751,COG:COG0347	Nitrogen regulatory protein PII	unknown
CLST097589	TIGR:TIGR00705,PFAM:PF01343.11,KEGG:K04773,TIGR:TIGR00706,COG:COG0616	Periplasmic serine proteases (ClpP class)	Bacteroides
CLST000047	TIGR:TIGR02383,KEGG:K03666,COG:COG1923	Uncharacterized host factor I protein	Klebsiella pneumoniae
CLST137371	COG:COG0393,PFAM:PF01906.10	Uncharacterized conserved protein	unknown
CLST232863		hypothetical protein	Clostridium nexile
CLST061863	COG:COG2859,KEGG:K09797	Uncharacterized protein conserved in bacteria	unknown
CLST137871	NOG:NOG81375	Receptor	Bacteroides
CLST409670		hypothetical protein	unknown
CLST096130	COG:COG1493,KEGG:K06023,TIGR:TIGR00679,PFAM:PF02603.9,PFAM:PF07475.5	Serine kinase of the HPr protein, regulates carbohydrate metabolism	Ruminococcus
CLST245241		hypothetical protein	Prevotella copri
CLST067421	NOG:NOG133096,NOG:NOG138875,NOG:NOG118395,NOG:NOG85156	Receptor	unknown
CLST006081	PFAM:PF00342.12,COG:COG0166,KEGG:K01810	Glucose-6-phosphate isomerase	unknown
CLST482772	COG:COG4816	Ethanolamine utilization protein	Clostridium bolteae
CLST032492	PFAM:PF10633.2,COG:COG1470	Predicted membrane protein	unknown
CLST595741	TIGR:TIGR01079,COG:COG0198,KEGG:K02895	Ribosomal protein L24	unknown
CLST052567	COG:COG2234,KEGG:K01423	Predicted aminopeptidases	Bacteroides
CLST709846	KEGG:K03060	hypothetical protein	Eubacterium rectale
CLST044213	PFAM:PF00253.14,COG:COG0199,KEGG:K02954	Ribosomal protein S14	unknown
CLST174133	COG:COG0264,KEGG:K02357,TIGR:TIGR00116	Translation elongation factor Ts	unknown
CLST231784	PFAM:PF04616.7,NOG:NOG118431	Endo-1,4-Beta-Xylanase	unknown
CLST586018	COG:COG4166,TIGR:TIGR02294,PFAM:PF00496.15,KEGG:K02035	ABC-type oligopeptide transport system, periplasmic component	unknown
CLST023835	COG:COG0352,COG:COG0422,TIGR:TIGR00693,TIGR:TIGR00190,KEGG:K03147	Thiamine biosynthesis protein ThiC	unknown
CLST062778	NOG:NOG81863	Annotation not available	Bacteroides
CLST624140	KEGG:K01209,COG:COG3534	Alpha-L-arabinofuranosidase	unknown
CLST122102	TIGR:TIGR01169,COG:COG0081,KEGG:K02863	Ribosomal protein L1	unknown
CLST000191	COG:COG0480,TIGR:TIGR00484,KEGG:K02355	Translation elongation factors (GTPases)	unknown
CLST013733		hypothetical protein	Bacteroides
CLST114773		hypothetical protein	unknown
CLST014463	NOG:NOG148246	Receptor	unknown
CLST006302	COG:COG4443,PFAM:PF09901.2	Uncharacterized protein conserved in bacteria	unknown
CLST395407		hypothetical protein	Eubacterium rectale
CLST069729	COG:COG1538,PFAM:PF02321.11,KEGG:K03287,TIGR:TIGR01844	Outer membrane protein	unknown
CLST008648	PFAM:PF11987.1,TIGR:TIGR00487,KEGG:K02519,PFAM:PF04760.8,COG:COG0532	Translation initiation factor 2 (IF-2; GTPase)	unknown
CLST207095		hypothetical protein	unknown
CLST510379	KEGG:K01304,COG:COG2039,TIGR:TIGR00504	Pyrrolidone-carboxylate peptidase (N-terminal pyroglutamyl peptidase)	Coprococcus comes
CLST070662	COG:COG0524,KEGG:K00874	Sugar kinases, ribokinase family	Clostridiales
CLST182679	NOG:NOG79237	Annotation not available	unknown
CLST499957		hypothetical protein	Ruminococcus torques
CLST026801	KEGG:K01868,TIGR:TIGR00418,COG:COG0441	Threonyl-tRNA synthetase	Bacteroidales
CLST435448		hypothetical protein	unknown
CLST161086		hypothetical protein	Collinsella
CLST199384	COG:COG0526,TIGR:TIGR01068,KEGG:K00384	Thiol-disulfide isomerase and thioredoxins	unknown
CLST043661	KEGG:K01647,COG:COG0372,PFAM:PF00285.14,TIGR:TIGR01800,KEGG:K01659	Citrate synthase	unknown
CLST202597		hypothetical protein	Bacteroides thetaiotaomicron
CLST236839	PFAM:PF00392.14,KEGG:K00375,COG:COG1167	Transcriptional regulators containing a DNA-binding HTH domain and an aminotransferase domain (MocR family) and their eukaryotic orthologs	unknown
CLST051947	NOG:NOG40827	Annotation not available	Bacteroides
CLST051496	COG:COG3444,TIGR:TIGR00854,KEGG:K02745	Phosphotransferase system, mannose/fructose/N-acetylgalactosamine-specific component IIB	Firmicutes
CLST373822	KEGG:K00528,PFAM:PF10418.2,COG:COG0543	2-polyprenylphenol hydroxylase and related flavodoxin oxidoreductases	Eubacterium rectale
CLST703351	KEGG:K01278,COG:COG1506	Dipeptidyl aminopeptidases/acylaminoacyl-peptidases	Prevotella copri
CLST006833	COG:COG0550,TIGR:TIGR01057,TIGR:TIGR01051,KEGG:K03169,PFAM:PF01131.13,TIGR:TIGR01056	Topoisomerase IA	unknown
CLST055054	COG:COG3525,KEGG:K12373	N-acetyl-beta-hexosaminidase	Bacteroides
CLST131807		hypothetical protein	unknown
CLST000042	TIGR:TIGR03635,KEGG:K02961,COG:COG0186	Ribosomal protein S17	unknown
CLST033760	KEGG:K01923,TIGR:TIGR00081,COG:COG0152	Phosphoribosylaminoimidazolesuccinocarboxamide (SAICAR) synthase	unknown
CLST599658		hypothetical protein	Ruminococcus gnavus
CLST072455	KEGG:K05878,COG:COG2376,TIGR:TIGR02363	Dihydroxyacetone kinase	unknown
CLST006514	PFAM:PF02810.8,KEGG:K03070,TIGR:TIGR00963,COG:COG0653,TIGR:TIGR03714	Preprotein translocase subunit SecA (ATPase, RNA helicase)	unknown
CLST149452	NOG:NOG114810	Receptor	Bacteroides thetaiotaomicron
CLST665807	COG:COG3051,TIGR:TIGR01584,KEGG:K01643	Citrate lyase, alpha subunit	unknown
CLST006751	TIGR:TIGR00012,KEGG:K02904,COG:COG0255	Ribosomal protein L29	unknown
CLST050567	PFAM:PF02321.11,NOG:NOG83653	Annotation not available	Bacteroides
CLST008897		hypothetical protein	unknown
CLST078505	NOG:NOG76711	Annotation not available	Bacteroides
CLST034523	PFAM:PF02609.9,KEGG:K03602,NOG:NOG136923	Exodeoxyribonuclease VII	unknown
CLST054188	NOG:NOG85156	Receptor	Bacteroides
CLST359523	KEGG:K02014	hypothetical protein	unknown
CLST472286	TIGR:TIGR03850	bind_CPR_0540: carbohydrate ABC transporter substrate-binding protein, CPR_0540 family	unknown
CLST034820	NOG:NOG42712	Annotation not available	Bacteroides
CLST169454		hypothetical protein	unknown
CLST030194	TIGR:TIGR01951,COG:COG0781,KEGG:K03625	Transcription termination factor	unknown
CLST114378	NOG:NOG148246	Receptor	unknown
CLST612108	PFAM:PF02518.19,PFAM:PF00072.17,TIGR:TIGR02966,TIGR:TIGR02956	TMAO_torS: TMAO reductase sytem sensor TorS	unknown
CLST195207		hypothetical protein	unknown
CLST427925		hypothetical protein	unknown
CLST600860	TIGR:TIGR01241,COG:COG0465,KEGG:K03798	ATP-dependent Zn proteases	unknown
CLST076369	PFAM:PF00673.14,COG:COG0094,PFAM:PF00281.12,KEGG:K02931	Ribosomal protein L5	unknown
CLST015769	COG:COG0474,TIGR:TIGR01106,TIGR:TIGR01511,TIGR:TIGR01647,TIGR:TIGR01522,TIGR:TIGR01494,TIGR:TIGR01652,TIGR:TIGR01524,PFAM:PF00690.19,PFAM:PF00122.13,PFAM:PF00689.14,TIGR:TIGR01497,TIGR:TIGR01525,TIGR:TIGR01657,TIGR:TIGR01517,TIGR:TIGR01116,TIGR:TIGR01523,KEGG:K01529	Cation transport ATPase	unknown
CLST691467	NOG:NOG39903	Annotation not available	Prevotella copri
CLST057873	NOG:NOG120039	Annotation not available	unknown
CLST061506	NOG:NOG84535	Major outer membrane protein	Bacteroides
CLST345767		hypothetical protein	Ruminococcus gnavus
CLST041633	KEGG:K02838,TIGR:TIGR00496,COG:COG0233	Ribosome recycling factor	unknown
CLST133904		hypothetical protein	Bacteroides
CLST100890		hypothetical protein	unknown
CLST009943	COG:COG1217,TIGR:TIGR01394,KEGG:K06207	Predicted membrane GTPase involved in stress response	unknown
CLST042563	NOG:NOG45442	Carboxypeptidase	Bacteroides
CLST721956		hypothetical protein	unknown
CLST021092	COG:COG4206	Outer membrane cobalamin receptor protein	unknown
CLST000050	KEGG:K02878,TIGR:TIGR01164,PFAM:PF00252.11,COG:COG0197	Ribosomal protein L16/L10E	unknown
CLST048454	KEGG:K01710,TIGR:TIGR01181,COG:COG1088	dTDP-D-glucose 4,6-dehydratase	unknown
CLST087322	NOG:NOG77793	Receptor	unknown
CLST057251	PFAM:PF06964.5,KEGG:K01209,COG:COG3534	Alpha-L-arabinofuranosidase	Bacteroides
CLST555803		hypothetical protein	Alistipes putredinis
CLST463532	TIGR:TIGR01322,KEGG:K01212,COG:COG1621,PFAM:PF00251.13	Beta-fructosidases (levanase/invertase)	Prevotella copri
CLST455975		hypothetical protein	Eubacterium
CLST042694	COG:COG1837,KEGG:K06960	Predicted RNA-binding protein (contains KH domain)	unknown
CLST721897	COG:COG0031,TIGR:TIGR01139,KEGG:K01738,TIGR:TIGR01136	Cysteine synthase	unknown
CLST487742	PFAM:PF01580.11,KEGG:K03466,COG:COG1674	DNA segregation ATPase FtsK/SpoIIIE and related proteins	unknown
CLST062037	COG:COG1524	Uncharacterized proteins of the AP superfamily	unknown
CLST088799	PFAM:PF05544.4,COG:COG3938,KEGG:K01777	Proline racemase	unknown
CLST240785	KEGG:K02082,COG:COG2222,TIGR:TIGR02815	Predicted phosphosugar isomerases	Ruminococcus torques
CLST134472	PFAM:PF00593.17	hypothetical protein	Bacteroides fragilis
CLST145788		hypothetical protein	Bacteroides
CLST021088	KEGG:K01209,COG:COG3534	Alpha-L-arabinofuranosidase	unknown
CLST554092		hypothetical protein	unknown
CLST284667	COG:COG1501	Alpha-glucosidases, family 31 of glycosyl hydrolases	Ruminococcus torques
CLST162630	PFAM:PF03830.8,PFAM:PF03610.9,KEGG:K02794,COG:COG2893	Phosphotransferase system, mannose/fructose-specific component IIA	Collinsella
CLST157284	TIGR:TIGR00576,KEGG:K01520,COG:COG0756	dUTPase	Collinsella stercoris
CLST064875	TIGR:TIGR02403,KEGG:K01226,COG:COG0366,TIGR:TIGR02456,PFAM:PF00128.17	Glycosidases	Bacteroides
CLST302557	TIGR:TIGR02196	GlrX_YruB: Glutaredoxin-like protein, YruB-family	Alistipes putredinis
CLST312804		hypothetical protein	unknown
CLST663965		hypothetical protein	unknown
CLST583325	TIGR:TIGR00705,PFAM:PF01343.11,TIGR:TIGR00706	SppA_dom: signal peptide peptidase SppA, 36K type	Prevotella copri
CLST013507	COG:COG0330	Membrane protease subunits, stomatin/prohibitin homologs	unknown
CLST555397	PFAM:PF00465.12,TIGR:TIGR02638,KEGG:K04072,COG:COG1454	Alcohol dehydrogenase, class IV	unknown
CLST243769	COG:COG0056,TIGR:TIGR00962,KEGG:K02111	F0F1-type ATP synthase, alpha subunit	Eggerthella lenta
CLST195550	COG:COG0071	Molecular chaperone (small heat shock protein)	Coprococcus comes
CLST029054	KEGG:K05882,TIGR:TIGR01293,KEGG:K00100,COG:COG0667	Predicted oxidoreductases (related to aryl-alcohol dehydrogenases)	unknown
CLST059253	NOG:NOG76717,PFAM:PF07660.7	Annotation not available	unknown
CLST098763		hypothetical protein	unknown
CLST244763	NOG:NOG68073	Annotation not available	Prevotella copri
CLST226418	NOG:NOG77793	Receptor	Bacteroides sp.
CLST050936	KEGG:K00226,COG:COG0167,TIGR:TIGR01037	Dihydroorotate dehydrogenase	unknown
CLST010927	COG:COG1758,KEGG:K03060,TIGR:TIGR00690	DNA-directed RNA polymerase, subunit K/omega	unknown
CLST616832	KEGG:K07335,COG:COG1744	Uncharacterized ABC-type transport system, periplasmic component/surface lipoprotein	unknown
CLST291862	KEGG:K01269,COG:COG1362	Aspartyl aminopeptidase	unknown
CLST010087	COG:COG1837,KEGG:K06960	Predicted RNA-binding protein (contains KH domain)	unknown
CLST208890	PFAM:PF00165.16,COG:COG0642,COG:COG2207,PFAM:PF07494.4,COG:COG3292,COG:COG3706,TIGR:TIGR02966	Response regulator containing a CheY-like receiver domain and a GGDEF domain	unknown
CLST021935		hypothetical protein	unknown
CLST544722	PFAM:PF01268.12,COG:COG2759,KEGG:K01938	Formyltetrahydrofolate synthetase	Clostridium methylpentosum
CLST098299		hypothetical protein	unknown
CLST027372	KEGG:K01785,TIGR:TIGR02636,COG:COG2017	Galactose mutarotase and related enzymes	unknown
CLST112619		hypothetical protein	unknown
CLST008979	COG:COG0031,TIGR:TIGR01139,KEGG:K01738,TIGR:TIGR01136	Cysteine synthase	unknown
CLST150461	COG:COG0238,KEGG:K02963,PFAM:PF01084.13,TIGR:TIGR00165	Ribosomal protein S18	unknown
CLST093061	NOG:NOG08358,PFAM:PF12225.1	Methylenetetrahydrofolate reductase	unknown
CLST289393	TIGR:TIGR02104,COG:COG1523	Type II secretory pathway, pullulanase PulA and related glycosidases	Prevotella copri
CLST130865	NOG:NOG39908,PFAM:PF01636.16	Phosphotransferase	Clostridiales
CLST708647	TIGR:TIGR03635,KEGG:K02961,COG:COG0186,NOG:NOG138354	Ribosomal protein	unknown
CLST008665	COG:COG4496,TIGR:TIGR02531	Uncharacterized protein conserved in bacteria	unknown
CLST197676	COG:COG0366,PFAM:PF11896.1,KEGG:K01238	Glycosidases	unknown
CLST648529		hypothetical protein	unknown
CLST019862	KEGG:K03340,TIGR:TIGR01921,NOG:NOG27533	Dehydrogenase	unknown
CLST037646	COG:COG3187,PFAM:PF03724.9	Heat shock protein	unknown
CLST494676	COG:COG0224,KEGG:K02115	F0F1-type ATP synthase, gamma subunit	unknown
CLST501020		hypothetical protein	unknown
CLST626361	COG:COG0526,KEGG:K03671,TIGR:TIGR01068	Thiol-disulfide isomerase and thioredoxins	unknown
CLST000385	TIGR:TIGR02997,TIGR:TIGR02393,COG:COG0568,KEGG:K03086	DNA-directed RNA polymerase, sigma subunit (sigma70/sigma32)	unknown
CLST022087	TIGR:TIGR01043,KEGG:K02117,COG:COG1155	Archaeal/vacuolar-type H+-ATPase subunit A	unknown
CLST575195	KEGG:K02945	hypothetical protein	unknown
CLST656374		hypothetical protein	Alistipes putredinis
CLST393724		hypothetical protein	unknown
CLST057686	COG:COG0339,KEGG:K01284	Zn-dependent oligopeptidases	Bacteroides
CLST010113		hypothetical protein	unknown
CLST222819	COG:COG4166,PFAM:PF00496.15,KEGG:K02035	ABC-type oligopeptide transport system, periplasmic component	unknown
CLST080352	NOG:NOG79278,NOG:NOG113320,NOG:NOG114220	Receptor	Bacteroides dorei
CLST010492	PFAM:PF00587.18,KEGG:K01880,COG:COG0423,TIGR:TIGR00389	Glycyl-tRNA synthetase (class II)	unknown
CLST405758	PFAM:PF01380.15,COG:COG2222	Predicted phosphosugar isomerases	unknown
CLST090309		hypothetical protein	unknown
CLST095250	COG:COG1493,TIGR:TIGR00744,KEGG:K06023,TIGR:TIGR00679,PFAM:PF02603.9	Serine kinase of the HPr protein, regulates carbohydrate metabolism	unknown
CLST178614		hypothetical protein	unknown
CLST056835	NOG:NOG39198	Receptor	Bacteroides
CLST117798	NOG:NOG82582	Annotation not available	unknown
CLST629459	KEGG:K03545,TIGR:TIGR00115,COG:COG0544	FKBP-type peptidyl-prolyl cis-trans isomerase (trigger factor)	unknown
CLST146896		hypothetical protein	unknown
CLST049145	TIGR:TIGR02203,KEGG:K06147,TIGR:TIGR02770,TIGR:TIGR02204,COG:COG1132	ABC-type multidrug transport system, ATPase and permease components	unknown
CLST035164	KEGG:K01442,COG:COG3049,PFAM:PF02275.11	Penicillin V acylase and related amidases	unknown
CLST046043	COG:COG0238,KEGG:K02963,PFAM:PF01084.13,TIGR:TIGR00165	Ribosomal protein S18	unknown
CLST391285	KEGG:K07335,COG:COG1744	Uncharacterized ABC-type transport system, periplasmic component/surface lipoprotein	unknown
CLST010852	PFAM:PF06071.6,COG:COG0012,KEGG:K06942,TIGR:TIGR00092	Predicted GTPase, probable translation factor	unknown
CLST478317	TIGR:TIGR03740,COG:COG1131,KEGG:K09687,TIGR:TIGR01166	ABC-type multidrug transport system, ATPase component	Eubacterium rectale
CLST104556		hypothetical protein	unknown
CLST037672	COG:COG0539,KEGG:K02945,TIGR:TIGR00717,PFAM:PF00575.16	Ribosomal protein S1	unknown
CLST740757	COG:COG3345,PFAM:PF02065.11,KEGG:K07407	Alpha-galactosidase	unknown
CLST116423	KEGG:K02876,COG:COG0200,TIGR:TIGR01071	Ribosomal protein L15	unknown
CLST100314		hypothetical protein	unknown
CLST098652	NOG:NOG133738,NOG:NOG118395,NOG:NOG78068	Receptor	Bacteroides
CLST063878	KEGG:K04487,COG:COG1104,TIGR:TIGR03402	Cysteine sulfinate desulfinase/cysteine desulfurase and related enzymes	Bacteria
CLST156238		hypothetical protein	unknown
CLST062617	NOG:NOG133091	Annotation not available	unknown
CLST054548	COG:COG3537,TIGR:TIGR01180	Putative alpha-1,2-mannosidase	unknown
CLST748970		hypothetical protein	Alistipes putredinis
CLST006959	KEGG:K02892,PFAM:PF00276.13,COG:COG0089	Ribosomal protein L23	unknown
CLST021479	KEGG:K01190,KEGG:K01238,COG:COG3250	Beta-galactosidase/beta-glucuronidase	unknown
CLST055754	NOG:NOG85428,KEGG:K11934	Annotation not available	unknown
CLST124281	NOG:NOG130229,NOG:NOG70031	Annotation not available	Bacteroides
CLST033889	COG:COG0355,KEGG:K02114,TIGR:TIGR01216	F0F1-type ATP synthase, epsilon subunit (mitochondrial delta subunit)	unknown
CLST044412	TIGR:TIGR01779,TIGR:TIGR01786,KEGG:K02014,COG:COG4771	Outer membrane receptor for ferrienterochelin and colicins	Bacteroides
CLST014397	KEGG:K01187,NOG:NOG04112	Glucosidase	unknown
CLST090576	NOG:NOG40992	Annotation not available	Bacteroides
CLST138852	KEGG:K03650,COG:COG0486,TIGR:TIGR00450	Predicted GTPase	unknown
CLST039796	TIGR:TIGR01067,KEGG:K02874,COG:COG0093	Ribosomal protein L14	unknown
CLST173720	NOG:NOG138875	Receptor	unknown
CLST026289		hypothetical protein	unknown
CLST065408		hypothetical protein	Bacteroides
CLST191799	TIGR:TIGR03496,COG:COG0056,TIGR:TIGR00962,KEGG:K02111,PFAM:PF00006.18	F0F1-type ATP synthase, alpha subunit	unknown
CLST643495	COG:COG0235,KEGG:K01628	Ribulose-5-phosphate 4-epimerase and related epimerases and aldolases	unknown
CLST499631	COG:COG1082	Sugar phosphate isomerases/epimerases	unknown
CLST304429		hypothetical protein	Bacteria
CLST012733	KEGG:K02601,TIGR:TIGR00922,COG:COG0250	Transcription antiterminator	unknown
CLST013202	TIGR:TIGR00744,KEGG:K00886,COG:COG1940	Transcriptional regulator/sugar kinase	unknown
CLST012561	COG:COG0540,TIGR:TIGR03316,KEGG:K00609,TIGR:TIGR00670	Aspartate carbamoyltransferase, catalytic chain	unknown
CLST696727	TIGR:TIGR03850	bind_CPR_0540: carbohydrate ABC transporter substrate-binding protein, CPR_0540 family	unknown
CLST698620	COG:COG0426	Uncharacterized flavoproteins	unknown
CLST113232	TIGR:TIGR03178,TIGR:TIGR01224,COG:COG1228,PFAM:PF07969.4	Imidazolonepropionase and related amidohydrolases	unknown
CLST006443	TIGR:TIGR01079,COG:COG0198,KEGG:K02895	Ribosomal protein L24	unknown
CLST649257	PFAM:PF09479.3	hypothetical protein	Ruminococcus torques
CLST015630	COG:COG4206,KEGG:K02014	Outer membrane cobalamin receptor protein	unknown
CLST393957	KEGG:K01687,TIGR:TIGR00118,COG:COG0129,TIGR:TIGR00110	Dihydroxyacid dehydratase/phosphogluconate dehydratase	unknown
CLST236963	COG:COG0526,KEGG:K03671,TIGR:TIGR01068	Thiol-disulfide isomerase and thioredoxins	unknown
CLST200691		hypothetical protein	Bacteroides
CLST043585	KEGG:K01676,PFAM:PF05683.5,COG:COG1838	Tartrate dehydratase beta subunit/Fumarate hydratase class I, C-terminal domain	unknown
CLST039489	PFAM:PF07719.10,COG:COG0457,PFAM:PF00515.21	FOG: TPR repeat	Bacteroides
CLST024757	KEGG:K00789,PFAM:PF02773.9,COG:COG0192,TIGR:TIGR01034	S-adenosylmethionine synthetase	Prevotella
CLST058143	PFAM:PF11305.1	hypothetical protein	Bifidobacterium
CLST015000		hypothetical protein	unknown
CLST187525		hypothetical protein	unknown
CLST388352	COG:COG4166,TIGR:TIGR02294,KEGG:K02035	ABC-type oligopeptide transport system, periplasmic component	unknown
CLST151936	TIGR:TIGR00057,KEGG:K07566,PFAM:PF03481.6,COG:COG0009	Putative translation factor (SUA5)	unknown
CLST274828		hypothetical protein	unknown
CLST032212	KEGG:K00688,PFAM:PF11897.1,TIGR:TIGR02094,COG:COG0058	Glucan phosphorylase	Prevotella
CLST005737	NOG:NOG43717	Annotation not available	unknown
CLST017277		hypothetical protein	unknown
CLST074845	KEGG:K02906,TIGR:TIGR03626,COG:COG0087,TIGR:TIGR03625	Ribosomal protein L3	unknown
CLST211018		hypothetical protein	unknown
CLST148488	PFAM:PF07980.4	hypothetical protein	Bacteroides
CLST052289	NOG:NOG75757	Receptor	Bacteroides
CLST557279	NOG:NOG70642	Annotation not available	Bacteroides
CLST128938	NOG:NOG85887	Receptor	Bacteroides
CLST070447		hypothetical protein	Bacteroides
CLST049500	COG:COG3187,PFAM:PF03724.9	Heat shock protein	unknown
CLST246267		hypothetical protein	unknown
CLST006760	COG:COG0268,KEGG:K02968,TIGR:TIGR00029	Ribosomal protein S20	unknown
CLST121337	KEGG:K02986,COG:COG0522,TIGR:TIGR01017	Ribosomal protein S4 and related proteins	unknown
CLST069846		hypothetical protein	unknown
CLST112140	TIGR:TIGR01784	T_den_put_tspse: conserved hypothetical protein	unknown
CLST083381	NOG:NOG77793	Receptor	unknown
CLST005345	KEGG:K02913,PFAM:PF00471.13,COG:COG0267	Ribosomal protein L33	unknown
CLST122071	NOG:NOG76717,PFAM:PF07660.7,NOG:NOG78068	Annotation not available	unknown
CLST119304	COG:COG0291,TIGR:TIGR00001,KEGG:K02916	Ribosomal protein L35	Collinsella
CLST047941	COG:COG1629	Outer membrane receptor proteins, mostly Fe transport	unknown
CLST186178	KEGG:K00048,TIGR:TIGR02638,COG:COG1454	Alcohol dehydrogenase, class IV	unknown
CLST259598	COG:COG2033,KEGG:K00518	Desulfoferrodoxin	Collinsella aerofaciens
CLST087459	COG:COG4206	Outer membrane cobalamin receptor protein	Bacteroides
CLST082124		hypothetical protein	unknown
CLST434791		hypothetical protein	Prevotella copri
CLST020885	KEGG:K12574,TIGR:TIGR00649,COG:COG0595	Predicted hydrolase of the metallo-beta-lactamase superfamily	unknown
CLST065341		hypothetical protein	unknown
CLST076977		hypothetical protein	Bacteroides dorei

## Sheet: MP_UniqueMicrobial_CCDOnly
Cluster	Annotations	Predicted Protein	Predicted Taxa
CLST069918		hypothetical protein	unknown
CLST147944	TIGR:TIGR00382,COG:COG1219,KEGG:K03544	ATP-dependent protease Clp, ATPase subunit	unknown
CLST205442	COG:COG3958,KEGG:K00615,PFAM:PF02780.13,TIGR:TIGR00232	Transketolase, C-terminal subunit	unknown
CLST675195		hypothetical protein	unknown
CLST069818	TIGR:TIGR02977,KEGG:K03969,COG:COG1842	Phage shock protein A (IM30), suppresses sigma54-dependent transcription	unknown
CLST043170	COG:COG1109,PFAM:PF02878.9,KEGG:K01840,PFAM:PF02879.9	Phosphomannomutase	unknown
CLST081585	TIGR:TIGR02632,TIGR:TIGR01830,TIGR:TIGR02685,TIGR:TIGR01963,KEGG:K00068,TIGR:TIGR01832,COG:COG1028	Dehydrogenases with different specificities (related to short-chain alcohol dehydrogenases)	unknown
CLST021442	COG:COG0035,TIGR:TIGR01091,KEGG:K00761	Uracil phosphoribosyltransferase	unknown
CLST614586	KEGG:K02939,PFAM:PF01281.12,COG:COG0359,PFAM:PF03948.7	Ribosomal protein L9	Akkermansia muciniphila
CLST007859	KEGG:K06131,COG:COG1502,PFAM:PF00614.15	Phosphatidylserine/phosphatidylglycerophosphate/cardiolipin synthases and related enzymes	unknown
CLST602492	TIGR:TIGR02637	RhaS: rhamnose ABC transporter, rhamnose-binding protein	unknown
CLST137847	COG:COG0448,KEGG:K00975,TIGR:TIGR02092,TIGR:TIGR02091	ADP-glucose pyrophosphorylase	unknown
CLST291974		hypothetical protein	unknown
CLST005764	PFAM:PF00121.11,KEGG:K01803,COG:COG0149	Triosephosphate isomerase	Enterococcus
CLST110407	KEGG:K02032,TIGR:TIGR02769,TIGR:TIGR02982,COG:COG4608,TIGR:TIGR01846,TIGR:TIGR01193,TIGR:TIGR02770	ABC-type oligopeptide transport system, ATPase component	unknown
CLST095084	TIGR:TIGR02176,KEGG:K03737,COG:COG1013	Pyruvate:ferredoxin oxidoreductase and related 2-oxoacid:ferredoxin oxidoreductases, beta subunit	Clostridiales
CLST086482		hypothetical protein	Bifidobacterium animalis
CLST071926	KEGG:K00925,TIGR:TIGR00016,COG:COG0282	Acetate kinase	Bifidobacterium
CLST036519	TIGR:TIGR01192,TIGR:TIGR02673,TIGR:TIGR03415,TIGR:TIGR03797,COG:COG1136,TIGR:TIGR03265,TIGR:TIGR02982,TIGR:TIGR01166,TIGR:TIGR02203,KEGG:K02003,TIGR:TIGR03608,TIGR:TIGR01193,TIGR:TIGR02211,TIGR:TIGR03864,TIGR:TIGR02770,TIGR:TIGR02633	ABC-type antimicrobial peptide transport system, ATPase component	unknown
CLST006361	TIGR:TIGR01830,KEGG:K00046,TIGR:TIGR02415,TIGR:TIGR01832,COG:COG1028	Dehydrogenases with different specificities (related to short-chain alcohol dehydrogenases)	unknown
CLST680217	COG:COG0261,KEGG:K02888,TIGR:TIGR00061	Ribosomal protein L21	Clostridium bartlettii
CLST742823	KEGG:K04043,COG:COG0443,TIGR:TIGR02350	Molecular chaperone	unknown
CLST043894		hypothetical protein	unknown
CLST000134	COG:COG0459,TIGR:TIGR02348,KEGG:K04077	Chaperonin GroEL (HSP60 family)	Enterobacteriaceae
CLST084921	KEGG:K00266,COG:COG0493,TIGR:TIGR01316	NADPH-dependent glutamate synthase beta chain and related oxidoreductases	unknown
CLST205987	PFAM:PF02482.12,KEGG:K05808,COG:COG1544	Ribosome-associated protein Y (PSrp-1)	unknown
CLST748470		hypothetical protein	unknown
CLST029181		hypothetical protein	unknown
CLST503023	KEGG:K01006,TIGR:TIGR01828,COG:COG0574	Phosphoenolpyruvate synthase/pyruvate phosphate dikinase	Bacteria
CLST142722	TIGR:TIGR01187,KEGG:K02032,TIGR:TIGR02769,TIGR:TIGR01186,TIGR:TIGR00972,TIGR:TIGR02315,TIGR:TIGR03258,TIGR:TIGR01727,COG:COG4608,TIGR:TIGR00968,TIGR:TIGR00960,TIGR:TIGR02770	ABC-type oligopeptide transport system, ATPase component	Clostridiales
CLST228335	KEGG:K03615,TIGR:TIGR01945,COG:COG4656	Predicted NADH:ubiquinone oxidoreductase, subunit RnfC	Clostridium sp.
CLST131755	COG:COG0056,TIGR:TIGR00962,KEGG:K02111	F0F1-type ATP synthase, alpha subunit	unknown
CLST032613	COG:COG0642	Signal transduction histidine kinase	Bacteroides sp.
CLST125243	TIGR:TIGR01041,KEGG:K02118,COG:COG1156	Archaeal/vacuolar-type H+-ATPase subunit B	Catenibacterium mitsuokai
CLST130111	KEGG:K00656,TIGR:TIGR01255,COG:COG1882	Pyruvate-formate lyase	unknown
CLST159808		hypothetical protein	unknown
CLST646967	PFAM:PF03830.8,PFAM:PF03610.9,KEGG:K02794,COG:COG2893	Phosphotransferase system, mannose/fructose-specific component IIA	Firmicutes
CLST110853	TIGR:TIGR03346,COG:COG0542,TIGR:TIGR02639,PFAM:PF00004.22,PFAM:PF07724.7,KEGG:K03696,PFAM:PF02861.13	ATPases with chaperone activity, ATP-binding subunit	unknown
CLST097714	COG:COG1653,KEGG:K02027	ABC-type sugar transport system, periplasmic component	unknown
CLST028047	COG:COG3716,TIGR:TIGR00828,KEGG:K02796	Phosphotransferase system, mannose/fructose/N-acetylgalactosamine-specific component IID	unknown
CLST742091		hypothetical protein	unknown
CLST409952		hypothetical protein	unknown
CLST085987	COG:COG0205,TIGR:TIGR02482,KEGG:K00850	6-phosphofructokinase	unknown
CLST093041	KEGG:K02794,COG:COG3444	Phosphotransferase system, mannose/fructose/N-acetylgalactosamine-specific component IIB	unknown
CLST022663		hypothetical protein	unknown
CLST441564	COG:COG0642,KEGG:K00936	Signal transduction histidine kinase	unknown
CLST025246	KEGG:K01239,COG:COG1957,PFAM:PF01156.12	Inosine-uridine nucleoside N-ribohydrolase	unknown
CLST495770	COG:COG0673,KEGG:K00010	Predicted dehydrogenases and related proteins	unknown
CLST001123		hypothetical protein	unknown
CLST711930		hypothetical protein	unknown
CLST138053		hypothetical protein	unknown
CLST014494	COG:COG0150,KEGG:K01933,TIGR:TIGR00878	Phosphoribosylaminoimidazole (AIR) synthetase	unknown
CLST602900	COG:COG0098,KEGG:K02988,TIGR:TIGR01021	Ribosomal protein S5	Akkermansia muciniphila
CLST447241	PFAM:PF00162.12,COG:COG0126,KEGG:K00927	3-phosphoglycerate kinase	unknown
CLST246648	KEGG:K06077	hypothetical protein	unknown
CLST204836	NOG:NOG06369	Annotation not available	unknown
CLST000021	TIGR:TIGR00981,KEGG:K02950,COG:COG0048	Ribosomal protein S12	unknown
CLST112789		hypothetical protein	unknown
CLST096988		hypothetical protein	unknown
CLST270619	PFAM:PF05103.6,TIGR:TIGR03544	DivI1A_domain: DivIVA domain	unknown
CLST639025	COG:COG0039,TIGR:TIGR01759,KEGG:K00026	Malate/lactate dehydrogenases	Akkermansia muciniphila
CLST273533	COG:COG0080,TIGR:TIGR01632,KEGG:K02867	Ribosomal protein L11	Akkermansia muciniphila
CLST256922		hypothetical protein	unknown
CLST071351	KEGG:K02939,PFAM:PF01281.12,COG:COG0359	Ribosomal protein L9	Bifidobacterium
CLST010321	PFAM:PF00719.12,KEGG:K01507,COG:COG0221	Inorganic pyrophosphatase	Bifidobacterium
CLST251753	KEGG:K06147,TIGR:TIGR02204,COG:COG1132	ABC-type multidrug transport system, ATPase and permease components	Clostridiales
CLST152642		hypothetical protein	unknown
CLST664552	TIGR:TIGR01307,COG:COG0696,KEGG:K01834	Phosphoglyceromutase	unknown
CLST397428	NOG:NOG81174,KEGG:K00945	Protein involved in pyrimidine metabolism	unknown
CLST575956	TIGR:TIGR01251,KEGG:K00948	ribP_PPkin: ribose-phosphate diphosphokinase	unknown
CLST364323	TIGR:TIGR01293,COG:COG0667	Predicted oxidoreductases (related to aryl-alcohol dehydrogenases)	Bacteria
CLST656787		hypothetical protein	unknown
CLST409688		hypothetical protein	unknown
CLST396367		hypothetical protein	unknown
CLST397141	PFAM:PF00216.14	hypothetical protein	unknown
CLST036202	COG:COG0783,KEGG:K04047	DNA-binding ferritin-like protein (oxidative damage protectant)	Bifidobacterium
CLST103021	COG:COG3640,KEGG:K07321	CO dehydrogenase maturation factor	unknown
CLST435676		hypothetical protein	unknown
CLST360645		hypothetical protein	unknown
CLST717791	KEGG:K04043,COG:COG0443,TIGR:TIGR02350	Molecular chaperone	Akkermansia muciniphila
CLST130872	COG:COG3959,KEGG:K00615,PFAM:PF00456.14	Transketolase, N-terminal subunit	Subdoligranulum variabile
CLST088836		hypothetical protein	unknown
CLST072508	TIGR:TIGR03740,COG:COG1131,KEGG:K09687	ABC-type multidrug transport system, ATPase component	unknown
CLST178022	TIGR:TIGR00387,PFAM:PF01565.16,COG:COG0277,KEGG:K00104	FAD/FMN-containing dehydrogenases	Clostridium sp.
CLST055902	PFAM:PF00557.17,COG:COG0006,KEGG:K01271	Xaa-Pro aminopeptidase	unknown
CLST219673		hypothetical protein	unknown
CLST068986	COG:COG1653,KEGG:K02027	ABC-type sugar transport system, periplasmic component	Bifidobacterium
CLST000015	KEGG:K02518,COG:COG0361,TIGR:TIGR00008	Translation initiation factor 1 (IF-1)	unknown
CLST118105	PFAM:PF01268.12,COG:COG2759,KEGG:K01938	Formyltetrahydrofolate synthetase	unknown
CLST722073		hypothetical protein	unknown
CLST376256	TIGR:TIGR01515,COG:COG0296,KEGG:K00700	1,4-alpha-glucan branching enzyme	unknown
CLST740955	COG:COG1592,PFAM:PF02915.10	Rubrerythrin	unknown
CLST151102	COG:COG0031,TIGR:TIGR01139,KEGG:K01738,TIGR:TIGR01136	Cysteine synthase	Collinsella aerofaciens
CLST102185	TIGR:TIGR00060,COG:COG0256,KEGG:K02881	Ribosomal protein L18	Catenibacterium mitsuokai
CLST049064		hypothetical protein	unknown
CLST219809		hypothetical protein	unknown
CLST609538		hypothetical protein	unknown
CLST005863	TIGR:TIGR01169,COG:COG0081,KEGG:K02863	Ribosomal protein L1	Enterococcus faecium
CLST579561	KEGG:K02990,PFAM:PF01250.10,COG:COG0360	Ribosomal protein S6	unknown
CLST494762		hypothetical protein	Bifidobacterium
CLST434340		hypothetical protein	unknown
CLST667689	TIGR:TIGR00060,COG:COG0256,KEGG:K02881	Ribosomal protein L18	Akkermansia muciniphila
CLST225165		hypothetical protein	Bifidobacterium
CLST042863	PFAM:PF03993.5,NOG:NOG07532	Annotation not available	unknown
CLST539833		hypothetical protein	unknown
CLST725874		hypothetical protein	Akkermansia muciniphila
CLST014135		hypothetical protein	unknown
CLST014864	TIGR:TIGR00118,COG:COG0028,KEGG:K01652	Thiamine pyrophosphate-requiring enzymes [acetolactate synthase, pyruvate dehydrogenase (cytochrome), glyoxylate carboligase, phosphonopyruvate decarboxylase]	unknown
CLST010530	KEGG:K02356,COG:COG0231,TIGR:TIGR00038	Translation elongation factor P (EF-P)/translation initiation factor 5A (eIF-5A)	unknown
CLST751029		hypothetical protein	unknown
CLST114469	KEGG:K02906,TIGR:TIGR03626,COG:COG0087,TIGR:TIGR03625	Ribosomal protein L3	unknown
CLST205986	TIGR:TIGR01417,KEGG:K08483,COG:COG1080,PFAM:PF00391.16	Phosphoenolpyruvate-protein kinase (PTS system EI component in bacteria)	unknown
CLST540457		hypothetical protein	Clostridiales
CLST111637	KEGG:K02986,COG:COG0522,TIGR:TIGR01017	Ribosomal protein S4 and related proteins	unknown
CLST689027		hypothetical protein	unknown
CLST448415	PFAM:PF05816.4,COG:COG3853	Uncharacterized protein involved in tellurite resistance	unknown
CLST294349		hypothetical protein	unknown
CLST054915		hypothetical protein	unknown
CLST594361		hypothetical protein	unknown
CLST753186	TIGR:TIGR02176,KEGG:K03737,COG:COG0674	Pyruvate:ferredoxin oxidoreductase and related 2-oxoacid:ferredoxin oxidoreductases, alpha subunit	Clostridiaceae
CLST188571	COG:COG0008,TIGR:TIGR00440,KEGG:K01886	Glutamyl- and glutaminyl-tRNA synthetases	unknown
CLST488989		hypothetical protein	Akkermansia muciniphila
CLST547683	TIGR:TIGR00855,KEGG:K02935	L12: ribosomal protein L7/L12	Akkermansia muciniphila
CLST057272	PFAM:PF00673.14,COG:COG0094,KEGG:K02931	Ribosomal protein L5	unknown
CLST076624	KEGG:K00616,TIGR:TIGR00875,COG:COG0176,KEGG:K01636	Transaldolase	unknown
CLST223261	PFAM:PF00378.13,KEGG:K01715,COG:COG1024	Enoyl-CoA hydratase/carnithine racemase	Clostridium sp.
CLST099828		hypothetical protein	unknown
CLST115572	KEGG:K01610,COG:COG1866	Phosphoenolpyruvate carboxykinase (ATP)	unknown
CLST007499	PFAM:PF00958.15,TIGR:TIGR00884,TIGR:TIGR00888,COG:COG0518,KEGG:K01951,COG:COG0519	GMP synthase, PP-ATPase domain/subunit	unknown
CLST742350		hypothetical protein	unknown
CLST675306	KEGG:K03530,PFAM:PF00216.14,COG:COG0776	Bacterial nucleoid DNA-binding protein	Akkermansia muciniphila
CLST120523	KEGG:K07042,COG:COG0319,TIGR:TIGR00043	Predicted metal-dependent hydrolase	unknown
CLST128645	KEGG:K02112,COG:COG0055,TIGR:TIGR01039	F0F1-type ATP synthase, beta subunit	unknown
CLST020979		hypothetical protein	unknown
CLST323733		hypothetical protein	unknown
CLST116110	TIGR:TIGR01043,KEGG:K02117,COG:COG1155	Archaeal/vacuolar-type H+-ATPase subunit A	unknown
CLST197469	TIGR:TIGR01391,KEGG:K02316,COG:COG0358	DNA primase (bacterial type)	unknown
CLST103887	COG:COG3444,TIGR:TIGR00854,KEGG:K02745	Phosphotransferase system, mannose/fructose/N-acetylgalactosamine-specific component IIB	unknown
CLST133934	KEGG:K00262,PFAM:PF02812.11,COG:COG0334,PFAM:PF00208.14	Glutamate dehydrogenase/leucine dehydrogenase	unknown
CLST557685		hypothetical protein	unknown
CLST043466	TIGR:TIGR00855,KEGG:K02935,COG:COG0222	Ribosomal protein L7/L12	Clostridium
CLST394826		hypothetical protein	unknown
CLST105937	TIGR:TIGR02095,COG:COG0297,KEGG:K00703	Glycogen synthase	unknown
CLST738790		hypothetical protein	unknown
CLST202450	TIGR:TIGR01307,COG:COG0696,KEGG:K01834	Phosphoglyceromutase	unknown
