# Supplementary material for: Integrated Metagenomics/Metaproteomics Reveals Human Host-Microbiota Signatures of Crohn's Disease
Source: PLoS One. 2012 Nov 28;7(11):e49138. doi: 10.1371/journal.pone.0049138 (PMC3509130; doi:10.1371/journal.pone.0049138)
Supplement: Table S10 — Metaproteomic statistical comparison of spectra assigned to COGs identified across all samples. Three comparisons (worksheet 2–4) between different phenotypes (Healthy, ICD, and CCD) were performed with Wilson rank sum. A COG labeled with significant UP or DOWN has to satisfy these criteria: Q value (adjusted P value) less than 0.05, difference between medians of the two conditions greater than 5, more than 4 runs with greater than 5 spectral counts. (XLSX) [file pone.0049138.s007.xlsx]

## Sheet: Original_COGCounts
COG	6a_2	18b_2	16a_2	10a_1	15b_2	09a_2	18a_1	16a_1	09b_1	18b_1	09a_1	06a_3	10b_1	10b_2	15a_1	16b_3	15b_1	9b_2	06b_2	18a_2	06b_1	16b_2	10a_3	15a_2
COG0002	0	0	0	0	0	0	0	0	0	0	0	0	0	0	0	0	0	0	3.1	0	3.1	0	0	0
COG0004	0	0	0	0	0	0	0	0	0	0	0	0	0	2.2	0	3.6	0	0	0	0	0	3.6	0	0
COG0006	3.2	0	0	0	0	0	0	0	2	1.8	0	0	0	0	2	0	0	0	0	0	0	0	0	0
COG0008	0	0	2.1	0	1	0	0	0	0	0.9	1.8	0	0	0	0	3.6	0	0	3.1	0	5.1	1.8	0	0
COG0009	0	0	0	0	0	0	0	0	0	0	0	0	0	0	0	0	0	0	0	1.1	0	0	0	0
COG0011	2.1	0	0	0	0	0	0	0	0	0	0	0	2.2	3.3	0	0	0	0	0	0	0	0	0	0
COG0012	3.2	0	2.1	0	0	0	0	0	0	0	0	3.5	0	0	0	0	0	0	3.1	0	2	1.8	0	0
COG0013	5.3	0	0	0	0	0	0	0	0	0	0	2.4	0	0	0	0	0	0	0	0	0	1.8	0	0
COG0015	9.5	4.5	0	0	0	4.5	0	0	0	5.4	4.5	14.2	0	2.2	3	16.3	0	0	7.2	0	11.3	13.5	0	0
COG0016	0	0	0	0	0	0	0	0	0	0	0	2.4	0	0	0	0	0	0	0	0	0	0	0	0
COG0017	5.3	0	0	0	0	0	0	0	0	0	0	2.4	0	0	0	0	0	0	0	1.1	3.1	0	0	0
COG0018	6.3	0	0	0	0	0	0	0	0	0	0	0	3.3	2.2	0	0	0	0	0	0	0	0	0	0
COG0021	21.3	8.9	5.3	0	0	3.6	0	9	7.1	10.8	5.4	11.8	16.4	8.9	0	13.6	0	0	5.2	0	10.2	10.8	0	0
COG0028	0	0	0	0	0	1.8	0	0	0	0	0	0	0	0	0	0	0	0	0	0	0	0	0	0
COG0031	12.7	0	0	1.8	0	1.8	0	0	4	0	3.6	7.1	0	0	2	6.3	0	1	2.1	0	0	2.7	1.8	2.2
COG0033	3.2	2.7	0	0	0	1.8	0	0	0	0	1.8	2.4	6.6	4.5	0	0	0	0	0	0	2	0	0	0
COG0034	2.1	0	0	0	0	0	0	0	0	1.8	0	0	0	0	0	0	0	0	6.2	0	0	0	0	0
COG0035	13.8	0.9	0	0	0	0	0	0	2	0.9	0	14.2	0	0	0	1.8	0	0	0	0	0	1.8	0	0
COG0039	11.7	10.6	0	0	19.2	2.7	6.3	4.5	5	12.6	0	13	2.2	4.5	0	13.6	14.5	0	19.5	12	16.3	13.5	0	0
COG0041	6.4	0	0	9.1	0	3.6	5.3	0	4	0	2.7	8.2	6.6	7.8	8	9.1	0	0	7.2	7.6	3.1	11.7	10.1	10.6
COG0046	0	0	3.2	0	4	0	0	0	0	0	0	0	0	0	3	3.6	7.3	0	2.1	0	4.1	6.3	0	7.5
COG0047	20.2	6.3	5.3	0	0	0	5.3	0	6	6.3	0	15.3	7.7	5.6	6	13.5	4.1	0	23.6	8.7	20.5	10.8	0	6.4
COG0048	8.4	8	0	9.1	5	2.7	2.1	2.3	0	8.1	8.1	7.1	2.2	0	3	11.8	2.1	0	3.1	5.5	4.1	6.3	12.8	5.3
COG0049	38.3	40.9	32.8	18.2	23.4	24.5	11.6	18	19	48.5	26.9	46.1	30.8	33.4	15	48.9	21.7	13.8	20.6	10.9	32.7	44.1	19.2	33.1
COG0050	141.1	147.7	25.5	36.5	45.7	49.1	39.2	28.1	84.6	148.8	74.5	147.5	129.4	155.1	37	192.9	61.9	74.2	114.2	37.1	120.8	218.7	40.3	38.4
COG0051	34.9	17.8	17.9	24.6	17.2	21.7	11.6	22.5	23.1	16.2	16.2	42.4	30.8	38	29	68.9	21.7	16.8	22.6	12	28.6	50.4	32.1	26.7
COG0052	28.6	25.7	14.8	7.3	19.2	12.7	2.1	29.3	15.1	43	14.4	40	24.1	7.7	7	53.4	14.4	4.9	26.7	10.9	21.5	54.9	16.4	9.6
COG0054	0	0	0	0	0	0	0	0	0	0	2.7	2.4	8.8	3.3	3	0	0	0	3.1	0	7.2	0	0	3.2
COG0055	57.2	31.3	20.1	4.5	47.7	5.4	9.5	32.8	11	35.8	2.7	53.2	20.9	27.8	16	41.7	63.8	10.9	37.1	6.5	42.9	37.8	4.6	22.3
COG0056	30.8	4.5	13.8	20.1	2	0.9	0	12.3	2	6.3	3.6	29.4	12.1	17.8	11	9	5.1	1	8.2	2.2	10.1	1.8	27.5	9.6
COG0057	238.9	267.9	60.2	47.4	89.3	62.5	116.4	58.6	137.1	271.7	69.9	279.8	143.7	136	55	394.8	96.9	111.9	183.3	128.4	180.3	336.6	55.9	61.9
COG0058	23.4	1.8	7.4	6.4	13.2	0	10.6	11.3	0	3.6	0	15.4	2.2	2.2	2	5.4	5.2	0	41.2	5.4	36.8	6.3	6.4	0
COG0059	42.4	32.9	16.9	12.8	18.3	25.4	13.7	6.8	28.2	30.5	28.7	52	46.1	58	23	49.8	20.6	25.7	56.6	19.6	68.6	46.8	11	28.8
COG0060	11.6	4.5	0	0	0	0	0	0	0	0	0	8.3	0	0	0	2.7	0	0	2.1	0	2	3.6	0	0
COG0064	2.1	1.8	0	0	0	1.8	0	0	0	0	2.7	0	3.3	3.3	0	0	0	0	0	0	0	0	0	0
COG0065	0	0	0	0	0	0	0	0	0	0	0	3.5	0	0	0	0	0	0	3.1	0	0	2.7	0.9	0
COG0069	0	0	0	0	0	0	0	0	0	0	0	0	0	0	0	0.9	0	0	0	0	4.1	1.8	0	0
COG0071	33.9	11.5	4.2	3.6	5.1	10	0	6.8	8.1	19.8	9	23.7	0	6.7	36	27	7.2	0	7.2	3.3	8.1	19.8	3.7	48
COG0073	4.2	0	0	0	0	0	0	0	0	0	0	4.8	0	0	0	0	0	0	0	0	0	0	0	0
COG0076	19.1	0	0	0	4.1	0	7.4	0	3	0	5.4	18.9	7.7	6.7	0	0	4.1	5.9	2.1	12	7.1	0	0	1.1
COG0078	14.8	0	5.3	11	10.1	1.8	0	11.3	0	0	0	7.1	2.2	7.8	6	1.8	10.3	0	8.3	3.3	9.2	1.8	6.4	4.2
COG0080	26.6	39.2	14.8	17.4	26.3	11.8	22.3	13.6	13.1	43	12.6	36.6	39.5	30	18	40.8	27.8	17.8	35	20.7	44.1	35.1	21.1	30.9
COG0081	37.2	33.8	11.6	12.8	29.4	43.5	7.4	20.2	6	35.9	56.5	47.2	53.7	77	26	99.7	27.8	9	23.6	10.9	28.6	77.4	18.3	25.7
COG0082	0	0	0	0	4.1	0	2.1	0	0	0	0	0	0	0	0	0	3.1	0	2.1	0	0	0	0	0
COG0085	42.5	26.8	5.3	6.4	23.3	18.1	0	11.3	9.1	32.3	9.9	46.1	9.9	12.3	7	58.9	22.8	7	29.8	2.2	40.9	45	2.7	11.7
COG0086	71.2	28.6	5.3	12.8	18.3	17.2	4.2	5.7	7	26.1	15.2	67.5	20.9	13.3	9	42.5	31.9	7.9	43.2	2.2	33.8	44.1	13.8	13.9
COG0087	17	6.3	4.3	5.4	5.1	3.6	3.2	1.1	11.1	9	4.5	15.3	6.6	12.2	4	16.2	5.1	4	14.5	3.3	13.2	13.5	0	6.4
COG0088	27.5	18.7	82.3	4.5	35.5	14.5	2.1	94.6	5	21.6	7.2	27.1	37.3	45.7	8	38.1	31.9	0	51.5	5.5	62.4	43.2	5.5	17.1
COG0089	17	4.5	24.3	11	5.1	14.5	18	31.6	16.1	3.6	16.2	21.3	18.7	20.1	23	11.8	5.2	10.9	14.4	14.1	11.2	11.7	17.4	21.4
COG0090	20.2	17	10.6	10.9	5	3.6	6.4	14.6	2	16.2	7.2	17.6	13.2	10	10	19	3.1	0	12.3	9.8	13.2	27	7.3	5.3
COG0091	12.7	12.5	7.4	22.9	5.1	11.7	3.2	11.3	14	9.9	11.7	24.7	18.6	11.2	14	19	11.3	5	10.3	3.3	10.2	18	24.7	8.5
COG0092	63.7	32.9	3.2	7.3	14.1	22.6	2.1	6.7	8	33.2	17.9	37.7	22	22.3	18	45.3	16.5	6	34.9	6.5	22.5	40.5	9.1	29.9
COG0093	15.9	14.2	19	8.3	10.1	5.4	6.3	15.8	12	9.9	4.5	23.6	20.8	20.1	11	17.2	12.4	11.9	6.1	8.7	12.3	17.1	11	15
COG0094	46.7	33.8	20	21.9	21.3	22.6	21.1	18	15.1	27.9	23.3	26	29.6	23.5	26	49.8	23.7	5	26.9	16.3	31.7	61.2	24.7	28.8
COG0096	39.3	8.9	29.5	19.2	24.3	13.6	13.8	31.5	25.2	12.6	18.8	42.5	24.2	39	30	48.9	30.9	15.8	19.6	14.2	26.7	49.5	30.1	38.4
COG0097	22.2	2.7	7.4	6.4	5.1	7.2	0	5.6	12	3.6	6.3	16.5	9.9	2.2	13	26.2	8.2	5	10.3	7.7	9.2	27	9.2	13.9
COG0098	35	24	15.8	9.1	17.2	15.4	13.7	19.2	12.1	33.2	17	48.5	27.4	15.6	8	65.3	18.6	3	21.6	14.1	26.6	57.6	16.5	12.8
COG0099	13.8	20.5	12.6	10	6.1	20	2.1	7.9	0	15.3	13.5	8.2	13.2	13.3	8	22.7	8.3	0	6.2	3.3	5.1	27	12.8	7.5
COG0100	14.9	28.5	14.8	8.2	12.2	15.4	10.6	16.9	12.1	30.5	16.2	17.7	16.5	20.1	15	29	11.3	7	8.2	5.4	12.2	32.4	15.6	16
COG0102	24.4	8.1	6.3	10.9	6.1	9.1	3.2	6.8	7	9	9.9	18.9	20.9	20	9	18.1	11.3	4	13.4	10.9	12.3	26.1	8.2	13.9
COG0103	28.7	25.8	10.6	10	8.1	7.3	5.3	13.5	11	21.6	17	35.4	28.6	20	9	47.9	16.5	2	20.6	2.2	28.6	39.6	8.2	22.4
COG0104	13.8	3.6	0	0	3	9.1	0	0	3	4.5	5.4	14.1	7.7	10	0	9.9	7.2	5	14.5	0	14.3	7.2	1.8	0
COG0107	0	0.9	0	0	0	0	0	0	0	0.9	0	0	0	0	0	0	0	0	0	0	0	0	0	0
COG0111	2.1	0	0	0	0	0	8.5	0	0	0	0	4.7	0	0	0	0.9	0	0	0	17.4	4	0.9	0	0
COG0112	9.6	6.3	0	0	0	0	6.3	0	0	2.7	0	8.3	4.4	3.3	0	18	1	0	5.1	5.5	13.3	16.2	0	0
COG0115	6.3	6.2	0	0	1	0	0	0	4	4.5	1.8	2.4	2.2	3.3	0	7.2	1	2	7.2	0	5.1	6.3	0	0
COG0119	0	0	0	0	0	0	2.1	0	0	0	0	0	0	0	0	0	0	0	0	0	0	2.7	0	0
COG0120	0	0	3.2	0	0	0	0	3.4	0	0	4.5	0	0	4.5	0	0	0	0	4.1	0	0	0	0	0
COG0124	0	0	0	0	0	0	0	0	0	0	0	0	0	0	0	0	0	0	0	0	3.1	0	0	0
COG0126	77.4	42.6	49.6	24.6	21.3	24.5	10.5	43.9	43.3	40.4	29.6	64.8	100.9	99.2	16	67.9	23.7	23.8	91.7	15.2	81.9	67.5	28.4	11.7
COG0129	14.9	1.8	2.1	0	0	0	0	3.4	4	0.9	1.8	18.9	6.6	6.7	4	5.4	0	0	10.3	1.1	5.1	9.9	0	5.3
COG0131	2.1	0	0	0	0	0	0	0	0	0	0	0	0	0	0	0	0	0	0	0	0	0	0	0
COG0136	7.4	1.8	0	2.7	7.1	0.9	2.1	0	0	1.8	0.9	14.1	9.9	12.3	3	19	7.2	0	10.3	5.4	13.3	17.1	2.7	4.3
COG0137	6.3	23.2	0	0	0	0	0	0	0	26.9	0	4.8	2.2	0	0	13.5	0	2	5.2	0	2	9	0	0
COG0138	16	3.6	7.4	0	3	1.8	0	6.8	3	5.4	2.7	9.4	12.1	11.1	6	7.2	0	4.9	37.1	0	24.6	5.4	0	3.2
COG0140	0	0	7.4	0	0	0	0	11.3	0	0	0	0	4.4	3.3	0	0	0	0	0	0	0	0	0	0
COG0141	1.1	0	0	0	0	0	0	0	0	0.9	0	2.4	0	2.2	0	0	0	0	3.1	0	2	0	0	1.1
COG0143	2.1	0.9	0	0	0	0	0	0	0	0	0	2.4	0	0	2	0	0	0	5.1	0	9.2	0	0	0
COG0148	88.1	102.4	26.4	34.7	69	40.8	40.2	20.2	33.3	96.1	44.8	96.8	75.6	94.7	37	72.4	68.1	5	74.1	27.3	72.7	71.1	39.3	37.4
COG0149	34	11.6	12.7	8.2	30.5	10.9	11.6	15.8	15	14.4	10.8	33.1	24.2	24.6	38	40.7	44.3	14.9	35.1	15.2	41	31.5	13.7	42.7
COG0150	7.4	0	0	0	0	0	0	0	2	0	0.9	2.4	0	0	0	8.1	0	2	5.1	0	3.1	0	0	0
COG0151	2.1	0	4.2	0	2	0	0	3.4	0	0	0	3.5	0	0	0	0	0	0	8.2	0	8.2	0	0	0
COG0152	14.8	2.7	0	0	2	2.7	0	3.4	0	0.9	0.9	17.7	0	2.2	2	7.2	2.1	0	7.2	0	12.3	4.5	0	3.2
COG0153	0	5.3	2.1	0	0	0	0	2.3	0	4.5	0	3.5	0	0	0	12.7	0	0	0	0	3.1	9	0	0
COG0156	3.2	0	0	0	0	0	0	0	0	4.5	0	2.4	0	0	0	8.2	0	0	0	0	2	2.7	0	0
COG0165	0	0	0	0	0	0	0	0	0	0	0	1.2	2.2	0	0	0	0	0	0	0	1	0	0	2.1
COG0166	42.5	8	23.2	0	13.2	11.7	3.2	24.8	0	3.6	10.8	44.9	24.1	32.4	12	14.4	12.4	0	61.8	7.7	59.4	10.8	0	10.7
COG0167	0	0	2.1	0	2	0	5.3	0	0	0	0	2.4	0	0	0	3.6	3.1	0	0	4.4	0	5.4	0	0
COG0169	3.2	0	0	0	5.1	0	0	0	0	0	0	7.1	0	0	0	0	1	0	4.1	0	0	0	0	0
COG0172	7.4	6.3	0	0	6.1	2.7	2.1	0	3	3.6	8.1	0	0	2.2	0	10.8	14.4	0	7.2	5.4	6.2	13.5	0	0
COG0173	10.7	0.9	1.1	0	0	0	0	2.3	0	2.7	1.8	10.7	3.3	0	3	2.7	0	0	7.2	0	11.3	4.5	0.9	2.1
COG0174	12.7	7.2	6.3	0	0	5.4	0	7.9	0	9	5.4	7.1	13.2	14.5	0	1.8	2.1	0	4.1	3.3	5.1	2.7	0	0
COG0176	66.9	24.9	36.9	4.6	18.3	41.8	17.9	21.4	23.2	28.8	45.7	62.6	46.1	58	22	36.2	18.5	11.9	46.4	4.4	71.7	34.2	0	43.7
COG0180	0	0	0	0	0	0	0	0	0	0	0	0	0	0	0	1.8	0	0	0	0	0	0	0	0
COG0183	132.7	24	15.8	11.9	6.1	4.5	9.5	20.3	38.3	24.2	9	180.6	28.5	19	10	80.6	2.1	5.9	69	7.6	62.5	71.1	22	5.3
COG0184	25.4	11.6	7.4	23.7	9.1	8.1	12.7	9	4	17.1	4.5	18.9	17.6	24.5	10	11.7	13.4	7	8.2	14.1	12.3	14.4	16.4	14.9
COG0185	76.5	13.3	9.6	27.4	51.7	9	71.9	22.6	2	12.6	9	98.1	13.2	8.9	74	45.3	51.5	6.9	38.2	65.3	21.5	45.9	20.2	86.5
COG0186	9.6	6.3	11.6	10	5.1	10.9	7.4	15.8	2	7.2	12.6	8.2	8.8	5.6	7	9	4.1	6	0	6.6	5.1	11.7	18.3	6.4
COG0187	0	1.8	0	0	0	0	0	0	0	0	0	0	0	0	0	0	0	0	0	0	0	0	0	0
COG0188	4.2	1.8	0	0	0	0	0	0	0	0	0	0	0	0	2	0	0	0	3.1	0	0	0	0	0
COG0190	0	1.8	9.5	1.8	0	1.8	4.2	7.9	0	0	2.7	0	0	0	0	2.7	2.1	0	6.2	0	4.1	2.7	0	0
COG0191	72.2	41	25.4	21	24.3	39.9	14.8	31.5	22.2	54.7	34	86.2	46.1	33.4	25	100.5	19.6	15.8	65.9	20.7	54.2	90.9	22.9	29.9
COG0192	5.4	2.7	2.1	0	0	2.7	0	0	1	4.5	2.7	5.9	1.1	2.2	0	9	0	2	3.1	0	3.1	11.7	1.8	3.2
COG0195	2.1	1.8	3.2	0	0	0	0	0	0	1.8	1.8	0	0	5.6	0	2.7	0	0	5.2	0	7.2	1.8	0	0
COG0197	7.4	14.3	4.2	6.4	0	8.1	4.2	10.2	3	17.1	4.5	0	6.6	0	0	30.8	0	2	9.3	5.5	4	20.7	10	0
COG0198	10.6	15.1	23.2	10.9	10.1	10	4.2	33.9	9.1	12.6	9.9	20	21.9	19	13	0	12.4	8.9	8.3	15.3	11.3	0	11.8	9.6
COG0199	0	3.6	1.1	3.6	0	0	5.3	0	0	1.8	0	0	0	0	0	8.2	0	0	0	0	0	5.4	4.5	0
COG0200	2.1	6.3	3.2	6.4	8.1	0	4.2	2.3	0	7.2	10.8	4.8	20.9	14.5	2	19.9	0	2	7.2	3.3	9.2	18	16.5	6.4
COG0202	31.9	16.9	5.3	2.7	8.1	9	0	14.7	6	18	8.1	30.7	13.2	6.7	7	19	14.4	3	16.5	4.4	14.3	23.4	5.4	7.5
COG0203	25.5	18.7	36.9	26.5	20.3	17.2	19.1	40.6	8	18	14.4	26	27.5	25.6	30	27.1	26.8	5	15.4	20.7	23.5	29.7	28.4	34.2
COG0205	47.7	13.4	5.3	6.4	10.1	4.5	20	4.6	2	5.4	6.3	66.1	2.2	5.6	5	13.6	7.2	0	22.6	22.9	22.4	8.1	8.3	4.2
COG0206	37.1	2.7	0	1.8	2	3.6	0	0	6	6.3	1.8	48.4	5.5	5.5	24	5.4	0	0	2.1	0	2	17.1	0	24.6
COG0209	5.3	0	0	0.9	0	0	0	0	0	0	0	0	0	0	0	2.7	0	0	0	0	0	1.8	0	0
COG0211	4.2	4.4	16.9	13.6	8.1	0	0	11.3	3	3.6	3.6	2.4	13.2	11.2	6	0	0	3	8.3	7.6	7.1	3.6	9.1	6.4
COG0213	2.1	0	0	0	0	0	0	0	0	0	0	0	0	0	0	0	0	0	0	0	0	0	0	0
COG0214	0	0.9	0	2.7	0	2.7	0	0	2	2.7	7.2	0	0	0	0	0	0	0	2.1	0	0	0	4.6	0
COG0215	0	0	0	0	0	0	0	0	0	0	0	0	0	0	0	0	0	0	1	0	0	0	0	0
COG0216	0	0	0	0	0	0	0	0	0	0	0	0	0	0	0	0	0	0	2.1	0	2	0	0	0
COG0217	0	0	0	0	0	0	0	2.3	0	0	1.8	2.4	0	3.3	0	0	0	0	0	0	0	1.8	0	0
COG0221	0	0	0	0	0	1.8	0	0	0	0	1.8	0	0	0	0	0	0	0	0	0	0	0	0	0
COG0222	83.9	67.7	53.9	51.1	83.3	29	78.2	64.2	49.4	55.6	38.5	83.9	103.1	75.9	42	71.5	80.4	32.7	57.6	70.7	51.2	90.9	50.4	79.1
COG0224	6.3	0	0	5.5	0	0	0	0	0	0	1.8	2.4	0	0	0	0	0	0	0	0	0	0	3.7	0
COG0227	2.1	0	0	0	0	0	0	0	0	0	0	0	0	0	0	0	0	0	3.1	0	0	0	0	0
COG0228	19.2	8.9	4.2	14.6	3	9	0	16.9	10.1	5.4	14.4	15.3	21.9	29	3	1.8	0	7.9	7.2	10.9	8.2	4.5	16.4	5.3
COG0230	0	0	0	1.8	0	0	0	0	0	0	0	0	0	0	0	0	0	0	0	0	0	0	0	0
COG0231	6.4	1.8	2.1	0	0	0.9	0	0	5	0.9	0	4.7	0	0	0	5.4	0	0	5.1	0	7.2	8.1	0	2.1
COG0233	8.4	2.7	5.3	0	2	7.2	0	4.5	2	0	6.3	2.4	5.5	13.4	3	2.7	0	0	3.1	0	0	1.8	2.7	5.3
COG0234	43.6	11.6	27.5	34.7	42.6	19	32.8	48.4	31.2	13.5	18.8	46	40.5	50.3	57	19	50.5	24.7	21.7	25	23.6	11.7	33.9	59.8
COG0235	35	0.9	4.2	4.6	2	2.7	2.1	2.3	7.1	1.8	5.4	29.5	6.6	13.4	15	6.3	4.1	5.9	9.2	4.4	15.3	7.2	4.6	19.2
COG0238	8.5	4.5	14.8	14.5	2	6.3	2.1	12.4	6	7.2	6.3	17.7	8.8	17.8	7	9.9	0	2	2.1	2.2	2	7.2	17.3	0
COG0243	0	4.4	0	0	0	0	0	0	0	1.8	0	0	0	0	0	0	0	0	0	0	0	0	0	0
COG0244	29.7	22.2	15.8	14.5	20.2	14.5	12.7	13.6	4	32.3	12.5	35.5	15.4	33.5	20	48	49.5	4.9	25.7	16.3	29.7	57.6	13.6	31
COG0245	3.2	0	0	0	0	0	0	0	0	0	0	2.4	0	0	0	0	0	0	0	0	0	0	0	0
COG0246	65.8	2.7	0	5.5	0	0.9	0	0	0	2.7	0	77.8	13.2	10	0	6.3	0	3	2.1	0	8.2	9	2.7	4.2
COG0250	3.2	0	0	0	0	2.7	0	2.3	0	0	1.8	2.4	0	0	0	4.5	0	0	4.1	0	1	0	0	0
COG0251	0	0	2.1	0	2	12.7	2.1	2.3	0	0	9.9	0	7.7	8.9	11	3.6	0	0	2.1	0	2	0	2.7	10.7
COG0254	2.1	2.7	0	1.8	0	0	4.2	0	2	2.7	0	2.4	0	0	0	0	0	0	0	5.4	0	0	1.8	4.3
COG0255	17.9	13.4	17.9	24.7	2	10.9	17.9	30.4	12.1	8.1	12.6	7.1	23	22.3	4	1.8	10.3	14.8	0	23.9	3.1	6.3	19.1	13.9
COG0256	31.8	4.5	11.7	14.6	12.1	9	16.9	21.4	10	14.4	12.6	31.9	28.5	38	37	20.8	7.3	9.9	11.4	20.8	9.2	16.2	18.3	44.8
COG0257	0	0	0	0	0	0	0	0	0	0	0	0	0	0	0	0	0	0	0	0	0	0	3.7	0
COG0261	23.4	0	14.8	9.1	0	7.2	4.2	12.4	7	4.5	9	27.1	17.6	33.5	11	6.3	0	11	6.2	4.4	8.2	5.4	9.1	13.9
COG0264	22.2	7.1	43.3	2.7	226.3	7.3	596.6	41.7	4	5.4	3.6	20	21.9	30.1	0	19.8	237	0	160.6	617.8	129.1	21.6	3.6	0
COG0265	19.1	0	0	0	1	0	3.2	2.3	0	1.8	0	22.4	0	2.2	33	2.7	2.1	0	5.1	5.4	5	0.9	0	43.7
COG0267	0	1.8	0	4.6	0	0	2.1	0	0	0	0	0	0	2.2	0	0	0	0	0	4.4	0	0	0	4.3
COG0268	9.6	0	11.6	8.1	2	15.4	5.3	12.4	8	0	7.2	3.5	6.6	10	11	1.8	2.1	4	3.1	7.7	7.2	0.9	16.5	8.5
COG0272	0	0	0	0	0	0	0	0	0	0	0	0	0	0	0	0	0	0	0	0	0	0	1.8	0
COG0274	2.1	0	0	0	0	0	0	0	0	0	0	0	0	0	0	0	0	0	0	0	0	0	0	0
COG0277	0	3.6	0	0	0	2.7	2.1	0	0	1.8	4.5	0	2.2	2.2	0	1.8	0	0	0	2.2	0	0	0	0
COG0280	65.9	32.9	64.3	1.8	124.7	10.9	116.4	55.1	9	34.1	5.4	47.2	7.7	14.5	87	65.1	122.7	0	57.6	102.3	66.6	78.3	5.5	103.6
COG0281	6.3	0	0	0	0	3.6	3.2	0	0	2.7	2.7	7.1	0	0	4	5.4	2.1	0	6.2	0	2	3.6	2.7	3.2
COG0282	23.3	14.3	10.6	1.8	3	2.7	0	6.8	0	11.7	2.7	35.5	15.4	24.5	1	15.3	0	3	17.4	0	21.5	9.9	4.5	1.1
COG0284	5.3	0	5.3	0	0	0	0	4.5	2	0	0	2.4	0	0	0	0	4.1	0	7.2	0	10.2	2.7	0	0
COG0289	0	0	0	0	0	0	0	0	0	0	0	0	0	3.3	0	0	0	0	2.1	0	0	0	0	0
COG0290	0	0	2.1	0	0	0	0	0	0	0	0	0	3.3	8.9	0	0	0	0	0	0	3.1	0	0	0
COG0291	4.2	0	0	0	0	0	0	0	0	0	0	0	0	0	0	1.8	0	0	0	0	0	0	1.8	0
COG0292	0	6.2	3.2	21	2	6.3	2.1	4.6	5	4.5	7.2	8.3	9.9	2.2	23	13.5	2.1	3	7.2	0	7.2	8.1	26.6	26.7
COG0296	41.4	0	2.1	0	0	0.9	0	0	0	0	0	36.5	0	0	0	0	0	0	6.2	0	8.2	1.8	0	0
COG0297	10.6	0	0	0	0	0	0	0	3	0	0.9	5.9	0	0	0	0	0	2	10.3	0	7.1	0	0	0
COG0317	4.2	0	0	0	0	0	0	0	0	1.8	0	2.4	0	0	2	5.4	0	0	1	0	0	3.6	0	3.2
COG0319	0	0	0	0	0	0	0	0	2	0	0	0	0	0	0	0	0	0	0	0	0	0	0	0
COG0323	3.2	1.8	0	9.1	0	0	0	0	0	1.8	0	0	0	0	0	0	0	0	0	0	0	0	7.3	0
COG0326	34	13.4	0	1.8	12.2	6.3	11.6	0	3	5.4	7.2	17.8	2.2	2.2	10	1.8	13.4	0	51.5	18.5	46.1	7.2	0	13.8
COG0329	19	3.6	12.6	16.5	18.2	6.3	13.7	10.2	7	4.5	6.3	10.6	15.4	8.9	12	19.9	13.4	3	12.3	14.1	12.2	12.6	15.6	20.3
COG0330	23.3	9.8	3.2	0	3	0	0	11.3	0	9.9	0	21.3	20.9	27.9	7	11.8	0	3	11.4	0	13.3	3.6	6.4	5.3
COG0334	132.5	66	22.2	31	51.7	35.3	77.1	28.2	8	72.7	37.6	115.7	46.1	53.5	101	111.3	50.6	3	147.2	71.9	154.5	107.1	21.9	100.4
COG0335	9.5	13.4	9.5	8.2	8.1	17.3	7.4	11.3	9.1	13.5	14.4	9.4	28.6	29.1	11	20.8	6.2	9	22.6	3.3	25.5	19.8	15.5	12.8
COG0339	0	0	13.8	0	14.2	0	7.4	11.3	0	0	0	0	0	0	9	0	9.3	0	0	9.8	0	0	0	15
COG0341	0	0	0	0	0	0	2.1	0	0	0	0	0	0	0	0	0	3.1	0	0	0	0	0	0	0
COG0342	0	3.6	0	0	0	0	0	0	0	2.7	0	0	0	0	0	2.7	0	0	0	0	0	2.7	0	0
COG0345	2.1	0	0	0	2	0	0	0	0	0	0	0	0	0	0	0	0	0	0	0	0	0	0	0
COG0347	0	0	0	0	0	0	0	0	0	0	0	0	3.3	5.6	0	0	0	0	0	0	0	0	0	0
COG0352	0	0	2.1	0	0	0	0	2.3	0	0	0	0	0	0	0	0	0	0	0	0	0	0	0	0
COG0355	0	0	0	0	0	0	0	3.4	0	0	0	0	0	0	0	0	0	0	0	0	0	0	0	0
COG0358	8.5	0	0	0	1	0.9	0	0	0	0	0.9	3.5	0	0	0	0	0	0	0	0	0	0	0	0
COG0359	6.4	0	11.6	2.7	2	13.6	0	12.4	3	1.8	9.9	12.9	35.1	15.6	2	2.7	0	4	7.2	0	6.1	1.8	2.7	11.8
COG0360	9.6	2.7	29.6	20.1	8.1	12.7	5.3	33.8	17.2	3.6	13.5	14.2	25.2	33.5	1	6.3	5.2	16.8	6.2	6.6	8.1	5.4	24.6	5.3
COG0361	0	0	4.2	0	0	0	0	0	2	0	0	0	3.3	2.2	0	0	0	2	0	0	2	0	2.7	0
COG0363	8.4	10.6	0	0	0	0	0	2.3	0	9	0	7.1	0	0	0	6.3	0	0	6.3	0	2	10.8	0	0
COG0366	13.7	0.9	21.1	19.2	16.2	0	6.3	14.7	0	1.8	0	0	4.4	0	5	0	21.6	0	0	3.3	6.1	0	21.1	6.4
COG0370	9.5	1.8	0	0	0	0	2.1	0	0	0	0	8.2	2.2	2.2	0	6.3	0	0	0	1.1	1	6.3	1.8	2.1
COG0371	0	0	0	0	0	0	0	0	0	0	0	0	0	0	0	0	0	0	2.1	0	0	0	0	0
COG0372	12.7	3.6	0	0	0	0	0	0	0	7.2	0	8.2	3.3	0	0	3.6	0	0	5.2	0	0	3.6	0	4.3
COG0383	3.2	0	0	0	0	0	0	0	0	0	0	3.5	0	0	0	0	0	0	0	0	0	0	0	0
COG0389	0	0	0	2.7	0	0	0	0	0	0	0	0	0	0	0	0	0	0	0	0	1	0	0	0
COG0393	0	0	0	0	0	0	0	0	0	0	0	0	7.7	10	3	0	0	0	0	0	0	0	0	0
COG0395	2.1	0	4.2	2.7	2	0	0	2.3	0	0	0	1.2	4.4	3.3	5	0	2.1	0	4.1	0	4.1	0	6.4	0
COG0399	2.1	0.9	0	0	0	0	0	0	0	0	0	5.9	0	1.1	0	0	0	0	0	0	0	0	0	0
COG0403	2.1	3.6	0	0	4.1	0	3.2	0	0	4.5	0	3.5	0	0	0	0	2.1	0	8.2	5.4	8.2	0	0	0
COG0410	0	0	0	0	0	0	0	0	0	0	0	0	0	2.2	0	0	0	0	0	0	0	0	0	0
COG0413	0	0	0	1.8	0	0	0	0	0	0	0	0	2.2	0	0	0	0	3	0	0	2	1.8	1.8	0
COG0414	2.1	0	0	0	0	0	0	0	0	0	0	0	0	0	0	0	0	0	0	0	0	0	0	0
COG0423	7.4	4.5	2.1	0	2	0.9	0	3.4	0	4.5	0.9	2.4	2.2	4.4	1	9.9	0	2	4.1	0	2	9.9	0	2.1
COG0426	0	0	0	1.8	0	0	5.3	0	0	0	0	3.5	0	0	0	0	0	0	0	4.4	2	0	0	0
COG0427	22.3	1.8	6.3	0	6	0	10.6	11.3	0	2.7	0	27.1	0	0	0	0	2.1	0	21.6	5.4	20.4	3.6	0	1.1
COG0436	5.3	1.8	3.2	0	0	0	0	5.6	0	0	0	9.4	5.5	2.2	3	1.8	0	0	10.3	0	17.3	3.6	0	2.1
COG0438	2.1	0	0	0	0	0	0	0	0	0	0	0	0	0	0	0	0	0	0	0	0	0	0	0
COG0440	3.2	0	0	0	9.1	0	0	0	3	0	0	5.9	0	0	0	0	8.2	0	4.1	0	5.1	0	0	0
COG0441	5.3	7.1	0	1.8	17.3	0	0	0	0	4.5	0	7.1	4.4	4.5	0	11.7	22.7	0	11.3	0	8.2	4.5	0	0
COG0442	9.5	0	0	0	4.1	0	0	2.3	0	0	0	3.5	0	2.2	0	2.7	2.1	0	6.2	0	4.1	3.6	0	0
COG0443	121.1	53.5	27.5	25.4	61.9	21.7	11.6	26	75.6	63.6	25.1	127.4	51.6	49	61	72.5	70	42.6	48.4	15.3	59.4	87.3	31	72.6
COG0444	8.5	0	2.1	0	14.2	0	5.3	0	0	0	0	2.4	0	0	10	0.9	18.6	0	0	5.4	0	0	0	8.5
COG0446	0	0	0	0	0	0	0	0	0	0	0	0	0	0	0	1.8	0	0	0	0	0	1.8	0	1.1
COG0448	36.2	3.6	4.2	0	14.1	0.9	2.1	5.7	2	4.5	0.9	27.2	7.7	6.7	2	16.2	5.2	10.9	24.8	2.2	31.7	8.1	2.7	8.4
COG0449	0	1.8	0	0	0	0	0	0	0	1.8	0	0	0	0	0	0	0	0	0	0	2	0	0	0
COG0450	40.3	3.6	0	0	0	0	0	0	0	5.4	0	47.2	0	0	0	1.8	0	0	0	0	0	0	0	2.1
COG0451	0	2.7	0	0	0	0	0	0	0	0	0	0	0	0	0	3.6	0	0	1	0	2	1.8	0	0
COG0452	1.1	2.7	0	0	0	0	0	0	0	3.6	0	0	0	0	0	0	0	0	0	0	5.1	0	0	0
COG0457	0	0	0	0	0	0	0	0	0	0	0	0	0	0	0	0	0	0	0	0	0	0	0	1.1
COG0458	12.7	9.8	0	0.9	3	0	0	0	0	7.2	0	17.8	2.2	4.5	0	5.4	5.2	0	17.5	0	31.7	11.7	0	2.1
COG0459	289.7	139.7	60.2	102.2	108.5	59.8	118.5	76.6	109.8	167.7	62.7	317.5	152.3	182.9	179.9	131.3	120.7	73.3	149.3	103.4	188.6	135	98.1	237.2
COG0461	3.2	0	0	0	0	0	0	0	3	0	0	3.5	0	0	6	1.8	2.1	0	6.2	0	7.1	1.8	0	8.5
COG0462	5356.7	4443.9	4630.8	4305.8	6134	6206.1	5705.3	4823.1	3702.7	4663.5	5538.4	5547.6	4186.9	4475.9	5438.3	4262.9	6027.9	3285.1	5795	6892.4	5475.8	3961.6	4591.2	5983.1
COG0465	10.6	2.7	2.1	0	4	0	0	0	0	8.1	0	13	1.1	2.2	0	5.4	2.1	0	5.1	0	3.1	6.3	0	0
COG0468	5.3	0.9	0	0	0	0	0	0	0	0	0	4.8	2.2	0	0	2.7	0	0	3.1	0	3	1.8	0	0
COG0469	14.9	8.9	9.5	0	3	10.9	17	11.3	5	11.7	10.8	15.3	18.6	22.3	3	0	2.1	0	8.2	13.1	8.2	0	0	2.1
COG0473	6.4	0	0	0	0	0	0	2.3	0	0	0	0	0	2.2	0	5.4	0	0	3.1	0	2	0	3.7	4.3
COG0474	3.2	0	0	0	0	0	0	0	0	0	0	3.5	2.2	4.5	2	0	0	0	0	0	2	0	0	0
COG0479	14.9	4.4	17.9	0	22.3	0	67.7	16.9	0	9.9	0	14.2	0	0	32	13.6	26.8	0	20.6	57.6	15.4	11.7	0	52.3
COG0480	142.2	113	58	17.3	34.5	52.6	52.9	76.5	31.1	130.2	50.3	136.9	64.8	91.5	45	117.7	38.1	26.9	90.5	56.6	108.6	120.6	17.4	58.8
COG0484	10.6	5.3	6.3	0	27.3	0	25.4	3.4	0	7.2	0	8.3	0	0	22	0	19.6	0	6.2	30.5	0	1.8	0	13.8
COG0486	0	0	0	0	0	0	0	0	0	0	0	0	0	0	0	0	0	0	0	0	0	0	0	1.1
COG0488	2.1	0	0	0	0	0	0	0	0	0	0	2.4	0	0	2	0	0	0	0	0	0	0	0	3.2
COG0489	0	0	0	0	0	0	0	0	0	0	0	0	2.2	0	0	1.8	0	0	0	0	0	0	0	2.1
COG0492	0	0.9	0	0	0	0	0	0	0	0.9	0	0	0	0	0	0	4.1	0	0	0	0	0	0	0
COG0493	2.1	2.7	11.6	0	0	0	5.3	13.6	7	0.9	0	1.2	5.5	6.7	4	0	1	0	6.2	6.5	7.2	2.7	0	8.5
COG0495	2.1	0	0	0	0	0	0	0	0	0	0	3.6	0	0	0	0	0	0	0	0	2	0.9	0	0
COG0498	3.2	0	0	0	0	0	0	2.3	0	3.6	0	0	0	2.2	0	2.7	0	0	8.2	0	8.1	0	1.8	3.2
COG0503	0	0	1.1	0	0	0.9	0	0	1	0	1.8	0	0	0	0	0	0	0	0	0	4	0	0	0
COG0504	0	0	0	0	0	0	0	1.1	0	0	0	0	0	0	0	1.8	0	0	6.2	0	4.1	1.8	0	0
COG0505	0	0	0	0	0	0	0	0	0	0	0	0	0	0	0	1.8	0	0	4.1	0	4.1	0	0	0
COG0511	4.2	4.4	0	0.9	0	0.9	0	0	0	0.9	0	8.3	0	0	0	0	0	0	0	0	0	0	1.8	0
COG0514	0	0	0	0	0	0	0	0	0	0	0	0	0	0	0	1.8	0	0	0	0	0	0	0	0
COG0515	9.6	1.8	0	0	0	0	0	0	0	0	0	7.1	0	0	0	0.9	0	0	0	0	0	0	0	0
COG0516	9.6	11.5	3.2	0.9	2	6.3	0	2.3	7	10.8	0	17.7	17.6	23.4	0	3.6	0	3	10.2	1.1	14.3	5.4	0.9	2.1
COG0517	24.5	8.9	13.7	6.4	21.3	12.7	29.6	15.8	3	13.5	8.1	25.9	6.6	17.9	11	18.1	30.9	0	37.1	30.4	47.1	12.6	9.2	17.1
COG0518	45.7	1.8	3.2	0	0	0.9	7.4	3.4	0	0	0	41.3	0	2.2	4	2.7	0	0	5.1	8.7	6.1	1.8	4.6	10.7
COG0521	22.3	0	0	0	0	0	0	0	0	0	0	20.1	0	0	0	0	0	0	10.3	0	3.1	0	0	0
COG0522	31.9	21.3	3.2	10	6.1	20.8	10.6	5.7	9	24.3	18.9	44.9	19.8	25.7	9	34.4	16.5	11.9	17.5	9.8	23.6	32.4	9.2	16
COG0523	0	3.6	0	0	1	0	2.1	0	3	0	0	4.8	3.3	2.2	0	2.7	0	0	5.1	0	9.2	0	0	3.2
COG0524	41.3	0	5.3	0	5.1	0	11.6	5.7	2	0	0	37.7	0	0	18	8.1	4.1	3	14.5	9.8	9.2	8.1	0	16
COG0525	2.1	0	0	0	0	0	0	0	0	0	0	4.8	4.4	0	7	0	0	0	7.2	2.2	7.1	0.9	0	5.3
COG0526	0	3.6	5.3	1.8	11.2	0	8.4	10.2	0	6.3	0	4.7	3.3	5.6	6	6.3	9.3	0	0	10.9	0	1.8	3.6	7.4
COG0527	11.7	4.4	0	0	0	0	0	0	0	1.8	0	17.7	0	3.3	0	4.5	0	0	3.1	0	4.1	3.6	0	0
COG0528	4.2	0	0	0	0	0	0	2.3	0	0	0	3.5	0	2.2	0	0	0	0	2.1	0	2	0	0	0
COG0532	3.3	2.7	0	0	5.1	0	0	0	0	0.9	0	2.4	3.3	0	3	4.5	2.1	0	11.3	0	0	4.5	0	18.2
COG0533	8.5	0	0	6.4	0	1.8	7.4	0	5	2.7	0	2.4	15.4	20.1	0	16.3	0	3	3.1	16.3	7.1	10.8	10.1	2.1
COG0535	0	0	0	4.5	0	0	0	0	0	0	0	0	0	0	2	4.5	0	0	0	0	2	5.4	3.7	0
COG0537	0	0	0	0	0	0	0	0	0	0.9	0	0	0	0	0	0	0	0	0	0	0	0	0	0
COG0538	3.2	0.9	0	0	2	0	0	4.5	2	0	0	2.4	3.3	3.3	0	8.1	2.1	0	6.2	0	6.1	3.6	0	0
COG0539	72.3	17.7	28.5	6.4	14.2	9	9.5	31.6	14.1	18	19.8	69.6	42.8	29	12	25.3	16.5	10.9	44.3	14.2	41.9	30.6	7.3	37.4
COG0540	8.5	1.8	0	0	9.1	2.7	0	0	0	0	3.6	5.9	2.2	4.4	6	1.8	2.1	0	4.1	0	7.2	2.7	0	0
COG0542	5.3	7.1	0	0	0	0	5.3	1.1	1	9.9	1.8	4.7	3.3	4.5	0	4.5	0	0	4.1	0	1	3.6	0	1.1
COG0543	5.3	0.9	3.2	0	0	1.8	2.1	0	0	1.8	2.7	6	1.1	0	3	3.6	0	0	3.1	2.2	8.1	5.4	0	0
COG0544	23.4	2.7	2.1	4.5	0	8.2	0	4.5	4	7.2	8.1	10.6	12.1	13.4	0	8.1	0	0	4.1	0	3.1	10.8	0	0
COG0545	13.8	4.5	16.9	0	7.1	1.8	2.1	11.3	1	12.6	0	13	0	2.2	5	8.1	13.4	0	13.4	0	10.2	7.2	0	4.3
COG0549	8.5	0	0	0	0	0.9	0	2.3	0	0	0	7.1	2.2	2.2	0	3.6	0	0	3.1	0	5.1	2.7	0	0
COG0550	0	0	0	0	5.1	0	0	0	0	0	0	0	0	0	0	0	0	0	0	0	0	1.8	0	0
COG0554	0	0	0	0	0	0	0	0	0	0	0	0	0	0	2	0	0	0	0	0	0	0	0	0
COG0562	0	0	0	0	0	0	0	0	0	3.6	0	0	0	0	0	0	0	0	2.1	0	0	0	0	0
COG0563	8.5	5.3	0	1.8	0	2.7	6.3	0	0	7.2	5.4	5.9	0	0	3	7.2	0	0	10.3	5.4	6.1	4.5	0	2.1
COG0566	0	1.8	0	0	0	0	0	0	0	1.8	2.7	0	2.2	0	0	0	0	0	0	0	0	0	0	0
COG0568	1.1	0	6.3	7.3	2	1.8	0	5.6	0	0	2.7	7.1	0	4.5	0	2.7	2	0	3.1	0	0	1.8	2.7	2.1
COG0574	173.2	183.4	38	42.9	30.4	73.4	9.5	40.5	68.5	183.8	74.4	223	61.4	87	33	297.9	36.1	55.4	146.2	6.5	150.5	283.5	43.1	36.3
COG0579	0	0	0	0	0	0	0	0	0	0	0	0	0	0	0	0	0	0	0	0	0	0.9	0	0
COG0588	4.2	6.2	5.3	0	0	6.3	0	3.4	0	7.2	9.9	2.4	12.1	16.7	0	2.7	0	2	5.2	3.3	4.1	0	0	0
COG0589	0	0	0	0	0	0	0	4.5	3	0	0	3.5	3.3	6.7	0	1.8	0	0	0	0	0	0	0	0
COG0595	0	0	0	0	0	0	0	1.1	1	0	0	4.8	0	0	0	0	0	0	5.1	1.1	5.1	0	0	0
COG0605	0	0	0	0	0	0	0	0	0	0	0	5.9	0	0	0	0	0	0	0	0	0	0	0	0
COG0614	0	0	0	0	0	0	0	0	0	0	0	0	0	0	0	0	0	0	0	0	0	0	0	1.1
COG0616	0	0	0	0	6.1	0	2.1	3.4	0	0	0	0	0	0	6	0	3.1	0	0	4.4	2	0	0	0
COG0620	0	0	0	0	0	0	0	0	0	0	0	0	5.5	3.3	4	7.2	0	0	0	0	2	1.8	0	6.4
COG0624	4.2	0	0	2.7	10.1	0	6.3	0	0	0	0.9	2.4	0	0	5	3.6	5.2	0	0	5.4	0	1.8	1.8	0
COG0626	3.2	0	0	0	0	0	0	0	0	0	0	0	0	0	0	0	0	0	0	0	0	0	0	0
COG0629	0	1.8	2.1	0	20.3	0	0	4.5	0	0	0	0	0	1.1	4	0	10.3	0	2.1	0	2	0	0.9	0
COG0634	0	1.8	0	0	0	0	0	0	0	0	0	0	0	0	0	0	0	0	0	0	0	0	0	0
COG0642	0	0	0	0	0	0.9	0	0	0	0	0.9	0	0	0	0	0	0	0	0	2.2	0	0	0	2.2
COG0643	2.1	1.8	0	0	0	0	0	0	0	1.8	0	3.5	0	0	0	1.8	0	0	0	0	0	1.8	0	0
COG0652	3.2	4.5	0	0	0	0	0	0	0	1.8	0	0	0	0	0	15.4	0	0	3.1	0	6.1	12.6	0	0
COG0653	10.6	2.7	0	0	1	0	0	0	0	1.8	1.8	9.5	0	2.2	4	10	2.1	0	2.1	0	5.1	10.8	0	3.2
COG0656	9.5	4.4	0	0	8.1	0	0	0	0	1.8	0	7	0	0	6	0	8.2	0	24.7	0	37.9	0.9	0	5.3
COG0667	2.1	0	2.1	0	0	0	0	2.3	3	0	0	0	0	6.7	0	0	0	3	2.1	0	6.2	0	0	0
COG0668	0	0	0	0	0	0	0	0	0	0	0	0	0	0	0	0	0	0	0	0	0	0	0	2.1
COG0673	28.6	1.8	5.3	6.4	6.1	3.6	11.6	3.4	0	4.5	0	13	13.2	3.3	0	3.6	2.1	0	7.2	9.8	3.1	0	6.4	0
COG0674	4.2	7.1	0	0	1	0	0	0	4	4.5	0	2.4	0	0	0	0	0	4.9	3.1	0	0	1.8	0	0
COG0681	0	0	0	0	0	0	0	0	0	0	0	0	0	0	0	0	0	0	2.1	0	0	0	0	0
COG0685	10.6	3.6	0	0	0	0	0	0	0	9	3.6	4.7	0	0	7	4.5	0	0	1	0	1	3.6	0	2.1
COG0686	8.4	3.6	0	0	10.1	0	4.2	0	0	4.5	0	4.8	0	3.3	8	4.5	16.5	0	18.5	5.5	18.4	2.7	0	7.5
COG0688	0	0	0	0	0	0	0	2.3	0	0	0	0	0	0	0	0	0	0	0	0	0	0	0	0
COG0696	2.1	4.5	0	6.4	0	5.4	0	0	0	4.5	1.8	5.9	0	0	0	6.3	2.1	2	2.1	0	8.2	6.3	6.4	5.3
COG0698	0	0	0	1.8	0	0	0	0	0	0	0	0	0	0	0	0	0	0	0	0	0	0	0	0
COG0707	0	0	3.2	0	0	0	0	0	0	0	0	0	0	0	0	0	0	0	0	0	0	0	0	0
COG0710	0	0	0	0	0	0	0	0	0	0	0	0	0	0	0	0	0	0	3.1	0	0	0	0	2.1
COG0711	0	0	0	0	0	1.8	0	0	0	0	0	3.5	0	0	0	0	0	0	0	0	0	0	0	0
COG0716	0	0	0	0	0	0	0	0	0	0	0	0	4.4	3.3	0	0	0	0	0	0	0	0	0	0
COG0718	0	0	0	0	2	0	7.4	0	0	0	0	0	0	0	0	0	0	0	0	2.2	0	0	0	22.4
COG0721	0	0	3.2	2.7	0	0	0	2.3	0	0	0	0	0	4.5	0	0	0	0	0	0	0	0	0	0
COG0722	0	0	0	0	0	0	0	0	0	0	0	0	0	0	0	0	0	0	1	0	0	0	0	0
COG0737	6.4	0	0	0	0	0	0	0	0	0.9	0	4.7	0	0	0	0	0	0	9.3	0	21.5	0	0	0
COG0740	7.4	0	3.2	0	0	0	4.2	4.5	0	0	0	0	0	0	0	2.7	0	0	8.2	4.4	7.2	0	0	0
COG0743	5.3	0	0	0	0	0	0	0	0	0	0	5.9	0	0	0	0	0	0	4.1	0	4.1	0	0	0
COG0745	7.4	4.4	0	0	2	0	0	0	0	2.7	0	2.4	0	0	3	8.2	0	0	0	0	5.1	9.9	0	0
COG0747	0	0	0	0	0	0	0	0	0	0	0	0	0	2.2	0	0	0	0	0	0	0	0	0	0
COG0749	0	0	0	0	0	0	0	0	0	0	0	0	0	0	0	0	0	0	1	0	0	0	0	0
COG0756	0	0	0	0	0	0	0	0	0	0	0	0	0	0	0	0	0	0	0	0	0	0	1.8	0
COG0769	3.2	0	0	0	2	0	0	0	0	0	0	2.4	0	0	0	0	0	0	0	0	0	0	0	0
COG0774	0	2.7	0	0	0	0	6.3	0	0	0	0	0	0	0	0	0	0	0	0	4.4	0	0	0	0
COG0776	39.2	11.5	76	22.9	9.1	21.7	14.8	78.9	22.2	8.1	23.3	62.6	56	71.4	48	18.1	8.2	14.8	26.8	8.8	27.6	13.5	20.2	54.4
COG0778	0	0	0	0	0	0	0	2.3	0	0	0	0	0	0	0	0	0	0	0	0	0	0	0	0
COG0781	0	0	0	0	0	0	0	0	0	0	0	0	2.2	0	0	0	0	0	2.1	0	2	0	0	0
COG0782	0	1.8	0	0	0	0	0	0	0	0	0	0	0	0	0	1.8	0	0	0	0	0	0	0.9	0
COG0783	11.6	0	0	1.8	0	0	0	0	1	0	1.8	9.4	13.2	0	2	0	0	0	6.2	0	4.1	0	0	1.1
COG0784	2.1	0	0	0	0	0	0	0	0	0	0	0	0	0	0	1.8	0	0	0	0	0	0	0	0
COG0793	2.1	1.8	0	0	4.1	0	15.9	0	0	0	0	2.4	0	0	0	0	5.2	0	2.1	19.6	5.1	0	0	0
COG0800	29.8	8	0	2.7	6.1	0	14.8	0	4	16.2	0	40.1	3.3	4.5	3	11.8	0	3	22.6	18.5	23.5	12.6	2.7	7.5
COG0809	0	0	0	0	0	0	0	0	0	0	0	0	0	0	0	2.7	0	0	0	0	0	1.8	0	0
COG0811	13.8	13.3	3.2	0	13.2	0	0	0	0	8.1	0	10.6	2.2	0	0	29.9	9.3	0	18.5	0	18.4	25.2	0	7.5
COG0813	0	0	0	0	0	0	0	0	0	0	0	2.4	0	0	0	0	0	0	0	0	0	0	0	0
COG0819	0	0	9.5	3.7	0	0	0	9	5	0	0	0	0	0	17	0	0	2	38.1	0	36.9	0	2.7	10.7
COG0821	4.2	0	0	0	0	0	0	0	0	0	0	4.8	0	0	0	0	0	0	2.1	0	3.1	0	0	0
COG0822	51.9	92.6	17.9	47.5	43.6	41.7	34.9	16.9	36.3	96	44.8	54.3	9.9	26.8	24	110.4	40.2	21.7	72.1	43.5	53.2	100.8	41.2	27.8
COG0828	2.1	0	0	1.8	0	0	0	0	0	0	0	0	0	0	0	0	0	0	2.1	0	0	0	0	0
COG0831	0	0	0	0	0	0	0	0	0	0	0	0	0	0	0	3.6	0	0	0	0	0	0	0	0
COG0834	0	0	0	0	0	0	0	0	0	0	0	0	0	0	0	0	2.1	0	0	0	0	0	0	0
COG0840	2.1	0	8.4	0	0	0	0	13.5	0	0	0	2.4	0	0	2	0	0	0	0	0	0	0	0	3.2
COG0841	5.3	0	0	0	0	0	0	0	0	0	0	0	0	0	0	0	0	0	0	0	2	0	0	0
COG0845	7.4	0	0	1.8	0	0	0	0	0	0	0	0	0	0	0	0	0	0	0	0	0	1.8	1.8	2.1
COG0855	31.8	0	4.2	0	3	1.8	0	2.3	0	0	0	35.4	0	0	0	0	3.1	0	2.1	0	6.1	0	0	2.1
COG1001	2.1	0	0	0	0	0	0	0	0	0	0	0	0	0	0	0	0	0	0	0	0	0	0	0
COG1012	31.8	36.5	2.1	16.4	8.1	6.3	26.4	0	20.1	35	6.3	26	24.2	29.1	16	36.2	7.2	13.9	14.4	30.5	19.4	30.6	16.5	20.3
COG1013	6.3	0	0	0	0	1.8	0	0	0	3.6	0.9	0	0	0	0	3.6	0	0	0	0	2	1.8	0	0
COG1014	238.9	102.4	24.3	17.4	69	70.7	44.3	22.5	84.7	117.4	75.3	279.7	42.8	56.8	37	179.2	79.4	42.6	143.1	57.7	116.9	206.1	21.1	36.3
COG1015	2.1	1.8	0	0	0	0	0	0	0	0	0	2.4	0	0	0	0	0	0	0	0	0	0	0	0
COG1024	41.5	8.9	16.9	2.7	0	3.6	3.2	23.6	0	9	0	35.4	3.3	0	4	29.9	0	0	11.3	2.2	13.3	30.6	0	3.2
COG1028	35	14.3	2.1	1.8	0	4.5	3.2	3.4	7	10.8	3.6	24.8	0	0	2	14.5	0	3	3.1	2.2	5.1	9.9	4.6	2.1
COG1044	0	0	0	2.7	0	0	0	0	0	0	0	0	0	0	0	0	0	0	0	0	0	0	2.7	0
COG1045	0	0	0	0	0	0	0	0	0	0	0	0	0	0	0	0	0	0	2.1	0	0	0	0	0
COG1048	8.5	5.3	4.2	0	3	3.6	0	2.3	0	2.7	4.5	4.7	0	2.2	0	6.3	6.2	0	8.2	0	6.1	6.3	0.9	0
COG1052	0	0	0	0	0	0	0	0	0	0	0	1.2	0	0	0	0	0	0	0	0	0	0	0	0
COG1053	66.7	17.8	37	6.4	77.2	0	86.8	45	4	21.5	0	88.5	8.8	4.5	52	51.6	86.6	4.9	42.2	77.3	55.3	53.1	7.3	57.7
COG1063	12.7	2.7	0	2.7	4.1	1.8	3.2	0	4	0	1.8	7	6.6	6.6	2	7.2	3.1	3	17.5	2.2	15.3	10.8	2.7	2.1
COG1070	13.7	0	0	0	0	0	9.5	0	0	3.6	1.8	9.5	8.8	7.7	4	21.7	2.1	0	18.5	12	6.1	17.1	0	0
COG1077	8.5	0	0	0	4.1	0	0	0	0	1.8	0	4.8	0	0	0	3.6	2.1	0	3.1	0	7.2	0	0	0
COG1080	13.7	0	4.2	0	0	1.8	0	2.3	0	0	0	7	4.4	4.5	0	1.8	0	0	4.1	0	8.2	0	0	0
COG1082	2.1	0	7.4	2.7	9.1	0	0	6.8	2	0	0	7.1	0	3.3	0	4.5	7.3	0	5.1	0	8.2	1.8	7.3	1.1
COG1085	2.1	0	0	0	0	0	0	0	0	0	0	0	2.2	3.3	0	0	0	0	0	0	0	0	0	0
COG1086	0	1.8	0	0	0	0	0	0	0	2.7	0	0	0	0	0	0	0	0	0	0	0	0	0	0
COG1087	6.3	2.7	2.1	0	0	0	0	5.7	0	0.9	1.8	8.3	0	2.2	0	10.8	0	0	10.4	0	8.1	7.2	0	0
COG1088	16.9	0	3.2	0	5	0	6.3	5.6	0	0	0	10.6	0	0	20	2.7	9.3	0	18.5	5.4	10.2	1.8	0	20.3
COG1089	5.3	0	0	0	0	0	0	0	0	0	0	0	0	0	0	1.8	0	0	3.1	0	3.1	0	0	0
COG1104	11.7	1.8	5.3	0	6.1	2.7	9.5	4.5	0	0	1.8	8.3	2.2	1.1	1	0	6.2	0	7.2	8.8	5.1	2.7	0	0
COG1109	21.2	14.3	9.5	0	1	2.7	6.3	5.6	3	14.4	2.7	20.1	7.7	5.6	0	14.4	0	5.9	37.2	4.4	23.4	8.1	0	9.6
COG1129	29.8	5.4	0	1.8	5	0	0	3.4	4	5.4	0	33	3.3	5.6	0	17.1	8.2	0	13.4	0	11.2	14.4	0	0
COG1131	0	5.3	0	0	0	4.5	0	0	0	1.8	3.6	0	2.2	0	0	0	0	0	0	0	2	0	0	0
COG1132	6.3	0	0	0	0	0	0	0	0	1.8	0.9	2.4	0	6.7	2	0	1	0	2.1	0	0	0	0	1.1
COG1136	22.2	4.5	3.2	0	0	3.6	0	5.6	0	5.4	1.8	22.4	0	0	4	0	0	0	3.1	2.2	9.2	1.8	0	3.2
COG1145	4.2	4.4	0	0	0	0	0	0	0	2.7	1.8	7.1	0	0	0	0	0	0	2.1	0	2	6.3	0	0
COG1151	11.7	6.2	0	0	1	9.1	0	0	3	7.2	10.8	21.2	5.5	16.7	0	9.1	0	4.9	9.3	0	6.1	9	2.7	0
COG1152	21.2	0	0	0	0	2.7	0	0	3	3.6	5.4	20.1	11	16.7	3	6.3	0	0	20.6	2.2	17.4	9.9	0	9.6
COG1155	23.3	5.4	0	0	7.1	0	22.2	5.6	2	3.6	1.8	16.6	1.1	3.3	5	6.3	6.2	1	16.5	35.9	13.2	9	0	3.2
COG1156	17	0	2.1	0	3	0	0	3.4	6	1.8	0	11.8	5.5	10	5	6.3	5.2	11.9	10.3	0	15.4	11.7	0	9.6
COG1158	3.2	2.7	2.1	0	0	0	0	0	0	1.8	0	3.5	0	0	0	3.6	0	0	0	0	0	1.8	0	0
COG1159	0	0	0	0	0	0	0	0	0	0	0	0	0	0	4	2.7	0	0	2.1	0	0	2.7	0	0
COG1160	0	2.7	0	0	0	0	0	0	0	0.9	0	0	0	0	0	3.6	0	0	0	0	0	8.1	0	0
COG1164	19.1	0	0	0	4.1	0	0	0	0	0	0	33.1	0	0	0	0	5.2	0	5.2	0	9.2	0	0.9	1.1
COG1167	3.2	0	0	2.7	0	0	0	0	4	0	0	2.4	0	0	0	0	0	4	0	0	0	0	0	0
COG1168	0	0	0	0	0	0	0	0	0	0	0	2.4	0	0	0	0	0	0	0	0	0	0	0	0
COG1171	3.2	0	0	0	0	0	0	0	0	0	0	0	2.2	0	0	0	0	0	5.1	0	2	0	0	0
COG1181	0	0	7.4	0	5.1	0	0	7.9	0	1.8	0	4.7	0	0	0	0	6.2	0	10.3	0	16.4	0	0	0
COG1185	43.5	11.7	3.2	11.8	10.2	6.3	16.9	3.4	5	2.7	9	23.6	13.2	11.1	5	17.1	14.5	3	25.7	16.4	27.7	13.5	5.5	7.5
COG1190	22.3	1.8	6.3	0	0	0	0	4.5	5	0	0	11.8	2.2	3.3	0	7.2	0	1	5.1	0	5.1	1.8	0	0
COG1208	0	0	0	0	0	0	0	0	0	0	0	0	0	0	2	0	0	0	0	0	0	0.9	0	0
COG1209	26.5	0	0	4.6	0	0	0	0	1	2.7	0	27.1	0	0	0	0	4.1	2	5.2	0	5.1	0.9	5.5	0
COG1210	19.1	0	0	0	3	0	0	0	0	0	0	23.6	0	0	0	3.6	0	0	7.2	0	9.2	5.4	0	0
COG1217	1.1	0	0	0	0	0	0	0	0	0	0	0	2.2	0	0	2.7	0	0	0	0	0	4.5	0	0
COG1219	2.1	0	0	0	0	0	0	0	2	0	0	0	0	0	0	0	0	0	0	0	0	0	0	4.3
COG1228	0	0	0	2.7	0	0	0	0	0	0	0	0	0	0	0	0	0	0	0	0	0	0	2.7	0
COG1229	0	1.8	0	0.9	0	0	0	0	0	2.7	0	1.2	0	0	0	0	0	0	0	0	0	0	0	0
COG1236	0	6.2	0	0	0	0.9	0	0	0	6.3	0	0	0	0	0	0	0	0	4.1	0	0	0	0	0
COG1250	62.6	19.6	13.7	6.4	8.1	10.9	8.5	16.9	15.1	25.1	8.1	88.5	17.5	20.1	17	39.8	10.3	4	61.8	6.5	62.5	45	6.4	10.7
COG1260	3.2	2.7	0	0	6.1	0	9.5	0	0	1.8	0	4.8	0	0	0	2.7	4.1	0	4.1	7.7	5.1	4.5	0	0
COG1263	8.5	0	0	0	0	0	0	0	0	0	1.8	14.2	0	0	0	4.5	0	0	0	0	0	0	0	0
COG1264	3.2	0	0	0	0	0	0	0	0	0	0	8.3	2.2	0	0	0	0	0	3.1	0	11.3	0	0	0
COG1271	0	0	0	0	0	0	0	0	0	0	0	0	0	0	0	1.8	0	0	0	0	0	3.6	0	0
COG1274	0	0	0	0	4.1	0	0	0	2	0	0	0	0	0	0	2.7	0	2	0	0	0	4.5	0	0
COG1278	11.7	0	0	2.7	2	3.6	0	2.3	3	0	2.7	8.3	4.4	5.6	3	0	0	2	0	0	0	0	2.7	4.3
COG1291	2.1	2.7	0	0	0	0	0	0	0	0	0	0	0	0	0	0	0	0	2.1	0	0	0	0	0
COG1297	0	0	0	0	0	0	0	0	0	0	0	0	0	0	0	0	0	0	0	0	0	0	0	1.1
COG1299	0	0	2.1	3.7	2	0	0	0	3	0	0	3.6	0	0	0	4.5	0	4	0	0	0	0	2.7	0
COG1302	0	1.8	0	0	0	0	2.1	0	0	1.8	0	0	0	0	0	0	0	0	0	0	0	0	0	0
COG1312	8.5	0	0	1.8	0	0	23.3	0	0	4.5	0	3.5	0	0	0	8.2	0	0	0	20.7	0	0	0	0
COG1344	20.1	0	2.1	0	20.3	0	0	7.9	0	0	0	33.1	0	0	9	38	13.4	0	7.3	0	6.2	57.6	0	12.8
COG1350	0	0	0	0	0	0	0	0	0	0	0	0	0	0	0	0	0	0	0	0	0	2.7	0	0
COG1362	19.1	2.7	7.4	0	7.1	0.9	2.1	5.7	0	0	1.8	18.9	7.7	3.3	1	0.9	5.2	0	14.5	0	20.5	0	0	7.4
COG1396	0	4.4	0	0	0	0	0	0	0	3.6	0	0	2.2	2.2	0	0	0	0	0	2.2	0	0	0	0
COG1410	25.5	7.1	0	6.4	3	10.9	0	0	11.1	8.1	8.1	23.6	6.6	4.5	15	12.7	8.2	5.9	16.5	4.4	13.3	14.4	5.5	26.7
COG1418	0	3.6	0	0	0	1.8	0	0	0	0.9	3.6	2.4	0	0	0	8.1	0	0	2.1	0	1	9	0	0
COG1429	1.1	9.8	0	0	65	0.9	3.2	0	0	8.1	0	3.5	6.6	3.3	4	3.6	64.9	0	8.2	3.3	7.1	0	0	3.2
COG1436	0	0	0	0	3	0	0	0	0	0	0	0	0	0	3	0	1	0	0	0	0	0.9	0	0
COG1440	0	0	3.2	0	0	0	0	0	6	0	0	0	0	0	0	0	0	3	0	0	0	0	0	0
COG1447	0	0	0	0	0	0	0	0	4	0	0	0	2.2	0	0	0	0	3	0	0	0	0	0	0
COG1449	0	2.7	0	0	7.1	0	0	0	0	0	0	7.1	0	0	0	2.7	5.2	0	7.2	0	8.2	2.7	0	0
COG1450	0	0	0	0	0	0	0	0	0	0	0	0	2.2	0	0	0	0	0	0	0	0	0	0	0
COG1454	54.1	18.7	4.2	12.8	30.3	3.6	8.4	19.2	27.2	25.2	7.2	62.6	49.4	35.6	22	41.7	22.7	34.6	52.6	12	61.3	38.7	14.6	41.7
COG1456	0	6.2	0	0	0	6.3	0	0	3	0	5.4	8.3	15.4	12.3	0	0	0	0	0	0	6.1	5.4	0	4.3
COG1459	0	0	0	0	0	0	0	0	3	0	0	0	3.3	0	0	0	0	0	0	0	0	0	0	0
COG1461	71.1	0.9	1.1	0	5.1	0	0	0	0	1.8	0	64.8	2.2	5.6	13	21.7	2.1	0	0	0	6.1	27.9	1.8	8.5
COG1470	0	0	0	0	0	0	0	0	0	0	0	0	0	0	4	0	0	0	0	0	0	0	0	7.5
COG1472	36.1	3.6	6.4	0	29.4	1.8	2.1	4.5	0	5.4	1.8	34.4	0	0	48	8.1	23.7	0	8.3	1.1	5.1	3.6	0	51.2
COG1486	0	0	0	0	0	0	0	0	0	0	0	0	2.2	0	0	0	0	0	0	0	0	0	0	0
COG1493	12.7	0	4.2	0	2	0	5.3	0	2	0	0.9	3.5	8.8	4.5	0	2.7	0	0	7.2	3.3	6.1	1.8	1.8	0
COG1501	8.4	0	1.1	0	8.2	0	0	0	0	0.9	0	0	0	5.5	0	4.5	10.3	0	2.1	0	0	3.6	0	0
COG1502	0	0	0	0	0	0	0	0	0	0	1.8	0	0	0	0	0	0	0	0	0	2	0	0	0
COG1505	7.5	0	3.2	0	8.1	0	12.7	3.4	0	0	0	0	0	0	16	0	7.2	0	0	14.1	3.1	0	0	12.8
COG1506	3.2	0	4.2	1.8	4	0	32.7	6.8	0	0	0	8.3	0	0	8	1.8	2.1	0	0	30.5	6	0	2.7	12.8
COG1522	8.4	4.5	3.2	0	0	0	0	0	0	3.6	0	0	0	0	0	7.2	0	0	5.1	0	0	5.4	0	0
COG1523	4.2	0.9	33.8	1.8	0	0	0	28.2	0	0	0	3.5	0	0	0	0	0	0	3.1	0	2	0	2.7	0
COG1524	0	0	3.2	0	0	0	3.2	0	0	0	0	0	0	0	0	0	0	0	0	3.3	0	0	0	0
COG1528	25.5	12.4	3.2	0	17.2	0	23.3	2.3	0	9	0	27.1	0	0	7	3.6	18.5	0	27.8	38.2	26.7	1.8	0	10.7
COG1529	4.2	5.3	2.1	0	0	7.3	2.1	0	0	2.7	7.2	5.9	6.6	7.8	0	11.8	0	0	2.1	3.3	3.1	10.8	0	0
COG1530	2.1	0	0	0	0	0	0	0	0	0	0	0	0	0	0	0	0	0	0	0	0	0	0	0
COG1534	0	0	0	0	0	0	0	0	0	0	0	2.4	0	0	2	0	0	0	0	0	0	0	0	2.1
COG1538	106.1	78.3	139.3	1.8	124.7	9.1	187.3	148.6	17.1	82.5	11.6	119.2	4.4	3.3	106	52.4	133	7.9	99.9	189.3	136.2	63.9	1.8	134.6
COG1544	14.8	8	7.4	7.3	0	13.6	18	10.1	5	5.4	17.9	11.9	14.3	10	3	7.2	0	6	2.1	14.1	4.1	5.4	6.4	4.3
COG1561	0	0	0	1.8	0	0	0	0	0	0	0	0	0	0	0	0	0	0	0	0	0	1.8	1.8	0
COG1592	100.8	77.3	67.6	66.5	71	69.8	65.6	55.2	99.8	70	68.1	122.9	101	77	93.9	138.5	66	85.1	75.2	65.3	86.1	121.5	65.9	119.7
COG1596	0	0	2.1	0	0	0	3.2	0	0	0	0	0	0	0	0	0	0	0	0	4.4	0	0	0	0
COG1605	0	0	0	0	0	0	0	0	0	0	0	0	2.2	0	0	0	0	0	0	0	0	0	0	0
COG1609	0	0	0	0	0	0	0	0	0	1.8	0	0	0	0	0	0	0	0	0	0	0	0	0	0
COG1621	6.3	0	11.6	12.7	7.1	0	40.2	11.3	5	0	0	5.9	7.7	8.9	30	0	5.2	4	10.3	33.8	2	0	16.5	24.5
COG1629	23.4	1.8	0	2.7	34.5	0	30.7	0	0	1.8	0	14.2	4.4	3.3	55	7.2	28.8	0	0	32.6	2	9.9	3.7	72.6
COG1638	0	0	0	0	0	0	0	0	0	0	0	0	0	0	0	0	0	0	5.1	0	0	0	0	0
COG1640	13.8	1.8	7.4	2.7	3	0	7.4	4.5	0	4.5	0	14.1	0	0	2	1.8	3.1	0	11.3	8.7	12.3	2.7	5.5	3.2
COG1649	2.1	0	0	0	0	0	0	0	0	0	0	0	0	0	0	0	0	0	0	0	0	0	0	0
COG1653	187.9	9.9	27.5	13.6	79.1	30.7	11.6	22.7	52.4	22.5	43.1	207.6	44	41.3	287.8	24.3	70.2	27.8	42.2	7.7	49.1	31.5	16.4	395.1
COG1674	0	0	0	0	0	0.9	0	0	6	1.8	0	0	0	0	0	0	0	0	0	2.2	0	0	0	0
COG1695	0	0	0	0	0	0	0	0	0	0	0	0	0	0	0	0	0	0	3.1	0	6.1	0	0	0
COG1702	2.1	0	0	0	0	0	0	0	0	0	0	0	0	0	1	0	0	0	0	0	0	0	0	1.1
COG1704	0	0	0	0	0	0	0	0	0	0	0	0	0	0	4	0	0	0	0	0	0	0	0	6.4
COG1716	0	0	2.1	0	0	0	0	0	0	0	0	0	0	0	0	0	0	0	0	0	0	0	0	0
COG1726	7.4	5.3	15.8	1.8	15.2	0.9	9.5	14.6	0	4.5	0.9	11.8	0	0	2	5.4	21.6	0	5.1	9.8	15.4	2.7	3.7	3.2
COG1744	0	0	0	0	2	0	3.2	4.5	0	0	0	0	0	0	2	0	0	1	0	5.4	0	0.9	1.8	3.2
COG1748	2.1	0	0	0	0	0	0	0	0	1.8	0	2.4	0	0	0	3.6	0	0	0	0	0	5.4	0	0
COG1749	7.4	0	0	0	0	0	0	0	0	0	0	4.7	0	0	0	0	0	0	0	0	0	0	0	0
COG1752	0	0	3.2	0	0	0	2.1	6.8	0	0	0	0	0	0	44	0	0	0	0	0	0	0	0	56.6
COG1758	0	0	5.3	0	0	0	0	4.5	0	0	0	0	8.8	7.8	0	0	0	0	0	0	0	0	0	0
COG1762	0	0	3.2	0	0	0	0	3.4	0	0	0	0	0	0	0	0	0	0	3.1	0	2	0	0	0
COG1775	3.2	0	0	0	0	0	0	0	0	0	0	0	0	0	0	0	0	0	4.1	3.3	3.1	0	0	7.4
COG1776	2.1	0	0	0	0	0	0	0	0	0	0	0	0	0	0	0	0	0	0	0	0	0	0	0
COG1785	3.2	0	13.7	0	2	0	29.6	11.3	0	0	0	0	0	0	13	0	0	0	16.5	30.5	12.3	0	0	15.9
COG1794	0	0	0	3.7	0	0	0	0	0	0	0	0	0	0	0	0	0	0	0	0	0	0	0	0
COG1803	2.1	3.6	5.3	0	2	0	16.9	3.4	0	0.9	0	0	0	0	0	1.8	0	0	0	12	0	1.8	0	4.3
COG1805	0	0	3.2	0	0	0	2.1	3.4	0	0	0	7.1	0	0	0	0	3.1	0	0	3.3	4.1	0	0	0
COG1820	0	0	0	0	3	0	0	0	0	0	0	0	0	0	0	0	0	0	0	3.3	0	0	0	0
COG1825	2.1	4.4	0	0	0	1.8	0	3.4	1	3.6	0	0	19.7	27.9	0	5.4	0	4	2.1	0	4.1	7.2	0	0
COG1830	7.4	3.6	0	0	4.1	0	13.7	0	0	5.4	0	2.4	0	0	6	0	6.2	0	6.2	10.9	4.1	2.7	0	8.5
COG1834	2.1	0	0	0	0	0	0	0	0	0	0	0	0	0	0	0	0	0	0	0	0	0	0	0
COG1837	0	0	5.3	0	0	0	0	4.5	0	0	0	0	0	3.3	0	0	2.1	0	0	0	0	0	0	2.1
COG1838	4.2	2.7	0	1.8	0	0	0	0	0	2.7	0	3.5	0	0	0	4.5	2.1	0	0	0	2	2.7	4.6	0
COG1841	0	0	0	0	0	4.5	3.2	0	2	0	2.7	0	2.2	2.2	0	3.6	0	0	0	0	2	8.1	0	0
COG1842	0	0	0	0	6.1	1.8	0	0	0	0	2.7	0	0	0	0	3.6	6.2	0	0	0	0	7.2	0	0
COG1847	0	0	0	0	0	0	0	0	0	0	0	0	0	1.1	0	0	0	0	7.2	0	6.1	0	0	4.3
COG1853	10.6	0	0	0	0	0	0	3.4	0	0	0	8.3	0	0	0	0	0	0	0	0	2	0	0	0
COG1866	74.3	68.6	30.6	47.5	35.5	33.5	37	29.3	27.2	62.8	36.7	115.7	87.7	68.1	34	115	32	32.7	132.8	31.5	129.1	110.7	56.8	55.5
COG1874	0	0	2.1	0	2	0	3.2	0	0	0	0	0	0	0	12	0	0	0	2.1	6.5	2	0	0	18.2
COG1875	5.3	0	0	0	0	0	0	0	0	0	0	2.4	0	0	0	1.8	0	0	0	0	0	3.6	0	0
COG1879	53.1	10.7	12.7	8.2	26.4	10	19	13.6	16.2	9	12.6	35.3	9.9	32.4	30	16.2	41.3	7.9	21.7	10.8	16.4	9	4.5	50.2
COG1881	0	0	0	0	0	0	0	0	0	0	0	0	2.2	0	0	0	0	0	0	0	0	0	0	0
COG1882	38.1	38.3	23.2	17.4	11.2	12.7	10.6	28.2	37.2	30.4	16.1	48.4	66.9	39.1	14	77	8.2	25.7	57.7	18.6	70.7	84.6	12.8	22.4
COG1884	30.7	13.3	0	0	13.2	2.7	0	0	0	9.9	2.7	26	0	0	0	12.7	20.6	0	21.7	0	21.5	16.2	0	0
COG1904	22.3	0.9	0	0	3	0	3.2	0	0	1.8	0	15.3	0	1.1	0	2.7	0	0	9.2	7.7	12.3	4.5	0	0
COG1908	0	2.7	0	0	0	0	0	0	0	1.8	0	2.4	0	0	0	0	0	0	0	0	0	0	0	1.1
COG1918	0	0	0	1.8	0	0	0	0	0	0	0	0	5.5	6.7	0	3.6	0	0	0	0	0	4.5	1.8	0
COG1923	0	0	2.1	0	0	0	0	3.4	0	0	0	0	0	0	0	0	0	0	0	0	0	0	0	0
COG1924	0	0	0	0	0	0	0	0	0	1.8	0	0	0	0	0	6.3	0	0	0	0	0	5.4	0	0
COG1925	9.5	2.7	0	4.5	0	2.7	2.1	0	19.2	5.4	2.7	5.9	4.4	0	2	8.1	5.2	12.9	7.2	2.2	6.1	2.7	6.3	3.2
COG1932	10.6	7.1	5.3	0.9	1	5.4	0	9	2	9.9	7.2	4.7	2.2	4.5	0	23.5	0	0	23.7	0	19.5	22.5	0	2.1
COG1940	2.1	1.8	3.2	0	2	0	0	2.3	0	1.8	0	3.6	2.2	2.2	6	1.8	0	0	0	0	2	3.6	0	6.4
COG1951	0	0	0	0	0	0	0	0	0	0	0	0	0	0	0	0	0	0	0	0	3.1	0	0	0
COG1957	0	0	0	0	0	0	0	0	0	0	3.6	0	0	0	0	0	0	0	0	0	0	0	0	0
COG1960	131.6	41	49.6	12.8	9.1	8.2	10.6	41.7	21.1	48.4	9	149.9	8.8	12.3	18	77	5.2	22.7	106.1	12	101.4	78.3	17.3	18.2
COG1962	4.2	1.8	0	0	0	0	0	0	0	1.8	0	2.4	0	0	6	0	0	0	0	0	0	0	0	6.4
COG1979	0	0	3.2	0	0	0	0	0	0	0	0	0	0	0	0	0	0	0	3.1	0	3.1	0	0	0
COG1995	0	0	0	0	0	0	0	0	0	0	0	0	0	0	0	0	0	0	0	0	0	1.8	0	0
COG2013	0	0	0	0	0	0	0	0	0	0	0	0	0	0	0	0	0	0	4.1	0	5.1	0	0	0
COG2017	0	0	0	0	0	0	0	0	0	0	0	0	0	0	3	2.7	0	0	0	0	0	1.8	0	5.3
COG2025	56.3	7.1	6.3	0	7.1	0	0	7.9	0	18.8	0	49.6	0	0	0	28.1	8.2	0	43.3	12	42	19.8	1.8	0
COG2033	0	0	0	0	0	0	0	0	0	0	0	0	0	0	0	3.6	0	0	0	0	0	0	1.8	0
COG2039	0	0	0	0	0	0	0	2.3	0	0	0	0	0	0	0	0	0	0	0	0	0	0	0	3.2
COG2069	3.2	0	0	1.8	0	0	0	0	0	0	0	2.4	0	0	0	0	0	0	0	0	0	0	0	2.1
COG2077	2.1	0	0	0	0	0	0	0	0	0	0	2.4	0	0	0	0	0	0	0	0	0	0	0	0
COG2086	60.5	52.5	27.4	2.7	9.1	1.8	5.3	19.1	4	37.7	4.5	75.5	4.4	5.6	6	58.9	13.4	0	39.2	5.4	50.2	53.1	6.4	8.5
COG2088	3.2	0	5.3	2.7	4.1	2.7	4.2	0	0	2.7	1.8	5.9	5.5	4.5	9	5.4	7.2	0	3.1	3.3	0	2.7	4.6	8.5
COG2115	5.3	7.1	0	0	0	7.3	14.8	0	3	2.7	9	4.7	0	3.3	0	4.5	0	2	4.2	14.1	2	4.5	0	2.1
COG2145	0	0	0	0	0	0	0	0	0	0	0	0	2.2	0	0	0	0	0	0	0	0	0	0	0
COG2152	4.2	0	0	0	0	0	0	0	0	0	0	5.9	0	0	0	3.6	0	0	0	1.1	4.1	2.7	0	0
COG2160	9.5	5.4	4.2	0	13.2	7.3	21.2	4.5	5	4.5	9	5.9	4.4	4.5	3	20.8	14.4	0	9.2	19.6	10.2	14.4	1.8	7.5
COG2182	19.1	2.7	0	0	4.1	3.6	0	0	0	0.9	3.6	13	24.1	26.8	5	11.7	8.3	0	9.3	0	11.3	11.7	0	8.5
COG2183	2.1	0	0	0	0	0	0	0	0	0	0	0	0	0	0	0	0	0	0	0	0	0	0	0
COG2185	12.7	0	0	0	25.4	3.6	0	0	0	0	6.3	15.3	0	0	0	0	26.8	0	5.1	0	6.1	0	0	0
COG2189	0	0	0	0	0	0	0	0	0	0	0	0	0	0	0	0	0	0	0	0	0	0	0	1.1
COG2190	0	1.8	2.1	1.8	0	0	0	2.3	3	0	0	0	2.2	2.2	4	0	0	5.9	9.3	0	8.2	0	4.6	2.1
COG2195	0	0.9	0	0	0	0	0	0	0	0	0	0	0	0	0	0	0	0	2.1	0	5.1	0	0	0
COG2197	0	0	0	0	0	0	0	0	0	0	0	0	0	0	0	0	0	0	0	0	4.1	0	0	0
COG2207	0	0	0	0	0	0	0	0	0	0	0	0	0	0	0	0	0	0	0	0	1	0	0	0
COG2222	0	2.7	0	0	3	0	0	0	0	0	0	0	0	0	0	0	4.1	0	0	2.2	0	0.9	0	0
COG2234	0	0	0	0	2	0	6.3	0	0	0	0	0	0	0	4	0	0	0	0	4.4	0	0	0	3.2
COG2235	0	0	3.2	1.8	0	0	0	0	0	0	0	0	0	0	3	0	0	2	0	0	0	0	5.5	2.1
COG2265	0	16	0	0	0	0	0	0	0	12.6	0	0	2.2	2.2	41	0	0	0	0	0	0	0	0	48
COG2273	0	0	0	0	0	0	0	0	0	0	0	0	0	0	0	0	0	0	0	0	0	0	0	1.1
COG2304	1.1	0	0	0	0	0	0	0	0	0	0	0	0	0	0	0	0	0	0	0	0	0	0	0
COG2310	4.2	0	0	0	12.2	0	0	0	0	0	0	0	0	0	0	0	8.2	0	0	0	0	0	0	0
COG2326	2.1	0.9	0	0	0	0	0	0	0	0	0	0	0	0	0	0	0	0	12.3	0	4.1	0	0	0
COG2373	3.2	0	0	0	0	0	27.4	2.3	0	0	0	4.8	0	0	29	3.6	3.1	0	2.1	44.7	3.1	2.7	0	33.2
COG2376	0	0	0	0	0	0	0	0	0	0	0	0	0	0	0	0	0	0	0	0	0	0	0	4.3
COG2407	47.7	18.7	2.1	25.5	11.2	10.8	37	0	13	18	9	64.8	27.5	29	44	39.9	18.6	8	57.6	44.6	67.6	36.9	23.8	56.6
COG2414	10.6	0	0	0	0	0	0	0	0	0	0	28.3	0	0	0	0	0	0	0	0	0	0	0	0
COG2502	0	0	2.1	0	2	2.7	0	0	1	0.9	1.8	0	0	2.2	0	2.7	2.1	0	0	0	2	0	0	0
COG2508	6.4	2.7	0	0	1	0	0	0	2	0	1.8	3.5	2.2	0	0	1.8	5.2	0	12.4	0	9.1	0.9	0	0
COG2509	3.2	1.8	0	0	0	0	0	0	0	0	0	2.4	0	0	0	0	0	0	2.1	0	2	0	0	0
COG2721	5.3	0	0	3.7	0	0	0	0	0	0	0	1.2	0	0	3	0	2.1	0	0	0	0	0	3.7	4.2
COG2723	2.1	0	0	0	0	0	0	0	0	0	0	0	0	0	0	0	0	0	0	0	0	0	0	0
COG2730	2.1	0	0	0	0	0	0	0	0	0	0	0	0	0	0	0	0	0	0	0	0	0	0	0
COG2755	0	0	0	0	0	0	0	0	0	0	0	0	0	0	0	0	0	0	0	0	0	0	0	2.1
COG2759	40.3	24.9	5.3	4.6	4.1	20.8	5.3	6.8	12.1	24.2	21.5	38.9	36.2	33.5	21	32.6	10.3	6.9	19.6	7.6	22.5	27.9	8.2	31
COG2805	0	3.6	0	0	0	0	0	0	0	3.6	0	0	0	0	0	0	0	0	0	0	3.1	0	0	0
COG2820	0	0	0	0	0	0	2.1	0	0	0	0	0	0	0	0	0	0	0	0	2.2	3.1	0	0	0
COG2848	0	0	2.1	0	7.1	0	0	2.3	0	0	0	8.3	7.7	6.7	2	0	6.2	2	5.2	0	3.1	1.8	0	5.3
COG2859	0	0	2.1	0	0	0	0	3.4	0	0	0	0	0	0	0	0	0	0	0	0	0	0	0	0
COG2871	5.3	1.8	3.2	0	6.1	0	5.3	0	0	0	0	3.5	0	0	2	3.6	3.1	0	3.1	4.4	2	1.8	0	1.1
COG2873	3.2	1.8	0	0	0	4.5	0	2.3	0	1.8	4.5	0	0	2.2	0	3.6	0	0	8.2	0	9.2	5.4	0	0
COG2885	34	5.4	32.7	15.5	60.8	0.9	12.7	34.9	0	4.5	0	54.3	0	0	62	19	55.6	0	45.3	16.5	53.3	30.6	22	81.3
COG2893	0	0	0	0	0	0	0	0	7.1	0	0	0	0	0	0	0	0	4	0	0	0	0	0.9	0
COG2894	3.2	0	0	0	0	0	0	0	0	0	0	0	0	0	0	0	0	0	2.1	0	2	0	0	0
COG2986	0	0	0	0	2	0	0	0	0	0	0	0	0	0	5	0	0	0	3.1	0	2	0	0	10.7
COG3010	8.4	0	0	0	1	0	0	0	0	0	0	11.8	0	0	0	0	0	0	0	0	0	1.8	0	0
COG3033	18.1	0	0	0	0	0	0	0	0	0	0	16.5	0	0	0	1.8	0	0	0	0	0	1.8	0	2.1
COG3049	0	0	4.2	0	0	0	0	6.8	0	0	0	4.7	0	0	1	0	0	0	2.1	0	3.1	0	0	2.1
COG3051	0	0	0	0	0	0	0	0	0	0	0	0	0	0	0	0	0	0	0	0	0	0	0	2.1
COG3181	3.2	0	0	0	0	0	0	0	0	0	0	0	0	0	1	0	0	0	0	0	2	0	0	0
COG3187	0	0	3.2	0	2	0	3.2	2.3	0	0	0	0	0	0	13	0	3.1	0	0	3.3	0	0	0	11.7
COG3250	14.8	1.8	5.3	1.8	5	0	25.4	9	0	1.8	0	5.9	0	0	4	0	4.1	0	10.4	24	6.2	0	0	7.5
COG3259	2.1	7.1	11.6	0	0	0	0	6.8	0	8.1	0	2.4	0	0	0	8.2	0	0	6.2	0	2	5.4	0	0
COG3288	0	0	2.1	0	0	0	0	0	0	0	0	0	5.5	0	0	0	0	0	0	0	0	0	0	0
COG3321	1.1	4.4	0	0	0	0	0	0	0	4.5	0	0	0	0	0	0	0	0	2.1	0	0	0	0	0
COG3345	0	0	0	0	0	0	0	0	0	0	0	0	0	0	0	0	0	0	0	0	0	0	0	2.1
COG3405	4.2	0	0	0	0	0	0	0	0	0	0	0	0	0	0	0	0	0	0	0	0	0	0	0
COG3408	14.9	0	0	0	0	0	3.2	0	0	0	0	0	0	0	27	0	3.1	0	4.1	5.4	0	3.6	0	59.8
COG3426	0	0	0	0	0	0	0	0	0	0	0	0	2.2	0	0	1.8	0	0	0	0	0	0	0	0
COG3444	0	0	0	20.9	2	3.6	6.3	0	3	0	2.7	0	5.5	7.8	0	5.4	4.2	6	3.1	5.5	5	0.9	21	3.2
COG3451	13.8	4.4	2.1	1.8	8.1	8.2	0	2.3	11.1	3.6	5.4	18.9	0	1.1	12	10	3.1	7.9	12.4	0	13.3	9.9	1.8	17.1
COG3459	4.2	0	1.1	0	0	0.9	2.1	0	0	1.8	0	7.1	0	0	0	3.6	1	0	2.1	3.3	2	1.8	0	1.1
COG3507	7.4	0	11.6	0	27.4	0	2.1	11.3	0	0.9	0	0	0	0	0	10.9	28.9	0	11.4	6.6	13.2	16.2	0	0
COG3525	12.7	8	8.4	0	54.9	0.9	23.2	14.7	0	7.2	1.8	21.3	0	0	31	5.4	59.8	0	6.2	18.5	8.2	3.6	0	28.8
COG3534	8.4	0	5.3	0	0	0	7.4	7.9	0	0	0	0	2.2	0	7	1.8	0	0	10.3	4.4	16.4	0	3.7	9.6
COG3537	0	0	0	0	2	0	0	3.4	0	0	0	0	0	0	6	0	0	0	0	5.5	0	0	0	7.4
COG3568	0	0	0	0	0	0	0	0	0	0	0	0	0	0	0	0	0	0	0	0	2	0	0	0
COG3576	0	0	0	0	0	0	0	0	0	0	0	0	4.4	4.5	4	0	0	0	0	0	0	0	0	6.4
COG3579	2.1	0	0	0	0	0	11.6	0	0	0	0	0	0	0	0	0	0	0	5.2	12	2	0	0	0
COG3590	14.8	2.7	15.8	0	13.1	0	0	20.3	0	1.8	0	8.2	0	0	5	6.3	18.6	0	0	4.4	4.1	2.7	0	7.5
COG3605	3.2	11.6	0	0	3	0	0	0	0	8.1	0	3.6	0	1.1	4	15.4	3.1	0	2	0	1	12.6	0	0
COG3637	0	0	4.2	0	0	0	0	6.8	0	0	0	0	0	0	0	0	0	0	0	0	0	0	0	0
COG3640	0	0	0	0	0	0	0	0	0	2.7	2.7	3.5	0	0	17	4.5	2.1	0	0	0	0	6.3	0	21.4
COG3643	2.1	1.8	0	0	4.1	0	0	0	0	0	0	0	0	0	2	0	3.1	0	0	0	0	2.7	0	2.1
COG3649	0	2.7	2.1	0	0	0	0	2.3	0	1.8	0	0	0	0	0	0	0	0	0	0	0	0	0	3.2
COG3664	2.1	0	0	0	0	0	0	0	0	0	0	0	0	0	0	0	0	0	0	0	0	0	0	0
COG3669	0	0	0	0	0	0	0	0	0	0	0	0	0	0	0	0	0	0	0	0	0	0	0	2.1
COG3707	3.2	0	0	0	0	0	0	0	0	0	0	0	2.2	6.7	0	0	0	0	0	0	0	0	0	0
COG3716	0	0.9	0	0	0	2.7	3.2	0	0	0	2.7	0	0	0	0	0	0	2	0	0	0	1.8	0	0
COG3717	6.4	1.8	0	0	3	0	2.1	0	0	0	0	0	0	0	0	0	0	0	9.3	5.4	0	0	0	2.1
COG3799	3.2	0	0	0	0	0	0	0	0	0	0	2.4	0	0	0	0	0	0	0	0	0	0	0	0
COG3804	2.1	0	0	0	0	0	0	0	0	0	0	0	0	0	0	0	0	0	0	0	0	0	0	0
COG3808	7.4	0	0	0	0	0	0	0	0	0	0	2.4	0	0	0	0	0	0	0	0	0	0	0	0
COG3839	81.6	77.5	26.4	2.7	8.1	38.2	3.2	39.4	34.3	72.6	27.8	99.2	30.7	23.4	18	67.9	16.5	17.8	57.6	0	60.4	81.9	6.4	41.6
COG3842	0	0	0	0	0	0	0	0	0	0.9	0	0	0	0	0	0	0	0	0	0	0	0	0	0
COG3845	1.1	30.3	2.1	0	0	0.9	0	2.3	2	41.2	0	3.5	3.3	0	5	4.5	0	0	3.1	0	3	2.7	0	11.7
COG3853	5.3	0	0	0	0	0	0	0	3	0	0	8.3	0	2.2	0	2.7	0	0	2.1	0	0	0	0	0
COG3867	0	0	0	0	0	0	0	2.3	0	0	0	0	0	0	0	0	0	0	0	0	0	0	0	0
COG3874	5.3	0	4.2	1.8	8.2	0	10.6	7.9	0	0	0	5.9	0	0	5	0	8.3	0	7.2	13.1	10.2	0	3.7	7.4
COG3894	0	0	0	0	0	0	0	0	0	0	0	0	0	0	2	0	0	0	0	0	0	0	0	0
COG3934	0	0	0	0	0	0	0	0	0	0	0	0	0	0	0	0	0	0	0	0	0	1.8	0	0
COG3937	3.2	0	65.4	21	0	4.5	0	81.1	6	0	0	3.5	14.3	15.7	0	0	0	6.9	4.1	0	3.1	0	13.7	0
COG3938	8.5	0.9	1.1	0	3	0.9	0	3.4	7.1	0	0	17.7	3.3	0	11	1.8	0	3	0	0	1	1.8	0	0
COG3957	18	17.8	15.8	0	0	20.9	0	12.4	6	15.3	17.9	15.3	24.1	4.5	0	0	0	2	16.5	0	15.4	0	0	0
COG3958	57.3	4.5	3.2	6.4	19.2	2.7	47.6	6.8	1	6.3	4.5	57.8	7.7	6.7	2	36.3	24.7	2	55.7	37	53.3	23.4	10.1	5.4
COG3959	13.8	2.7	0	0	6.1	0	0	3.4	4	1.8	0	2.4	4.4	0	6	2.7	4.1	0	12.4	0	11.3	4.5	0	2.1
COG3968	12.7	7.1	2.1	1.8	3	0	0	2.3	0	5.4	0	15.4	2.2	2.2	7	32.6	2.1	0	13.4	2.2	9.2	8.1	1.8	16.1
COG4054	0	4.4	0	0	0	0	0	0	0	6.3	0	0	0	0	0	0	0	0	0	0	0	0	0	0
COG4057	0	18.7	0	0	0	0	0	0	0	16.1	0	0	0	0	0	0	0	0	0	0	0	0	0	0
COG4058	4.2	12.5	0	0	0	0	0	0	0	9.9	0	5.9	0	0	0	2.7	0	0	0	0	0	1.8	0	0
COG4108	0	0	0	0	0	0	0	0	0	0	0	0	0	0	0	0	0	0	0	0	2	0	0	0
COG4124	0	0	0	0	0	0	0	0	0	0	0	0	0	0	0	2.7	0	0	0	0	0	2.7	0	0
COG4154	0	0	0	0	0	0	0	0	0	0	1.8	0	4.4	5.6	0	0	0	0	0	0	0	0	0	0
COG4166	8.5	2.7	5.3	0	0	0	0	5.6	0	2.7	0	10.6	2.2	0	2	0	0	0	0	0	0	0.9	0	0
COG4206	0	0	0	0	0	0	0	0	0	0	0	0	0	0	2	0	0	0	3.1	2.2	6.1	0	0	7.4
COG4211	0	0	0	0	0	0	0	0	0	0	0	0	0	0	0	0	0	0	0	0	0	1.8	0	0
COG4213	0	3.6	0	0	0	0	0	0	0	4.5	0	0	0	0	0	0	0	0	0	4.4	2	0	0	2.1
COG4221	0	0	0	0	0	0	0	0	0	0	0	0	0	0	0	0	0	0	0	0	0	1.8	0	0
COG4260	4.2	0	0	0	0	0	0	0	0	0	0	0	2.2	3.3	0	0	0	0	6.2	0	7.2	0	0	0
COG4443	0	0	0	0	0	0	0	0	0	0	0	0	0	0	2	0	0	0	0	0	0	0	0	0
COG4465	2.1	0	0	0	0	0	0	0	0	0	1.8	2.4	0	0	0	1.8	0	2	0	0	0	0.9	0	0
COG4468	2.1	0	0	0	0	0	0	0	0	0	0	0	0	0	0	0	0	0	0	0	0	0	0	0
COG4472	0	0	0	0.9	0	2.7	0	0	0	0	1.8	2.4	0	3.3	2	0	0	2	0	0	2	0	0	6.4
COG4496	0	0	0	0	0	0	0	0	0	0	0	0	0	0	0	0	0	0	0	0	0	0	0	3.2
COG4576	0	0	0	0	0	0	0	0	0	0	0	0	0	0	0	3.6	0	0	0	0	0	1.8	0	2.1
COG4577	31.9	37.3	7.4	67.5	34.5	26.3	36	14.7	22.2	29.6	53.8	41.3	49.4	73.6	25	45.3	25.7	20.8	13.4	33.7	18.4	67.5	72.4	28.8
COG4608	4.2	0	0	0	0	0	0	0	3	0	0	5.9	0	0	0	0	0	2	0	0	0	0	0	0
COG4624	2.1	0.9	0	0	2	0	0	0	0	0	0	0	0	0	1	0	0	0	4.1	0	1	0	0	4.3
COG4656	14.9	3.6	4.2	0	4.1	4.5	9.6	4.5	0	1.8	8.1	15.3	14.3	12.3	8	19	5.2	0	11.4	12	20.4	14.4	1.8	6.4
COG4659	2.1	0	0	0	0	0	0	0	0	0	0	0	0	0	0	0	0	0	0	0	0	0	0	1.1
COG4690	0	0	0	0	0	0	3.2	0	0	0	0	2.4	0	0	0	0	0	0	3.1	5.4	0	0	0	0
COG4716	36.1	5.3	0	0	0	0	22.2	0	0	3.6	0	20	0	0	6	26.2	0	0	7.3	17.4	0	16.2	0	11.7
COG4771	5.3	0	13.8	0	27.4	0	28.6	15.8	0	0	0	2.4	0	1.1	41	1.8	33	0	6.2	39.2	5.1	1.8	1.8	53.4
COG4775	0	0	0	0	0	0	0	0	0	0	0	0	0	0	2	0	0	0	0	0	0	0.9	0	0
COG4799	28.6	19.5	0	0	26.4	4.5	3.2	0	0	20.7	4.5	31.9	5.5	0	3	24.4	23.8	0	13.4	9.8	16.4	15.3	0	8.5
COG4806	0	3.6	0	0	3	0	2.1	0	0	3.6	0	2.4	0	0	0	0	4.1	0	4.1	4.4	6.1	3.6	0	0
COG4816	0	0.9	0	0	0	0	0	0	0	0	0	0	0	0	0	0	3.1	0	0	0	0	0	0	0
COG4822	14.9	8.9	0	7.3	3	0	5.3	0	4	9.9	0	11.8	2.2	4.5	4	6.3	4.1	0	3.1	5.5	2	11.7	4.5	7.4
COG4842	0	0	0	0	0	0	0	0	0	0	0	0	2.2	7.8	0	0	0	0	0	0	6.1	0	0	0
COG4859	0	0	0	0	0	0	0	0	0	0	0	0	0	0	0	0	0	0	2.1	0	3.1	0	0	0
COG4864	4.2	5.3	3.2	0	0	0	0	3.4	0	6.3	0	7.1	0	0	0	4.5	0	0	0	0	0	6.3	0	0
COG4868	0	0	0	0	0	0	0	0	0	0	0	2.4	0	0	0	0	0	0	0	0	0	0	0	0
COG4992	0	0	0	0	5.1	0	0	0	0	0	0	2.4	0	0	0	0	2.1	0	4.1	0	0	0	0	0
COG5012	0	0	0	0	0	0	0	0	0	0	0.9	0	2.2	0	0	0.9	0	0	0	0	0	0	0	0
COG5016	38.2	8.9	7.4	4.5	29.3	21.8	4.2	7.9	10	12.6	19.7	39	23.1	17.9	17	34.3	27.9	7	29.9	3.3	36.8	38.7	0.9	17.1
COG5263	8.5	0	0	0	0	0	0	0	0	0	0	2.4	0	0	43	0	0	0	0	0	0	0	0	58.7

## Sheet: HealthyVsICD
protein	6a_2	6a_3	6b_1	6b_2	16b_2	16b_3	18b_1	18b_2	10a_1	10a_3	10b_1	10b_2	15a_1	15a_2	15b_1	15b_2	16a_1	16a_2	18a_1	18a_2	Difference	Pvalue	Qvalue	Change
COG0089	17	21.3	11.2	14.4	11.7	11.8	3.6	4.5	11	17.4	18.7	20.1	23	21.4	5.2	5.1	31.6	24.3	18	14.1	-6.6	0.0825793	0.0470319	DOWN
COG0234	43.6	46	23.6	21.7	11.7	19	13.5	11.6	34.7	33.9	40.5	50.3	57	59.8	50.5	42.6	48.4	27.5	32.8	25	-21.2	0.00974974	0.010481	DOWN
COG0255	17.9	7.1	3.1	0	6.3	1.8	8.1	13.4	24.7	19.1	23	22.3	4	13.9	10.3	2	30.4	17.9	17.9	23.9	-11.8	0.0120319	0.0117514	DOWN
COG0268	9.6	3.5	7.2	3.1	0.9	1.8	0	0	8.1	16.5	6.6	10	11	8.5	2.1	2	12.4	11.6	5.3	7.7	-5.85	0.0121289	0.0117514	DOWN
COG0339	0	0	0	0	0	0	0	0	0	0	0	0	9	15	9.3	14.2	11.3	13.8	7.4	9.8	-9.15	0.0060874	0.0071645	DOWN
COG0366	13.7	0	6.1	0	0	0	1.8	0.9	19.2	21.1	4.4	0	5	6.4	21.6	16.2	14.7	21.1	6.3	3.3	-10.1	0.00918125	0.0101229	DOWN
COG1505	7.5	0	3.1	0	0	0	0	0	0	0	0	0	16	12.8	7.2	8.1	3.4	3.2	12.7	14.1	-5.3	0.0434206	0.0285051	DOWN
COG1621	6.3	5.9	2	10.3	0	0	0	0	12.7	16.5	7.7	8.9	30	24.5	5.2	7.1	11.3	11.6	40.2	33.8	-11.15	0.00130945	0.00250251	DOWN
COG4771	5.3	2.4	5.1	6.2	1.8	1.8	0	0	0	1.8	0	1.1	41	53.4	33	27.4	15.8	13.8	28.6	39.2	-19.5	0.0809637	0.0470319	DOWN
COG0041	6.4	8.2	3.1	7.2	11.7	9.1	0	0	9.1	10.1	6.6	7.8	8	10.6	0	0	0	0	5.3	7.6	-0.3	0.937655	0.326758	NULL
COG0048	8.4	7.1	4.1	3.1	6.3	11.8	8.1	8	9.1	12.8	2.2	0	3	5.3	2.1	5	2.3	0	2.1	5.5	4.9	0.0407506	0.0269581	NULL
COG0051	34.9	42.4	28.6	22.6	50.4	68.9	16.2	17.8	24.6	32.1	30.8	38	29	26.7	21.7	17.2	22.5	17.9	11.6	12	8.2	0.176966	0.09059	NULL
COG0056	30.8	29.4	10.1	8.2	1.8	9	6.3	4.5	20.1	27.5	12.1	17.8	11	9.6	5.1	2	12.3	13.8	0	2.2	-2.95	0.847054	0.30737	NULL
COG0058	23.4	15.4	36.8	41.2	6.3	5.4	3.6	1.8	6.4	6.4	2.2	2.2	2	0	5.2	13.2	11.3	7.4	10.6	5.4	4.95	0.216525	0.105887	NULL
COG0076	19.1	18.9	7.1	2.1	0	0	0	0	0	0	7.7	6.7	0	1.1	4.1	4.1	0	0	7.4	12	-1.55	0.967726	0.330761	NULL
COG0078	14.8	7.1	9.2	8.3	1.8	1.8	0	0	11	6.4	2.2	7.8	6	4.2	10.3	10.1	11.3	5.3	0	3.3	-1.75	0.462752	0.189784	NULL
COG0088	27.5	27.1	62.4	51.5	43.2	38.1	21.6	18.7	4.5	5.5	37.3	45.7	8	17.1	31.9	35.5	94.6	82.3	2.1	5.5	8.3	0.29744	0.136063	NULL
COG0091	12.7	24.7	10.2	10.3	18	19	9.9	12.5	22.9	24.7	18.6	11.2	14	8.5	11.3	5.1	11.3	7.4	3.2	3.3	1.35	0.31551	0.142562	NULL
COG0093	15.9	23.6	12.3	6.1	17.1	17.2	9.9	14.2	8.3	11	20.8	20.1	11	15	12.4	10.1	15.8	19	6.3	8.7	3.35	0.615896	0.239722	NULL
COG0096	39.3	42.5	26.7	19.6	49.5	48.9	12.6	8.9	19.2	30.1	24.2	39	30	38.4	30.9	24.3	31.5	29.5	13.8	14.2	3.25	0.562834	0.225134	NULL
COG0149	34	33.1	41	35.1	31.5	40.7	14.4	11.6	8.2	13.7	24.2	24.6	38	42.7	44.3	30.5	15.8	12.7	11.6	15.2	13.55	0.315692	0.142562	NULL
COG0166	42.5	44.9	59.4	61.8	10.8	14.4	3.6	8	0	0	24.1	32.4	12	10.7	12.4	13.2	24.8	23.2	3.2	7.7	16.25	0.132318	0.069812	NULL
COG0174	12.7	7.1	5.1	4.1	2.7	1.8	9	7.2	0	0	13.2	14.5	0	0	2.1	0	7.9	6.3	0	3.3	5.05	0.148047	0.0771638	NULL
COG0184	25.4	18.9	12.3	8.2	14.4	11.7	17.1	11.6	23.7	16.4	17.6	24.5	10	14.9	13.4	9.1	9	7.4	12.7	14.1	-0.4	0.847054	0.30737	NULL
COG0185	76.5	98.1	21.5	38.2	45.9	45.3	12.6	13.3	27.4	20.2	13.2	8.9	74	86.5	51.5	51.7	22.6	9.6	71.9	65.3	2.3	0.907869	0.321303	NULL
COG0186	9.6	8.2	5.1	0	11.7	9	7.2	6.3	10	18.3	8.8	5.6	7	6.4	4.1	5.1	15.8	11.6	7.4	6.6	0.5	0.757532	0.284488	NULL
COG0192	5.4	5.9	3.1	3.1	11.7	9	4.5	2.7	0	1.8	1.1	2.2	0	3.2	0	0	0	2.1	0	0	4.95	0.000449336	0.00155374	NULL
COG0198	10.6	20	11.3	8.3	0	0	12.6	15.1	10.9	11.8	21.9	19	13	9.6	12.4	10.1	33.9	23.2	4.2	15.3	-1.75	0.176804	0.09059	NULL
COG0200	2.1	4.8	9.2	7.2	18	19.9	7.2	6.3	6.4	16.5	20.9	14.5	2	6.4	0	8.1	2.3	3.2	4.2	3.3	1.9	0.334484	0.147596	NULL
COG0203	25.5	26	23.5	15.4	29.7	27.1	18	18.7	26.5	28.4	27.5	25.6	30	34.2	26.8	20.3	40.6	36.9	19.1	20.7	-2.65	0.0698219	0.0422865	NULL
COG0206	37.1	48.4	2	2.1	17.1	5.4	6.3	2.7	1.8	0	5.5	5.5	24	24.6	0	2	0	0	0	0	4.95	0.0346273	0.0240643	NULL
COG0211	4.2	2.4	7.1	8.3	3.6	0	3.6	4.4	13.6	9.1	13.2	11.2	6	6.4	0	8.1	11.3	16.9	0	7.6	-4.7	0.0405234	0.0269581	NULL
COG0222	83.9	83.9	51.2	57.6	90.9	71.5	55.6	67.7	51.1	50.4	103.1	75.9	42	79.1	80.4	83.3	64.2	53.9	78.2	70.7	-3.7	0.615896	0.239722	NULL
COG0228	19.2	15.3	8.2	7.2	4.5	1.8	5.4	8.9	14.6	16.4	21.9	29	3	5.3	0	3	16.9	4.2	0	10.9	-0.4	0.969205	0.330761	NULL
COG0233	8.4	2.4	0	3.1	1.8	2.7	0	2.7	0	2.7	5.5	13.4	3	5.3	0	2	4.5	5.3	0	0	-0.3	0.666568	0.257062	NULL
COG0235	35	29.5	15.3	9.2	7.2	6.3	1.8	0.9	4.6	4.6	6.6	13.4	15	19.2	4.1	2	2.3	4.2	2.1	4.4	3.7	0.334666	0.147596	NULL
COG0238	8.5	17.7	2	2.1	7.2	9.9	7.2	4.5	14.5	17.3	8.8	17.8	7	0	0	2	12.4	14.8	2.1	2.2	-0.7	0.969182	0.330761	NULL
COG0251	0	0	2	2.1	0	3.6	0	0	0	2.7	7.7	8.9	11	10.7	0	2	2.3	2.1	2.1	0	-2.2	0.0605247	0.038273	NULL
COG0256	31.8	31.9	9.2	11.4	16.2	20.8	14.4	4.5	14.6	18.3	28.5	38	37	44.8	7.3	12.1	21.4	11.7	16.9	20.8	-4.25	0.279906	0.131541	NULL
COG0261	23.4	27.1	8.2	6.2	5.4	6.3	4.5	0	9.1	9.1	17.6	33.5	11	13.9	0	0	12.4	14.8	4.2	4.4	-3.8	0.727963	0.275978	NULL
COG0264	22.2	20	129.1	160.6	21.6	19.8	5.4	7.1	2.7	3.6	21.9	30.1	0	0	237	226.3	41.7	43.3	596.6	617.8	-15.1	0.615896	0.239722	NULL
COG0265	19.1	22.4	5	5.1	0.9	2.7	1.8	0	0	0	0	2.2	33	43.7	2.1	1	2.3	0	3.2	5.4	1.7	0.508756	0.205413	NULL
COG0280	65.9	47.2	66.6	57.6	78.3	65.1	34.1	32.9	1.8	5.5	7.7	14.5	87	103.6	122.7	124.7	55.1	64.3	116.4	102.3	-14.3	0.616029	0.239722	NULL
COG0281	6.3	7.1	2	6.2	3.6	5.4	2.7	0	0	2.7	0	0	4	3.2	2.1	0	0	0	3.2	0	4.5	0.0186061	0.0152477	NULL
COG0284	5.3	2.4	10.2	7.2	2.7	0	0	0	0	0	0	0	0	0	4.1	0	4.5	5.3	0	0	2.55	0.107014	0.0589948	NULL
COG0292	0	8.3	7.2	7.2	8.1	13.5	4.5	6.2	21	26.6	9.9	2.2	23	26.7	2.1	2	4.6	3.2	2.1	0	3.3	0.938434	0.326758	NULL
COG0296	41.4	36.5	8.2	6.2	1.8	0	0	0	0	0	0	0	0	0	0	0	0	2.1	0	0	4	0.0102225	0.0108535	NULL
COG0297	10.6	5.9	7.1	10.3	0	0	0	0	0	0	0	0	0	0	0	0	0	0	0	0	2.95	0.0095011	0.010343	NULL
COG0329	19	10.6	12.2	12.3	12.6	19.9	4.5	3.6	16.5	15.6	15.4	8.9	12	20.3	13.4	18.2	10.2	12.6	13.7	14.1	-1.65	0.279906	0.131541	NULL
COG0335	9.5	9.4	25.5	22.6	19.8	20.8	13.5	13.4	8.2	15.5	28.6	29.1	11	12.8	6.2	8.1	11.3	9.5	7.4	3.3	6.4	0.122682	0.0663562	NULL
COG0359	6.4	12.9	6.1	7.2	1.8	2.7	1.8	0	2.7	2.7	35.1	15.6	2	11.8	0	2	12.4	11.6	0	0	1.7	0.81587	0.301137	NULL
COG0360	9.6	14.2	8.1	6.2	5.4	6.3	3.6	2.7	20.1	24.6	25.2	33.5	1	5.3	5.2	8.1	33.8	29.6	5.3	6.6	-7.85	0.216698	0.105887	NULL
COG0370	9.5	8.2	1	0	6.3	6.3	0	1.8	0	1.8	2.2	2.2	0	2.1	0	0	0	0	2.1	1.1	3.5	0.129286	0.0688786	NULL
COG0372	12.7	8.2	0	5.2	3.6	3.6	7.2	3.6	0	0	3.3	0	0	4.3	0	0	0	0	0	0	4.4	0.00151044	0.00282387	NULL
COG0436	5.3	9.4	17.3	10.3	3.6	1.8	0	1.8	0	0	5.5	2.2	3	2.1	0	0	5.6	3.2	0	0	3.4	0.0760051	0.0450789	NULL
COG0440	3.2	5.9	5.1	4.1	0	0	0	0	0	0	0	0	0	0	8.2	9.1	0	0	0	0	1.6	0.274013	0.130194	NULL
COG0444	8.5	2.4	0	0	0	0.9	0	0	0	0	0	0	10	8.5	18.6	14.2	0	2.1	5.3	5.4	-3.7	0.20115	0.100507	NULL
COG0461	3.2	3.5	7.1	6.2	1.8	1.8	0	0	0	0	0	0	6	8.5	2.1	0	0	0	0	0	2.5	0.0832655	0.0471107	NULL
COG0462	5356.7	5547.6	5475.8	5795	3961.6	4262.9	4663.5	4443.9	4305.8	4591.2	4186.9	4475.9	5438.3	5983.1	6027.9	6134	4823.1	4630.8	5705.3	6892.4	-120.6	0.374947	0.161227	NULL
COG0469	14.9	15.3	8.2	8.2	0	0	11.7	8.9	0	0	18.6	22.3	3	2.1	2.1	3	11.3	9.5	17	13.1	2.3	0.907417	0.321303	NULL
COG0479	14.9	14.2	15.4	20.6	11.7	13.6	9.9	4.4	0	0	0	0	32	52.3	26.8	22.3	16.9	17.9	67.7	57.6	-6.2	0.295799	0.136036	NULL
COG0484	10.6	8.3	0	6.2	1.8	0	7.2	5.3	0	0	0	0	22	13.8	19.6	27.3	3.4	6.3	25.4	30.5	-4.3	0.368571	0.160899	NULL
COG0493	2.1	1.2	7.2	6.2	2.7	0	0.9	2.7	0	0	5.5	6.7	4	8.5	1	0	13.6	11.6	5.3	6.5	-3	0.394103	0.166142	NULL
COG0517	24.5	25.9	47.1	37.1	12.6	18.1	13.5	8.9	6.4	9.2	6.6	17.9	11	17.1	30.9	21.3	15.8	13.7	29.6	30.4	4.85	0.374947	0.161227	NULL
COG0518	45.7	41.3	6.1	5.1	1.8	2.7	0	1.8	0	4.6	0	2.2	4	10.7	0	0	3.4	3.2	7.4	8.7	0.6	0.508594	0.205413	NULL
COG0524	41.3	37.7	9.2	14.5	8.1	8.1	0	0	0	0	0	0	18	16	4.1	5.1	5.7	5.3	11.6	9.8	3.45	0.290997	0.13601	NULL
COG0525	2.1	4.8	7.1	7.2	0.9	0	0	0	0	0	4.4	0	7	5.3	0	0	0	0	0	2.2	1.5	0.254244	0.122837	NULL
COG0526	0	4.7	0	0	1.8	6.3	6.3	3.6	1.8	3.6	3.3	5.6	6	7.4	9.3	11.2	10.2	5.3	8.4	10.9	-4	0.0224901	0.0179861	NULL
COG0533	8.5	2.4	7.1	3.1	10.8	16.3	2.7	0	6.4	10.1	15.4	20.1	0	2.1	0	0	0	0	7.4	16.3	0.85	0.611163	0.239722	NULL
COG0540	8.5	5.9	7.2	4.1	2.7	1.8	0	1.8	0	0	2.2	4.4	6	0	2.1	9.1	0	0	0	0	3.4	0.129748	0.0688786	NULL
COG0542	5.3	4.7	1	4.1	3.6	4.5	9.9	7.1	0	0	3.3	4.5	0	1.1	0	0	1.1	0	5.3	0	4.6	0.00508289	0.00615674	NULL
COG0543	5.3	6	8.1	3.1	5.4	3.6	1.8	0.9	0	0	1.1	0	3	0	0	0	0	3.2	2.1	2.2	4.45	0.00311566	0.00418666	NULL
COG0568	1.1	7.1	0	3.1	1.8	2.7	0	0	7.3	2.7	0	4.5	0	2.1	2	2	5.6	6.3	0	0	-0.6	0.580786	0.231239	NULL
COG0588	4.2	2.4	4.1	5.2	0	2.7	7.2	6.2	0	0	12.1	16.7	0	0	0	0	3.4	5.3	0	3.3	4.15	0.202183	0.100507	NULL
COG0624	4.2	2.4	0	0	1.8	3.6	0	0	2.7	1.8	0	0	5	0	5.2	10.1	0	0	6.3	5.4	-1.35	0.331526	0.147596	NULL
COG0673	28.6	13	3.1	7.2	0	3.6	4.5	1.8	6.4	6.4	13.2	3.3	0	0	2.1	6.1	3.4	5.3	11.6	9.8	-1.65	1	0.338583	NULL
COG0686	8.4	4.8	18.4	18.5	2.7	4.5	4.5	3.6	0	0	0	3.3	8	7.5	16.5	10.1	0	0	4.2	5.5	0.9	0.173532	0.0899022	NULL
COG0745	7.4	2.4	5.1	0	9.9	8.2	2.7	4.4	0	0	0	0	3	0	0	2	0	0	0	0	4.75	0.00114838	0.002491	NULL
COG0776	39.2	62.6	27.6	26.8	13.5	18.1	8.1	11.5	22.9	20.2	56	71.4	48	54.4	8.2	9.1	78.9	76	14.8	8.8	-13	0.417887	0.174458	NULL
COG0783	11.6	9.4	4.1	6.2	0	0	0	0	1.8	0	13.2	0	2	1.1	0	0	0	0	0	0	2.05	0.316621	0.142562	NULL
COG0793	2.1	2.4	5.1	2.1	0	0	0	1.8	0	0	0	0	0	0	5.2	4.1	0	0	15.9	19.6	1.95	0.703793	0.270206	NULL
COG0819	0	0	36.9	38.1	0	0	0	0	3.7	2.7	0	0	17	10.7	0	0	9	9.5	0	0	-1.35	0.631979	0.244821	NULL
COG1053	66.7	88.5	55.3	42.2	53.1	51.6	21.5	17.8	6.4	7.3	8.8	4.5	52	57.7	86.6	77.2	45	37	86.8	77.3	3.85	0.728454	0.275978	NULL
COG1082	2.1	7.1	8.2	5.1	1.8	4.5	0	0	2.7	7.3	0	3.3	0	1.1	7.3	9.1	6.8	7.4	0	0	0.3	0.968804	0.330761	NULL
COG1088	16.9	10.6	10.2	18.5	1.8	2.7	0	0	0	0	0	0	20	20.3	9.3	5	5.6	3.2	6.3	5.4	1.25	0.784349	0.291754	NULL
COG1104	11.7	8.3	5.1	7.2	2.7	0	0	1.8	0	0	2.2	1.1	1	0	6.2	6.1	4.5	5.3	9.5	8.8	0.55	0.726472	0.275978	NULL
COG1136	22.2	22.4	9.2	3.1	1.8	0	5.4	4.5	0	0	0	0	4	3.2	0	0	5.6	3.2	0	2.2	4.95	0.0255639	0.0198063	NULL
COG1164	19.1	33.1	9.2	5.2	0	0	0	0	0	0.9	0	0	0	1.1	5.2	4.1	0	0	0	0	2.6	0.191269	0.0967597	NULL
COG1181	0	4.7	16.4	10.3	0	0	1.8	0	0	0	0	0	0	0	6.2	5.1	7.9	7.4	0	0	0.9	0.513689	0.206436	NULL
COG1209	26.5	27.1	5.1	5.2	0.9	0	2.7	0	4.6	5.5	0	0	0	0	4.1	0	0	0	0	0	3.9	0.0385393	0.0263032	NULL
COG1260	3.2	4.8	5.1	4.1	4.5	2.7	1.8	2.7	0	0	0	0	0	0	4.1	6.1	0	0	9.5	7.7	3.65	0.129594	0.0688786	NULL
COG1312	8.5	3.5	0	0	0	8.2	4.5	0	1.8	0	0	0	0	0	0	0	0	0	23.3	20.7	1.75	0.389781	0.165129	NULL
COG1344	20.1	33.1	6.2	7.3	57.6	38	0	0	0	0	0	0	9	12.8	13.4	20.3	7.9	2.1	0	0	12.65	0.140311	0.0735779	NULL
COG1362	19.1	18.9	20.5	14.5	0	0.9	0	2.7	0	0	7.7	3.3	1	7.4	5.2	7.1	5.7	7.4	2.1	0	4.35	0.414177	0.173752	NULL
COG1429	1.1	3.5	7.1	8.2	0	3.6	8.1	9.8	0	0	6.6	3.3	4	3.2	64.9	65	0	0	3.2	3.3	2.1	0.293594	0.136036	NULL
COG1449	0	7.1	8.2	7.2	2.7	2.7	0	2.7	0	0	0	0	0	0	5.2	7.1	0	0	0	0	2.7	0.018432	0.0152477	NULL
COG1456	0	8.3	6.1	0	5.4	0	0	6.2	0	0	15.4	12.3	0	4.3	0	0	0	0	0	0	2.7	0.389781	0.165129	NULL
COG1461	71.1	64.8	6.1	0	27.9	21.7	1.8	0.9	0	1.8	2.2	5.6	13	8.5	2.1	5.1	0	1.1	0	0	11.95	0.102442	0.0568386	NULL
COG1472	36.1	34.4	5.1	8.3	3.6	8.1	5.4	3.6	0	0	0	0	48	51.2	23.7	29.4	4.5	6.4	2.1	1.1	3.45	0.295616	0.136036	NULL
COG1493	12.7	3.5	6.1	7.2	1.8	2.7	0	0	0	1.8	8.8	4.5	0	0	0	2	0	4.2	5.3	3.3	1.2	0.38569	0.165022	NULL
COG1501	8.4	0	0	2.1	3.6	4.5	0.9	0	0	0	0	5.5	0	0	10.3	8.2	0	1.1	0	0	1.5	0.422383	0.175483	NULL
COG1506	3.2	8.3	6	0	0	1.8	0	0	1.8	2.7	0	0	8	12.8	2.1	4	6.8	4.2	32.7	30.5	-3.2	0.117735	0.0640838	NULL
COG1522	8.4	0	0	5.1	5.4	7.2	3.6	4.5	0	0	0	0	0	0	0	0	0	3.2	0	0	4.8	0.00178888	0.00301654	NULL
COG1528	25.5	27.1	26.7	27.8	1.8	3.6	9	12.4	0	0	0	0	7	10.7	18.5	17.2	2.3	3.2	23.3	38.2	13.85	0.112379	0.0615581	NULL
COG1529	4.2	5.9	3.1	2.1	10.8	11.8	2.7	5.3	0	0	6.6	7.8	0	0	0	0	0	2.1	2.1	3.3	4.75	0.0128817	0.0123092	NULL
COG1538	106.1	119.2	136.2	99.9	63.9	52.4	82.5	78.3	1.8	1.8	4.4	3.3	106	134.6	133	124.7	148.6	139.3	187.3	189.3	-37.65	0.463426	0.189784	NULL
COG1544	14.8	11.9	4.1	2.1	5.4	7.2	5.4	8	7.3	6.4	14.3	10	3	4.3	0	0	10.1	7.4	18	14.1	-1.05	0.84694	0.30737	NULL
COG1629	23.4	14.2	2	0	9.9	7.2	1.8	1.8	2.7	3.7	4.4	3.3	55	72.6	28.8	34.5	0	0	30.7	32.6	-12	0.202167	0.100507	NULL
COG1640	13.8	14.1	12.3	11.3	2.7	1.8	4.5	1.8	2.7	5.5	0	0	2	3.2	3.1	3	4.5	7.4	7.4	8.7	4.75	0.26237	0.126055	NULL
COG1653	187.9	207.6	49.1	42.2	31.5	24.3	22.5	9.9	13.6	16.4	44	41.3	287.8	395.1	70.2	79.1	22.7	27.5	11.6	7.7	2.45	0.847054	0.30737	NULL
COG1726	7.4	11.8	15.4	5.1	2.7	5.4	4.5	5.3	1.8	3.7	0	0	2	3.2	21.6	15.2	14.6	15.8	9.5	9.8	-1.25	0.787058	0.291754	NULL
COG1785	3.2	0	12.3	16.5	0	0	0	0	0	0	0	0	13	15.9	0	2	11.3	13.7	29.6	30.5	-6.65	0.322559	0.14448	NULL
COG1825	2.1	0	4.1	2.1	7.2	5.4	3.6	4.4	0	0	19.7	27.9	0	0	0	0	3.4	0	0	0	3.85	0.0477852	0.0311328	NULL
COG1830	7.4	2.4	4.1	6.2	2.7	0	5.4	3.6	0	0	0	0	6	8.5	6.2	4.1	0	0	13.7	10.9	1.8	0.782457	0.291754	NULL
COG1879	53.1	35.3	16.4	21.7	9	16.2	9	10.7	8.2	4.5	9.9	32.4	30	50.2	41.3	26.4	13.6	12.7	19	10.8	-3.55271e-15	1	0.338583	NULL
COG1925	9.5	5.9	6.1	7.2	2.7	8.1	5.4	2.7	4.5	6.3	4.4	0	2	3.2	5.2	0	0	0	2.1	2.2	3.85	0.00752191	0.00851164	NULL
COG2088	3.2	5.9	0	3.1	2.7	5.4	2.7	0	2.7	4.6	5.5	4.5	9	8.5	7.2	4.1	0	5.3	4.2	3.3	-1.65	0.081656	0.0470319	NULL
COG2115	5.3	4.7	2	4.2	4.5	4.5	2.7	7.1	0	0	0	3.3	0	2.1	0	0	0	0	14.8	14.1	4.5	0.0230477	0.0180191	NULL
COG2160	9.5	5.9	10.2	9.2	14.4	20.8	4.5	5.4	0	1.8	4.4	4.5	3	7.5	14.4	13.2	4.5	4.2	21.2	19.6	4.85	0.216179	0.105887	NULL
COG2185	12.7	15.3	6.1	5.1	0	0	0	0	0	0	0	0	0	0	26.8	25.4	0	0	0	0	2.55	0.274013	0.130194	NULL
COG2265	0	0	0	0	0	0	12.6	16	0	0	2.2	2.2	41	48	0	0	0	0	0	0	0	0.739054	0.278766	NULL
COG2373	3.2	4.8	3.1	2.1	2.7	3.6	0	0	0	0	0	0	29	33.2	3.1	0	2.3	0	27.4	44.7	1.75	0.873288	0.314237	NULL
COG2508	6.4	3.5	9.1	12.4	0.9	1.8	0	2.7	0	0	2.2	0	0	0	5.2	1	0	0	0	0	3.1	0.00652161	0.00747811	NULL
COG2848	0	8.3	3.1	5.2	1.8	0	0	0	0	0	7.7	6.7	2	5.3	6.2	7.1	2.3	2.1	0	0	-1.3	0.448904	0.185604	NULL
COG2885	34	54.3	53.3	45.3	30.6	19	4.5	5.4	15.5	22	0	0	62	81.3	55.6	60.8	34.9	32.7	12.7	16.5	4.95	0.907834	0.321303	NULL
COG3250	14.8	5.9	6.2	10.4	0	0	1.8	1.8	1.8	0	0	0	4	7.5	4.1	5	9	5.3	25.4	24	-0.7	0.90703	0.321303	NULL
COG3408	14.9	0	0	4.1	3.6	0	0	0	0	0	0	0	27	59.8	3.1	0	0	0	3.2	5.4	0	0.861739	0.311385	NULL
COG3444	0	0	5	3.1	0.9	5.4	0	0	20.9	21	5.5	7.8	0	3.2	4.2	2	0	0	6.3	5.5	-4.4	0.0760051	0.0450789	NULL
COG3507	7.4	0	13.2	11.4	16.2	10.9	0.9	0	0	0	0	0	0	0	28.9	27.4	11.3	11.6	2.1	6.6	8.1	0.498067	0.203004	NULL
COG3525	12.7	21.3	8.2	6.2	3.6	5.4	7.2	8	0	0	0	0	31	28.8	59.8	54.9	14.7	8.4	23.2	18.5	-9	0.373144	0.161227	NULL
COG3534	8.4	0	16.4	10.3	0	1.8	0	0	0	3.7	2.2	0	7	9.6	0	0	7.9	5.3	7.4	4.4	-3.15	0.968209	0.330761	NULL
COG3590	14.8	8.2	4.1	0	2.7	6.3	1.8	2.7	0	0	0	0	5	7.5	18.6	13.1	20.3	15.8	0	4.4	-1.3	0.937655	0.326758	NULL
COG3874	5.3	5.9	10.2	7.2	0	0	0	0	1.8	3.7	0	0	5	7.4	8.3	8.2	7.9	4.2	10.6	13.1	-3.55	0.225549	0.109589	NULL
COG3937	3.2	3.5	3.1	4.1	0	0	0	0	21	13.7	14.3	15.7	0	0	0	0	81.1	65.4	0	0	-5.3	0.343132	0.150558	NULL
COG3959	13.8	2.4	11.3	12.4	4.5	2.7	1.8	2.7	0	0	4.4	0	6	2.1	4.1	6.1	3.4	0	0	0	2.55	0.0553232	0.0357729	NULL
COG4166	8.5	10.6	0	0	0.9	0	2.7	2.7	0	0	2.2	0	2	0	0	0	5.6	5.3	0	0	1.8	0.190333	0.0967597	NULL
COG4577	31.9	41.3	18.4	13.4	67.5	45.3	29.6	37.3	67.5	72.4	49.4	73.6	25	28.8	25.7	34.5	14.7	7.4	36	33.7	0.5	0.93848	0.326758	NULL
COG4864	4.2	7.1	0	0	6.3	4.5	6.3	5.3	0	0	0	0	0	0	0	0	3.4	3.2	0	0	4.9	0.00351613	0.00465211	NULL
COG0057	238.9	279.8	180.3	183.3	336.6	394.8	271.7	267.9	47.4	55.9	143.7	136	55	61.9	96.9	89.3	58.6	60.2	116.4	128.4	194.2	0.000247624	0.00155374	UP
COG0574	173.2	223	150.5	146.2	283.5	297.9	183.8	183.4	42.9	43.1	61.4	87	33	36.3	36.1	30.4	40.5	38	9.5	6.5	146.45	0.000247624	0.00155374	UP
COG1014	238.9	279.7	116.9	143.1	206.1	179.2	117.4	102.4	17.4	21.1	42.8	56.8	37	36.3	79.4	69	22.5	24.3	44.3	57.7	121.25	0.000247624	0.00155374	UP
COG0050	141.1	147.5	120.8	114.2	218.7	192.9	148.8	147.7	36.5	40.3	129.4	155.1	37	38.4	61.9	45.7	28.1	25.5	39.2	37.1	108.8	0.0023076	0.00342162	UP
COG1960	131.6	149.9	101.4	106.1	78.3	77	48.4	41	12.8	17.3	8.8	12.3	18	18.2	5.2	9.1	41.7	49.6	10.6	12	77.3	0.000596393	0.00170966	UP
COG1866	74.3	115.7	129.1	132.8	110.7	115	62.8	68.6	47.5	56.8	87.7	68.1	34	55.5	32	35.5	29.3	30.6	37	31.5	76.6	0.000790506	0.00194239	UP
COG0480	142.2	136.9	108.6	90.5	120.6	117.7	130.2	113	17.3	17.4	64.8	91.5	45	58.8	38.1	34.5	76.5	58	52.9	56.6	64.4	0.000333796	0.00155374	UP
COG0334	132.5	115.7	154.5	147.2	107.1	111.3	72.7	66	31	21.9	46.1	53.5	101	100.4	50.6	51.7	28.2	22.2	77.1	71.9	62.35	0.00178021	0.00301654	UP
COG0183	132.7	180.6	62.5	69	71.1	80.6	24.2	24	11.9	22	28.5	19	10	5.3	2.1	6.1	20.3	15.8	9.5	7.6	59.1	0.000447431	0.00155374	UP
COG3839	81.6	99.2	60.4	57.6	81.9	67.9	72.6	77.5	2.7	6.4	30.7	23.4	18	41.6	16.5	8.1	39.4	26.4	3.2	0	57.8	0.000247624	0.00155374	UP
COG0822	51.9	54.3	53.2	72.1	100.8	110.4	96	92.6	47.5	41.2	9.9	26.8	24	27.8	40.2	43.6	16.9	17.9	34.9	43.5	51	0.000247624	0.00155374	UP
COG2086	60.5	75.5	50.2	39.2	53.1	58.9	37.7	52.5	2.7	6.4	4.4	5.6	6	8.5	13.4	9.1	19.1	27.4	5.3	5.4	46.6	0.000247624	0.00155374	UP
COG0459	289.7	317.5	188.6	149.3	135	131.3	167.7	139.7	102.2	98.1	152.3	182.9	179.9	237.2	120.7	108.5	76.6	60.2	118.5	103.4	45	0.0338654	0.0238723	UP
COG0191	72.2	86.2	54.2	65.9	90.9	100.5	54.7	41	21	22.9	46.1	33.4	25	29.9	19.6	24.3	31.5	25.4	14.8	20.7	44.4	0.000333796	0.00155374	UP
COG0126	77.4	64.8	81.9	91.7	67.5	67.9	40.4	42.6	24.6	28.4	100.9	99.2	16	11.7	23.7	21.3	43.9	49.6	10.5	15.2	43.55	0.0338654	0.0238723	UP
COG1250	62.6	88.5	62.5	61.8	45	39.8	25.1	19.6	6.4	6.4	17.5	20.1	17	10.7	10.3	8.1	16.9	13.7	8.5	6.5	42.9	0.000332073	0.00155374	UP
COG0148	88.1	96.8	72.7	74.1	71.1	72.4	96.1	102.4	34.7	39.3	75.6	94.7	37	37.4	68.1	69	20.2	26.4	40.2	27.3	42.75	0.00297471	0.00406071	UP
COG3958	57.3	57.8	53.3	55.7	23.4	36.3	6.3	4.5	6.4	10.1	7.7	6.7	2	5.4	24.7	19.2	6.8	3.2	47.6	37	37.55	0.0698219	0.0422865	UP
COG1882	38.1	48.4	70.7	57.7	84.6	77	30.4	38.3	17.4	12.8	66.9	39.1	14	22.4	8.2	11.2	28.2	23.2	10.6	18.6	35.05	0.0023076	0.00342162	UP
COG2025	56.3	49.6	42	43.3	19.8	28.1	18.8	7.1	0	1.8	0	0	0	0	8.2	7.1	7.9	6.3	0	12	34.15	0.000578347	0.00170966	UP
COG0085	42.5	46.1	40.9	29.8	45	58.9	32.3	26.8	6.4	2.7	9.9	12.3	7	11.7	22.8	23.3	11.3	5.3	0	2.2	33.25	0.000247624	0.00155374	UP
COG0086	71.2	67.5	33.8	43.2	44.1	42.5	26.1	28.6	12.8	13.8	20.9	13.3	9	13.9	31.9	18.3	5.7	5.3	4.2	2.2	29.8	0.000447431	0.00155374	UP
COG0059	42.4	52	68.6	56.6	46.8	49.8	30.5	32.9	12.8	11	46.1	58	23	28.8	20.6	18.3	6.8	16.9	13.7	19.6	29.35	0.00381353	0.00489498	UP
COG0443	121.1	127.4	59.4	48.4	87.3	72.5	63.6	53.5	25.4	31	51.6	49	61	72.6	70	61.9	26	27.5	11.6	15.3	28.05	0.0186163	0.0152477	UP
COG1454	54.1	62.6	61.3	52.6	38.7	41.7	25.2	18.7	12.8	14.6	49.4	35.6	22	41.7	22.7	30.3	19.2	4.2	8.4	12	26.55	0.0108665	0.0113966	UP
COG1592	100.8	122.9	86.1	75.2	121.5	138.5	70	77.3	66.5	65.9	101	77	93.9	119.7	66	71	55.2	67.6	65.6	65.3	26.4	0.0186163	0.0152477	UP
COG0092	63.7	37.7	22.5	34.9	40.5	45.3	33.2	32.9	7.3	9.1	22	22.3	18	29.9	16.5	14.1	6.7	3.2	2.1	6.5	24.7	0.000333796	0.00155374	UP
COG5016	38.2	39	36.8	29.9	38.7	34.3	12.6	8.9	4.5	0.9	23.1	17.9	17	17.1	27.9	29.3	7.9	7.4	4.2	3.3	23.1	0.0061648	0.0071645	UP
COG0049	38.3	46.1	32.7	20.6	44.1	48.9	48.5	40.9	18.2	19.2	30.8	33.4	15	33.1	21.7	23.4	18	32.8	11.6	10.9	22.05	0.00297471	0.00406071	UP
COG0052	28.6	40	21.5	26.7	54.9	53.4	43	25.7	7.3	16.4	24.1	7.7	7	9.6	14.4	19.2	29.3	14.8	2.1	10.9	21.65	0.00104196	0.00241091	UP
COG0176	66.9	62.6	71.7	46.4	34.2	36.2	28.8	24.9	4.6	0	46.1	58	22	43.7	18.5	18.3	21.4	36.9	17.9	4.4	21.35	0.0186163	0.0152477	UP
COG0539	72.3	69.6	41.9	44.3	30.6	25.3	18	17.7	6.4	7.3	42.8	29	12	37.4	16.5	14.2	31.6	28.5	9.5	14.2	20.9	0.0278317	0.0211817	UP
COG0055	57.2	53.2	42.9	37.1	37.8	41.7	35.8	31.3	4.5	4.6	20.9	27.8	16	22.3	63.8	47.7	32.8	20.1	9.5	6.5	19.25	0.0121613	0.0117514	UP
COG1884	30.7	26	21.5	21.7	16.2	12.7	9.9	13.3	0	0	0	0	0	0	20.6	13.2	0	0	0	0	18.85	0.000623855	0.00173069	UP
COG1024	41.5	35.4	13.3	11.3	30.6	29.9	9	8.9	2.7	0	3.3	0	4	3.2	0	0	23.6	16.9	3.2	2.2	18.65	0.0022121	0.00342162	UP
COG2759	40.3	38.9	22.5	19.6	27.9	32.6	24.2	24.9	4.6	8.2	36.2	33.5	21	31	10.3	4.1	6.8	5.3	5.3	7.6	18.5	0.0227963	0.0179861	UP
COG0098	35	48.5	26.6	21.6	57.6	65.3	33.2	24	9.1	16.5	27.4	15.6	8	12.8	18.6	17.2	19.2	15.8	13.7	14.1	18.4	0.000596393	0.00170966	UP
COG0103	28.7	35.4	28.6	20.6	39.6	47.9	21.6	25.8	10	8.2	28.6	20	9	22.4	16.5	8.1	13.5	10.6	5.3	2.2	18.35	0.00118865	0.002491	UP
COG0522	31.9	44.9	23.6	17.5	32.4	34.4	24.3	21.3	10	9.2	19.8	25.7	9	16	16.5	6.1	5.7	3.2	10.6	9.8	18.2	0.00104196	0.00241091	UP
COG2407	47.7	64.8	67.6	57.6	36.9	39.9	18	18.7	25.5	23.8	27.5	29	44	56.6	18.6	11.2	0	2.1	37	44.6	17.3	0.0825793	0.0470319	UP
COG4799	28.6	31.9	16.4	13.4	15.3	24.4	20.7	19.5	0	0	5.5	0	3	8.5	23.8	26.4	0	0	3.2	9.8	17	0.00454753	0.00558697	UP
COG0800	29.8	40.1	23.5	22.6	12.6	11.8	16.2	8	2.7	2.7	3.3	4.5	3	7.5	0	6.1	0	0	14.8	18.5	16.25	0.00174489	0.00301654	UP
COG0080	26.6	36.6	44.1	35	35.1	40.8	43	39.2	17.4	21.1	39.5	30	18	30.9	27.8	26.3	13.6	14.8	22.3	20.7	16.2	0.0023076	0.00342162	UP
COG0811	13.8	10.6	18.4	18.5	25.2	29.9	8.1	13.3	0	0	2.2	0	0	7.5	9.3	13.2	0	3.2	0	0	16.1	0.000451669	0.00155374	UP
COG0448	36.2	27.2	31.7	24.8	8.1	16.2	4.5	3.6	0	2.7	7.7	6.7	2	8.4	5.2	14.1	5.7	4.2	2.1	2.2	15.8	0.0121613	0.0117514	UP
COG3957	18	15.3	15.4	16.5	0	0	15.3	17.8	0	0	24.1	4.5	0	0	0	0	12.4	15.8	0	0	15.35	0.063515	0.03987	UP
COG0071	33.9	23.7	8.1	7.2	19.8	27	19.8	11.5	3.6	3.7	0	6.7	36	48	7.2	5.1	6.8	4.2	0	3.3	15.15	0.0166474	0.0150136	UP
COG0244	29.7	35.5	29.7	25.7	57.6	48	32.3	22.2	14.5	13.6	15.4	33.5	20	31	49.5	20.2	13.6	15.8	12.7	16.3	14.95	0.0150113	0.0139517	UP
COG1012	31.8	26	19.4	14.4	30.6	36.2	35	36.5	16.4	16.5	24.2	29.1	16	20.3	7.2	8.1	0	2.1	26.4	30.5	14.75	0.0150873	0.0139517	UP
COG1932	10.6	4.7	19.5	23.7	22.5	23.5	9.9	7.1	0.9	0	2.2	4.5	0	2.1	0	1	9	5.3	0	0	14.1	0.000541464	0.00170966	UP
COG0282	23.3	35.5	21.5	17.4	9.9	15.3	11.7	14.3	1.8	4.5	15.4	24.5	1	1.1	0	3	6.8	10.6	0	0	13.95	0.00608784	0.0071645	UP
COG1152	21.2	20.1	17.4	20.6	9.9	6.3	3.6	0	0	0	11	16.7	3	9.6	0	0	0	0	0	2.2	13.65	0.0134733	0.0127331	UP
COG0081	37.2	47.2	28.6	23.6	77.4	99.7	35.9	33.8	12.8	18.3	53.7	77	26	25.7	27.8	29.4	20.2	11.6	7.4	10.9	13.6	0.0186163	0.0152477	UP
COG1129	29.8	33	11.2	13.4	14.4	17.1	5.4	5.4	1.8	0	3.3	5.6	0	0	8.2	5	3.4	0	0	0	13	0.000667816	0.001774	UP
COG1109	21.2	20.1	23.4	37.2	8.1	14.4	14.4	14.3	0	0	7.7	5.6	0	9.6	0	1	5.6	9.5	6.3	4.4	12.25	0.000421337	0.00155374	UP
COG0205	47.7	66.1	22.4	22.6	8.1	13.6	5.4	13.4	6.4	8.3	2.2	5.6	5	4.2	7.2	10.1	4.6	5.3	20	22.9	12	0.0186163	0.0152477	UP
COG0104	13.8	14.1	14.3	14.5	7.2	9.9	4.5	3.6	0	1.8	7.7	10	0	0	7.2	3	0	0	0	0	11.85	0.00272936	0.00391208	UP
COG0458	12.7	17.8	31.7	17.5	11.7	5.4	7.2	9.8	0.9	0	2.2	4.5	0	2.1	5.2	3	0	0	0	0	11.75	0.000204092	0.00155374	UP
COG4716	36.1	20	0	7.3	16.2	26.2	3.6	5.3	0	0	0	0	6	11.7	0	0	0	0	22.2	17.4	11.75	0.039149	0.0263032	UP
COG0202	31.9	30.7	14.3	16.5	23.4	19	18	16.9	2.7	5.4	13.2	6.7	7	7.5	14.4	8.1	14.7	5.3	0	4.4	11.65	0.000447431	0.00155374	UP
COG0021	21.3	11.8	10.2	5.2	10.8	13.6	10.8	8.9	0	0	16.4	8.9	0	0	0	0	9	5.3	0	0	10.8	0.00408062	0.00516078	UP
COG1070	13.7	9.5	6.1	18.5	17.1	21.7	3.6	0	0	0	8.8	7.7	4	0	2.1	0	0	0	9.5	12	10.55	0.0272386	0.0209154	UP
COG1028	35	24.8	5.1	3.1	9.9	14.5	10.8	14.3	1.8	4.6	0	0	2	2.1	0	0	3.4	2.1	3.2	2.2	10.5	0.000565725	0.00170966	UP
COG0015	9.5	14.2	11.3	7.2	13.5	16.3	5.4	4.5	0	0	0	2.2	3	0	0	0	0	0	0	0	10.4	9.01678e-05	0.00155374	UP
COG0427	22.3	27.1	20.4	21.6	3.6	0	2.7	1.8	0	0	0	0	0	1.1	2.1	6	11.3	6.3	10.6	5.4	10.4	0.0854105	0.0480085	UP
COG0094	46.7	26	31.7	26.9	61.2	49.8	27.9	33.8	21.9	24.7	29.6	23.5	26	28.8	23.7	21.3	18	20	21.1	16.3	10.05	0.00155399	0.00284346	UP
COG0039	11.7	13	16.3	19.5	13.5	13.6	12.6	10.6	0	0	2.2	4.5	0	0	14.5	19.2	4.5	0	6.3	12	9.9	0.011489	0.0117514	UP
COG1185	43.5	23.6	27.7	25.7	13.5	17.1	2.7	11.7	11.8	5.5	13.2	11.1	5	7.5	14.5	10.2	3.4	3.2	16.9	16.4	9.7	0.0338654	0.0238723	UP
COG0326	34	17.8	46.1	51.5	7.2	1.8	5.4	13.4	1.8	0	2.2	2.2	10	13.8	13.4	12.2	0	0	11.6	18.5	9.5	0.0690864	0.0422865	UP
COG2182	19.1	13	11.3	9.3	11.7	11.7	0.9	2.7	0	0	24.1	26.8	5	8.5	8.3	4.1	0	0	0	0	9.45	0.0660459	0.040863	UP
COG0087	17	15.3	13.2	14.5	13.5	16.2	9	6.3	5.4	0	6.6	12.2	4	6.4	5.1	5.1	1.1	4.3	3.2	3.3	9.3	0.000786905	0.00194239	UP
COG3451	13.8	18.9	13.3	12.4	9.9	10	3.6	4.4	1.8	1.8	0	1.1	12	17.1	3.1	8.1	2.3	2.1	0	0	9.25	0.00765886	0.00855405	UP
COG0047	20.2	15.3	20.5	23.6	10.8	13.5	6.3	6.3	0	0	7.7	5.6	6	6.4	4.1	0	0	5.3	5.3	8.7	9.1	0.00129838	0.00250251	UP
COG1151	11.7	21.2	6.1	9.3	9	9.1	7.2	6.2	0	2.7	5.5	16.7	0	0	0	1	0	0	0	0	9.05	0.0012455	0.002491	UP
COG0112	9.6	8.3	13.3	5.1	16.2	18	2.7	6.3	0	0	4.4	3.3	0	0	1	0	0	0	6.3	5.5	8.95	0.00122385	0.002491	UP
COG0516	9.6	17.7	14.3	10.2	5.4	3.6	10.8	11.5	0.9	0.9	17.6	23.4	0	2.1	0	2	2.3	3.2	0	1.1	8.95	0.0119996	0.0117514	UP
COG1410	25.5	23.6	13.3	16.5	14.4	12.7	8.1	7.1	6.4	5.5	6.6	4.5	15	26.7	8.2	3	0	0	0	4.4	8.85	0.0120319	0.0117514	UP
COG4656	14.9	15.3	20.4	11.4	14.4	19	1.8	3.6	0	1.8	14.3	12.3	8	6.4	5.2	4.1	4.5	4.2	9.6	12	8.85	0.0639775	0.03987	UP
COG3968	12.7	15.4	9.2	13.4	8.1	32.6	5.4	7.1	1.8	1.8	2.2	2.2	7	16.1	2.1	3	2.3	2.1	0	2.2	8.75	0.0022552	0.00342162	UP
COG0100	14.9	17.7	12.2	8.2	32.4	29	30.5	28.5	8.2	15.6	16.5	20.1	15	16	11.3	12.2	16.9	14.8	10.6	5.4	8.2	0.0823485	0.0470319	UP
COG0545	13.8	13	10.2	13.4	7.2	8.1	12.6	4.5	0	0	0	2.2	5	4.3	13.4	7.1	11.3	16.9	2.1	0	8.15	0.0364597	0.0250843	UP
COG0136	7.4	14.1	13.3	10.3	17.1	19	1.8	1.8	2.7	2.7	9.9	12.3	3	4.3	7.2	7.1	0	0	2.1	5.4	8.15	0.0584442	0.0372311	UP
COG1156	17	11.8	15.4	10.3	11.7	6.3	1.8	0	0	0	5.5	10	5	9.6	5.2	3	3.4	2.1	0	0	7.8	0.0325325	0.0238723	UP
COG0363	8.4	7.1	2	6.3	10.8	6.3	9	10.6	0	0	0	0	0	0	0	0	2.3	0	0	0	7.75	8.53758e-05	0.00155374	UP
COG0137	6.3	4.8	2	5.2	9	13.5	26.9	23.2	0	0	2.2	0	0	0	0	0	0	0	0	0	7.65	8.60064e-05	0.00155374	UP
COG1087	6.3	8.3	8.1	10.4	7.2	10.8	0.9	2.7	0	0	0	2.2	0	0	0	0	5.7	2.1	0	0	7.65	0.000433859	0.00155374	UP
COG0544	23.4	10.6	3.1	4.1	10.8	8.1	7.2	2.7	4.5	0	12.1	13.4	0	0	0	0	4.5	2.1	0	0	7.65	0.0301092	0.0225164	UP
COG0197	7.4	0	4	9.3	20.7	30.8	17.1	14.3	6.4	10	6.6	0	0	0	0	0	10.2	4.2	4.2	5.5	7.6	0.0346973	0.0240643	UP
COG0090	20.2	17.6	13.2	12.3	27	19	16.2	17	10.9	7.3	13.2	10	10	5.3	3.1	5	14.6	10.6	6.4	9.8	7.4	0.00068072	0.001774	UP
COG0330	23.3	21.3	13.3	11.4	3.6	11.8	9.9	9.8	0	6.4	20.9	27.9	7	5.3	0	3	11.3	3.2	0	0	7.35	0.033197	0.0238723	UP
COG0653	10.6	9.5	5.1	2.1	10.8	10	1.8	2.7	0	0	0	2.2	4	3.2	2.1	1	0	0	0	0	7.3	0.00272936	0.00391208	UP
COG0246	65.8	77.8	8.2	2.1	9	6.3	2.7	2.7	5.5	2.7	13.2	10	0	4.2	0	0	0	0	0	0	7.25	0.0299152	0.0225164	UP
COG0441	5.3	7.1	8.2	11.3	4.5	11.7	4.5	7.1	1.8	0	4.4	4.5	0	0	22.7	17.3	0	0	0	0	7.1	0.0159955	0.0146342	UP
COG1155	23.3	16.6	13.2	16.5	9	6.3	3.6	5.4	0	0	1.1	3.3	5	3.2	6.2	7.1	5.6	0	22.2	35.9	6.95	0.0583492	0.0372311	UP
COG1904	22.3	15.3	12.3	9.2	4.5	2.7	1.8	0.9	0	0	0	1.1	0	0	0	3	0	0	3.2	7.7	6.85	0.00362111	0.00471841	UP
COG0172	7.4	0	6.2	7.2	13.5	10.8	3.6	6.3	0	0	0	2.2	0	0	14.4	6.1	0	0	2.1	5.4	6.75	0.016789	0.0150136	UP
COG0563	8.5	5.9	6.1	10.3	4.5	7.2	7.2	5.3	1.8	0	0	0	3	2.1	0	0	0	0	6.3	5.4	6.65	0.00106529	0.00241091	UP
COG0099	13.8	8.2	5.1	6.2	27	22.7	15.3	20.5	10	12.8	13.2	13.3	8	7.5	8.3	6.1	7.9	12.6	2.1	3.3	6.4	0.0825793	0.0470319	UP
COG1210	19.1	23.6	9.2	7.2	5.4	3.6	0	0	0	0	0	0	0	0	0	3	0	0	0	0	6.3	0.00178888	0.00301654	UP
COG1063	12.7	7	15.3	17.5	10.8	7.2	0	2.7	2.7	2.7	6.6	6.6	2	2.1	3.1	4.1	0	0	3.2	2.2	6.3	0.0182194	0.0152477	UP
COG0115	6.3	2.4	5.1	7.2	6.3	7.2	4.5	6.2	0	0	2.2	3.3	0	0	1	1	0	0	0	0	6.25	0.000206459	0.00155374	UP
COG0152	14.8	17.7	12.3	7.2	4.5	7.2	0.9	2.7	0	0	0	2.2	2	3.2	2.1	2	3.4	0	0	0	6.2	0.00199627	0.00330152	UP
COG0129	14.9	18.9	5.1	10.3	9.9	5.4	0.9	1.8	0	0	6.6	6.7	4	5.3	0	0	3.4	2.1	0	1.1	6.05	0.0218317	0.0177126	UP
COG0465	10.6	13	3.1	5.1	6.3	5.4	8.1	2.7	0	0	1.1	2.2	0	0	2.1	4	0	2.1	0	0	5.85	0.000333056	0.00155374	UP
COG3605	3.2	3.6	1	2	12.6	15.4	8.1	11.6	0	0	0	1.1	4	0	3.1	3	0	0	0	0	5.85	0.00214899	0.00342162	UP
COG0097	22.2	16.5	9.2	10.3	27	26.2	3.6	2.7	6.4	9.2	9.9	2.2	13	13.9	8.2	5.1	5.6	7.4	0	7.7	5.85	0.0895124	0.0499875	UP
COG3259	2.1	2.4	2	6.2	5.4	8.2	8.1	7.1	0	0	0	0	0	0	0	0	6.8	11.6	0	0	5.8	0.00445531	0.005553	UP
COG0102	24.4	18.9	12.3	13.4	26.1	18.1	9	8.1	10.9	8.2	20.9	20	9	13.9	11.3	6.1	6.8	6.3	3.2	10.9	5.8	0.0757619	0.0450789	UP
COG1048	8.5	4.7	6.1	8.2	6.3	6.3	2.7	5.3	0	0.9	0	2.2	0	0	6.2	3	2.3	4.2	0	0	5.75	0.00117028	0.002491	UP
COG0656	9.5	7	37.9	24.7	0.9	0	1.8	4.4	0	0	0	0	6	5.3	8.2	8.1	0	0	0	0	5.7	0.039149	0.0263032	UP
COG0173	10.7	10.7	11.3	7.2	4.5	2.7	2.7	0.9	0	0.9	3.3	0	3	2.1	0	0	2.3	1.1	0	0	5.4	0.00293404	0.00406071	UP
COG0231	6.4	4.7	7.2	5.1	8.1	5.4	0.9	1.8	0	0	0	0	0	2.1	0	0	0	2.1	0	0	5.25	0.000333948	0.00155374	UP
COG0696	2.1	5.9	8.2	2.1	6.3	6.3	4.5	4.5	6.4	6.4	0	0	0	5.3	2.1	0	0	0	0	0	5.2	0.0227182	0.0179861	UP
COG0138	16	9.4	24.6	37.1	5.4	7.2	5.4	3.6	0	0	12.1	11.1	6	3.2	0	3	6.8	7.4	0	0	5.2	0.0324663	0.0238723	UP
COG1190	22.3	11.8	5.1	5.1	1.8	7.2	0	1.8	0	0	2.2	3.3	0	0	0	0	4.5	6.3	0	0	5.1	0.0169339	0.0150136	UP
COG4822	14.9	11.8	2	3.1	11.7	6.3	9.9	8.9	7.3	4.5	2.2	4.5	4	7.4	4.1	3	0	0	5.3	5.5	5.1	0.0337314	0.0238723	UP

## Sheet: ColonicVsICD
protein	9a_1	9a_2	9b_1	9b_2	10a_1	10a_3	10b_1	10b_2	15a_1	15a_2	15b_1	15b_2	16a_1	16a_2	18a_1	18a_2	Difference	Pvalue	Qvalue	Change
COG0021	5.4	3.6	7.1	0	0	0	16.4	8.9	0	0	0	0	9	5.3	0	0	4.5	0.462359	0.443685	NULL
COG0039	0	2.7	5	0	0	0	2.2	4.5	0	0	14.5	19.2	4.5	0	6.3	12	-2	0.568594	0.487367	NULL
COG0041	2.7	3.6	4	0	9.1	10.1	6.6	7.8	8	10.6	0	0	0	0	5.3	7.6	-3.95	0.242255	0.293298	NULL
COG0047	0	0	6	0	0	0	7.7	5.6	6	6.4	4.1	0	0	5.3	5.3	8.7	-5.3	0.253802	0.295402	NULL
COG0048	8.1	2.7	0	0	9.1	12.8	2.2	0	3	5.3	2.1	5	2.3	0	2.1	5.5	-1.3	0.501307	0.45205	NULL
COG0049	26.9	24.5	19	13.8	18.2	19.2	30.8	33.4	15	33.1	21.7	23.4	18	32.8	11.6	10.9	1.3	0.951651	0.624033	NULL
COG0050	74.5	49.1	84.6	74.2	36.5	40.3	129.4	155.1	37	38.4	61.9	45.7	28.1	25.5	39.2	37.1	35.55	0.0786823	0.162791	NULL
COG0051	16.2	21.7	23.1	16.8	24.6	32.1	30.8	38	29	26.7	21.7	17.2	22.5	17.9	11.6	12	-4.3	0.274739	0.311025	NULL
COG0052	14.4	12.7	15.1	4.9	7.3	16.4	24.1	7.7	7	9.6	14.4	19.2	29.3	14.8	2.1	10.9	0.9	0.808227	0.58426	NULL
COG0055	2.7	5.4	11	10.9	4.5	4.6	20.9	27.8	16	22.3	63.8	47.7	32.8	20.1	9.5	6.5	-12.35	0.101606	0.181747	NULL
COG0056	3.6	0.9	2	1	20.1	27.5	12.1	17.8	11	9.6	5.1	2	12.3	13.8	0	2.2	-10.05	0.0391059	0.126701	NULL
COG0057	69.9	62.5	137.1	111.9	47.4	55.9	143.7	136	55	61.9	96.9	89.3	58.6	60.2	116.4	128.4	15.3	0.430556	0.426998	NULL
COG0058	0	0	0	0	6.4	6.4	2.2	2.2	2	0	5.2	13.2	11.3	7.4	10.6	5.4	-5.9	0.00803761	0.083009	NULL
COG0059	28.7	25.4	28.2	25.7	12.8	11	46.1	58	23	28.8	20.6	18.3	6.8	16.9	13.7	19.6	8	0.163143	0.230319	NULL
COG0071	9	10	8.1	0	3.6	3.7	0	6.7	36	48	7.2	5.1	6.8	4.2	0	3.3	3.9	0.429195	0.426998	NULL
COG0076	5.4	0	3	5.9	0	0	7.7	6.7	0	1.1	4.1	4.1	0	0	7.4	12	1.6	1	0.641711	NULL
COG0078	0	1.8	0	0	11	6.4	2.2	7.8	6	4.2	10.3	10.1	11.3	5.3	0	3.3	-6.2	0.010301	0.083009	NULL
COG0080	12.6	11.8	13.1	17.8	17.4	21.1	39.5	30	18	30.9	27.8	26.3	13.6	14.8	22.3	20.7	-8.85	0.0129192	0.083009	NULL
COG0081	56.5	43.5	6	9	12.8	18.3	53.7	77	26	25.7	27.8	29.4	20.2	11.6	7.4	10.9	3.3	0.85566	0.586738	NULL
COG0085	9.9	18.1	9.1	7	6.4	2.7	9.9	12.3	7	11.7	22.8	23.3	11.3	5.3	0	2.2	1.05	0.670791	0.52305	NULL
COG0086	15.2	17.2	7	7.9	12.8	13.8	20.9	13.3	9	13.9	31.9	18.3	5.7	5.3	4.2	2.2	-1.5	0.85566	0.586738	NULL
COG0087	4.5	3.6	11.1	4	5.4	0	6.6	12.2	4	6.4	5.1	5.1	1.1	4.3	3.2	3.3	-0.45	0.903337	0.608991	NULL
COG0088	7.2	14.5	5	0	4.5	5.5	37.3	45.7	8	17.1	31.9	35.5	94.6	82.3	2.1	5.5	-18.4	0.129276	0.209637	NULL
COG0089	16.2	14.5	16.1	10.9	11	17.4	18.7	20.1	23	21.4	5.2	5.1	31.6	24.3	18	14.1	-3.05	0.249303	0.293298	NULL
COG0090	7.2	3.6	2	0	10.9	7.3	13.2	10	10	5.3	3.1	5	14.6	10.6	6.4	9.8	-7.1	0.0247613	0.114773	NULL
COG0091	11.7	11.7	14	5	22.9	24.7	18.6	11.2	14	8.5	11.3	5.1	11.3	7.4	3.2	3.3	0.45	0.807949	0.58426	NULL
COG0092	17.9	22.6	8	6	7.3	9.1	22	22.3	18	29.9	16.5	14.1	6.7	3.2	2.1	6.5	1.35	0.85566	0.586738	NULL
COG0093	4.5	5.4	12	11.9	8.3	11	20.8	20.1	11	15	12.4	10.1	15.8	19	6.3	8.7	-3.05	0.162833	0.230319	NULL
COG0094	23.3	22.6	15.1	5	21.9	24.7	29.6	23.5	26	28.8	23.7	21.3	18	20	21.1	16.3	-3.85	0.163143	0.230319	NULL
COG0096	18.8	13.6	25.2	15.8	19.2	30.1	24.2	39	30	38.4	30.9	24.3	31.5	29.5	13.8	14.2	-12.45	0.0786823	0.162791	NULL
COG0097	6.3	7.2	12	5	6.4	9.2	9.9	2.2	13	13.9	8.2	5.1	5.6	7.4	0	7.7	-0.8	0.761761	0.557386	NULL
COG0098	17	15.4	12.1	3	9.1	16.5	27.4	15.6	8	12.8	18.6	17.2	19.2	15.8	13.7	14.1	-1.95	0.302646	0.330159	NULL
COG0099	13.5	20	0	0	10	12.8	13.2	13.3	8	7.5	8.3	6.1	7.9	12.6	2.1	3.3	-1.4	1	0.641711	NULL
COG0100	16.2	15.4	12.1	7	8.2	15.6	16.5	20.1	15	16	11.3	12.2	16.9	14.8	10.6	5.4	-1.15	0.761761	0.557386	NULL
COG0102	9.9	9.1	7	4	10.9	8.2	20.9	20	9	13.9	11.3	6.1	6.8	6.3	3.2	10.9	-1.9	0.430217	0.426998	NULL
COG0103	17	7.3	11	2	10	8.2	28.6	20	9	22.4	16.5	8.1	13.5	10.6	5.3	2.2	-1.15	0.504789	0.45205	NULL
COG0104	5.4	9.1	3	5	0	1.8	7.7	10	0	0	7.2	3	0	0	0	0	5.2	0.0995536	0.181747	NULL
COG0126	29.6	24.5	43.3	23.8	24.6	28.4	100.9	99.2	16	11.7	23.7	21.3	43.9	49.6	10.5	15.2	2.9	0.671247	0.52305	NULL
COG0136	0.9	0.9	0	0	2.7	2.7	9.9	12.3	3	4.3	7.2	7.1	0	0	2.1	5.4	-3.2	0.0322609	0.126701	NULL
COG0138	2.7	1.8	3	4.9	0	0	12.1	11.1	6	3.2	0	3	6.8	7.4	0	0	-0.25	0.901961	0.608991	NULL
COG0148	44.8	40.8	33.3	5	34.7	39.3	75.6	94.7	37	37.4	68.1	69	20.2	26.4	40.2	27.3	-1.3	0.585269	0.491135	NULL
COG0149	10.8	10.9	15	14.9	8.2	13.7	24.2	24.6	38	42.7	44.3	30.5	15.8	12.7	11.6	15.2	-7.1	0.101606	0.181747	NULL
COG0166	10.8	11.7	0	0	0	0	24.1	32.4	12	10.7	12.4	13.2	24.8	23.2	3.2	7.7	-6.8	0.160037	0.230319	NULL
COG0172	8.1	2.7	3	0	0	0	0	2.2	0	0	14.4	6.1	0	0	2.1	5.4	2.85	0.300083	0.330159	NULL
COG0174	5.4	5.4	0	0	0	0	13.2	14.5	0	0	2.1	0	7.9	6.3	0	3.3	1.65	0.845815	0.586738	NULL
COG0176	45.7	41.8	23.2	11.9	4.6	0	46.1	58	22	43.7	18.5	18.3	21.4	36.9	17.9	4.4	12.55	0.504789	0.45205	NULL
COG0183	9	4.5	38.3	5.9	11.9	22	28.5	19	10	5.3	2.1	6.1	20.3	15.8	9.5	7.6	-3.5	0.585269	0.491135	NULL
COG0184	4.5	8.1	4	7	23.7	16.4	17.6	24.5	10	14.9	13.4	9.1	9	7.4	12.7	14.1	-8	0.00636181	0.083009	NULL
COG0185	9	9	2	6.9	27.4	20.2	13.2	8.9	74	86.5	51.5	51.7	22.6	9.6	71.9	65.3	-31.5	0.00907602	0.083009	NULL
COG0186	12.6	10.9	2	6	10	18.3	8.8	5.6	7	6.4	4.1	5.1	15.8	11.6	7.4	6.6	1.25	0.85566	0.586738	NULL
COG0191	34	39.9	22.2	15.8	21	22.9	46.1	33.4	25	29.9	19.6	24.3	31.5	25.4	14.8	20.7	3.45	0.761761	0.557386	NULL
COG0197	4.5	8.1	3	2	6.4	10	6.6	0	0	0	0	0	10.2	4.2	4.2	5.5	-0.45	0.758111	0.557386	NULL
COG0198	9.9	10	9.1	8.9	10.9	11.8	21.9	19	13	9.6	12.4	10.1	33.9	23.2	4.2	15.3	-3.2	0.0338221	0.126701	NULL
COG0200	10.8	0	0	2	6.4	16.5	20.9	14.5	2	6.4	0	8.1	2.3	3.2	4.2	3.3	-4.3	0.14383	0.229443	NULL
COG0202	8.1	9	6	3	2.7	5.4	13.2	6.7	7	7.5	14.4	8.1	14.7	5.3	0	4.4	0.2	1	0.641711	NULL
COG0203	14.4	17.2	8	5	26.5	28.4	27.5	25.6	30	34.2	26.8	20.3	40.6	36.9	19.1	20.7	-15.95	0.00437476	0.083009	NULL
COG0205	6.3	4.5	2	0	6.4	8.3	2.2	5.6	5	4.2	7.2	10.1	4.6	5.3	20	22.9	-2.75	0.0601556	0.144845	NULL
COG0206	1.8	3.6	6	0	1.8	0	5.5	5.5	24	24.6	0	2	0	0	0	0	1.8	0.703658	0.544767	NULL
COG0211	3.6	0	3	3	13.6	9.1	13.2	11.2	6	6.4	0	8.1	11.3	16.9	0	7.6	-5.6	0.0446097	0.126701	NULL
COG0222	38.5	29	49.4	32.7	51.1	50.4	103.1	75.9	42	79.1	80.4	83.3	64.2	53.9	78.2	70.7	-37.7	0.00636181	0.083009	NULL
COG0228	14.4	9	10.1	7.9	14.6	16.4	21.9	29	3	5.3	0	3	16.9	4.2	0	10.9	1.45	0.95158	0.624033	NULL
COG0233	6.3	7.2	2	0	0	2.7	5.5	13.4	3	5.3	0	2	4.5	5.3	0	0	1.3	0.621932	0.512141	NULL
COG0234	18.8	19	31.2	24.7	34.7	33.9	40.5	50.3	57	59.8	50.5	42.6	48.4	27.5	32.8	25	-19.7	0.00912706	0.083009	NULL
COG0235	5.4	2.7	7.1	5.9	4.6	4.6	6.6	13.4	15	19.2	4.1	2	2.3	4.2	2.1	4.4	1.15	0.671019	0.52305	NULL
COG0238	6.3	6.3	6	2	14.5	17.3	8.8	17.8	7	0	0	2	12.4	14.8	2.1	2.2	-1.75	0.465869	0.443685	NULL
COG0244	12.5	14.5	4	4.9	14.5	13.6	15.4	33.5	20	31	49.5	20.2	13.6	15.8	12.7	16.3	-7.35	0.0151434	0.083009	NULL
COG0251	9.9	12.7	0	0	0	2.7	7.7	8.9	11	10.7	0	2	2.3	2.1	2.1	0	2.75	0.950887	0.624033	NULL
COG0255	12.6	10.9	12.1	14.8	24.7	19.1	23	22.3	4	13.9	10.3	2	30.4	17.9	17.9	23.9	-6.15	0.202575	0.273583	NULL
COG0256	12.6	9	10	9.9	14.6	18.3	28.5	38	37	44.8	7.3	12.1	21.4	11.7	16.9	20.8	-9.6	0.0338221	0.126701	NULL
COG0261	9	7.2	7	11	9.1	9.1	17.6	33.5	11	13.9	0	0	12.4	14.8	4.2	4.4	-1.95	0.543399	0.479349	NULL
COG0264	3.6	7.3	4	0	2.7	3.6	21.9	30.1	0	0	237	226.3	41.7	43.3	596.6	617.8	-32.1	0.180611	0.249118	NULL
COG0268	7.2	15.4	8	4	8.1	16.5	6.6	10	11	8.5	2.1	2	12.4	11.6	5.3	7.7	-0.7	0.85566	0.586738	NULL
COG0280	5.4	10.9	9	0	1.8	5.5	7.7	14.5	87	103.6	122.7	124.7	55.1	64.3	116.4	102.3	-68.45	0.0454011	0.126701	NULL
COG0282	2.7	2.7	0	3	1.8	4.5	15.4	24.5	1	1.1	0	3	6.8	10.6	0	0	0.3	0.668482	0.52305	NULL
COG0292	7.2	6.3	5	3	21	26.6	9.9	2.2	23	26.7	2.1	2	4.6	3.2	2.1	0	1.75	0.855555	0.586738	NULL
COG0326	7.2	6.3	3	0	1.8	0	2.2	2.2	10	13.8	13.4	12.2	0	0	11.6	18.5	-1.45	0.624811	0.512141	NULL
COG0329	6.3	6.3	7	3	16.5	15.6	15.4	8.9	12	20.3	13.4	18.2	10.2	12.6	13.7	14.1	-7.6	0.004346	0.083009	NULL
COG0330	0	0	0	3	0	6.4	20.9	27.9	7	5.3	0	3	11.3	3.2	0	0	-4.25	0.0995536	0.181747	NULL
COG0334	37.6	35.3	8	3	31	21.9	46.1	53.5	101	100.4	50.6	51.7	28.2	22.2	77.1	71.9	-29.5	0.0601556	0.144845	NULL
COG0335	14.4	17.3	9.1	9	8.2	15.5	28.6	29.1	11	12.8	6.2	8.1	11.3	9.5	7.4	3.3	1.5	0.585269	0.491135	NULL
COG0339	0	0	0	0	0	0	0	0	9	15	9.3	14.2	11.3	13.8	7.4	9.8	-9.15	0.0446704	0.126701	NULL
COG0359	9.9	13.6	3	4	2.7	2.7	35.1	15.6	2	11.8	0	2	12.4	11.6	0	0	4.25	0.428511	0.426998	NULL
COG0360	13.5	12.7	17.2	16.8	20.1	24.6	25.2	33.5	1	5.3	5.2	8.1	33.8	29.6	5.3	6.6	1.05	1	0.641711	NULL
COG0366	0	0	0	0	19.2	21.1	4.4	0	5	6.4	21.6	16.2	14.7	21.1	6.3	3.3	-10.55	0.0080856	0.083009	NULL
COG0427	0	0	0	0	0	0	0	0	0	1.1	2.1	6	11.3	6.3	10.6	5.4	-1.6	0.0712292	0.155409	NULL
COG0443	25.1	21.7	75.6	42.6	25.4	31	51.6	49	61	72.6	70	61.9	26	27.5	11.6	15.3	-6.15	0.85566	0.586738	NULL
COG0444	0	0	0	0	0	0	0	0	10	8.5	18.6	14.2	0	2.1	5.3	5.4	-3.7	0.0712292	0.155409	NULL
COG0448	0.9	0.9	2	10.9	0	2.7	7.7	6.7	2	8.4	5.2	14.1	5.7	4.2	2.1	2.2	-3.25	0.274386	0.311025	NULL
COG0459	62.7	59.8	109.8	73.3	102.2	98.1	152.3	182.9	179.9	237.2	120.7	108.5	76.6	60.2	118.5	103.4	-45.5	0.0601556	0.144845	NULL
COG0462	5538.4	6206.1	3702.7	3285.1	4305.8	4591.2	4186.9	4475.9	5438.3	5983.1	6027.9	6134	4823.1	4630.8	5705.3	6892.4	-510.15	0.504789	0.45205	NULL
COG0469	10.8	10.9	5	0	0	0	18.6	22.3	3	2.1	2.1	3	11.3	9.5	17	13.1	1.65	0.760735	0.557386	NULL
COG0479	0	0	0	0	0	0	0	0	32	52.3	26.8	22.3	16.9	17.9	67.7	57.6	-20.1	0.0446704	0.126701	NULL
COG0480	50.3	52.6	31.1	26.9	17.3	17.4	64.8	91.5	45	58.8	38.1	34.5	76.5	58	52.9	56.6	-14.05	0.249303	0.293298	NULL
COG0484	0	0	0	0	0	0	0	0	22	13.8	19.6	27.3	3.4	6.3	25.4	30.5	-10.05	0.0446704	0.126701	NULL
COG0493	0	0	7	0	0	0	5.5	6.7	4	8.5	1	0	13.6	11.6	5.3	6.5	-5.4	0.213078	0.280982	NULL
COG0516	0	6.3	7	3	0.9	0.9	17.6	23.4	0	2.1	0	2	2.3	3.2	0	1.1	3.1	0.463214	0.443685	NULL
COG0517	8.1	12.7	3	0	6.4	9.2	6.6	17.9	11	17.1	30.9	21.3	15.8	13.7	29.6	30.4	-10.9	0.0338221	0.126701	NULL
COG0522	18.9	20.8	9	11.9	10	9.2	19.8	25.7	9	16	16.5	6.1	5.7	3.2	10.6	9.8	5.5	0.33162	0.355307	NULL
COG0524	0	0	2	3	0	0	0	0	18	16	4.1	5.1	5.7	5.3	11.6	9.8	-4.2	0.152167	0.230319	NULL
COG0526	0	0	0	0	1.8	3.6	3.3	5.6	6	7.4	9.3	11.2	10.2	5.3	8.4	10.9	-6.7	0.00409199	0.083009	NULL
COG0533	0	1.8	5	3	6.4	10.1	15.4	20.1	0	2.1	0	0	0	0	7.4	16.3	-1.85	0.618443	0.512141	NULL
COG0539	19.8	9	14.1	10.9	6.4	7.3	42.8	29	12	37.4	16.5	14.2	31.6	28.5	9.5	14.2	-2.85	0.362729	0.379983	NULL
COG0544	8.1	8.2	4	0	4.5	0	12.1	13.4	0	0	0	0	4.5	2.1	0	0	6.05	0.36415	0.379983	NULL
COG0545	0	1.8	1	0	0	0	0	2.2	5	4.3	13.4	7.1	11.3	16.9	2.1	0	-2.75	0.152167	0.230319	NULL
COG0574	74.4	73.4	68.5	55.4	42.9	43.1	61.4	87	33	36.3	36.1	30.4	40.5	38	9.5	6.5	33.8	0.0248675	0.114773	NULL
COG0588	9.9	6.3	0	2	0	0	12.1	16.7	0	0	0	0	3.4	5.3	0	3.3	4.15	0.437046	0.429881	NULL
COG0624	0.9	0	0	0	2.7	1.8	0	0	5	0	5.2	10.1	0	0	6.3	5.4	-2.25	0.1542	0.230319	NULL
COG0656	0	0	0	0	0	0	0	0	6	5.3	8.2	8.1	0	0	0	0	0	0.232146	0.293237	NULL
COG0673	0	3.6	0	0	6.4	6.4	13.2	3.3	0	0	2.1	6.1	3.4	5.3	11.6	9.8	-5.7	0.056215	0.144845	NULL
COG0686	0	0	0	0	0	0	0	3.3	8	7.5	16.5	10.1	0	0	4.2	5.5	-3.75	0.0712292	0.155409	NULL
COG0696	1.8	5.4	0	2	6.4	6.4	0	0	0	5.3	2.1	0	0	0	0	0	1.9	0.461959	0.443685	NULL
COG0776	23.3	21.7	22.2	14.8	22.9	20.2	56	71.4	48	54.4	8.2	9.1	78.9	76	14.8	8.8	-13.5	0.627373	0.512141	NULL
COG0800	0	0	4	3	2.7	2.7	3.3	4.5	3	7.5	0	6.1	0	0	14.8	18.5	-1.65	0.324022	0.350294	NULL
COG0819	0	0	5	2	3.7	2.7	0	0	17	10.7	0	0	9	9.5	0	0	-0.35	0.650288	0.52305	NULL
COG0822	44.8	41.7	36.3	21.7	47.5	41.2	9.9	26.8	24	27.8	40.2	43.6	16.9	17.9	34.9	43.5	7.65	0.504789	0.45205	NULL
COG1012	6.3	6.3	20.1	13.9	16.4	16.5	24.2	29.1	16	20.3	7.2	8.1	0	2.1	26.4	30.5	-6.35	0.30229	0.330159	NULL
COG1014	75.3	70.7	84.7	42.6	17.4	21.1	42.8	56.8	37	36.3	79.4	69	22.5	24.3	44.3	57.7	33.1	0.0601556	0.144845	NULL
COG1053	0	0	4	4.9	6.4	7.3	8.8	4.5	52	57.7	86.6	77.2	45	37	86.8	77.3	-46.5	0.00632318	0.083009	NULL
COG1070	1.8	0	0	0	0	0	8.8	7.7	4	0	2.1	0	0	0	9.5	12	-1.05	0.256015	0.295402	NULL
COG1082	0	0	2	0	2.7	7.3	0	3.3	0	1.1	7.3	9.1	6.8	7.4	0	0	-3	0.113268	0.186194	NULL
COG1088	0	0	0	0	0	0	0	0	20	20.3	9.3	5	5.6	3.2	6.3	5.4	-5.2	0.0446704	0.126701	NULL
COG1104	1.8	2.7	0	0	0	0	2.2	1.1	1	0	6.2	6.1	4.5	5.3	9.5	8.8	-2.45	0.242255	0.293298	NULL
COG1109	2.7	2.7	3	5.9	0	0	7.7	5.6	0	9.6	0	1	5.6	9.5	6.3	4.4	-2.15	0.951219	0.624033	NULL
COG1151	10.8	9.1	3	4.9	0	2.7	5.5	16.7	0	0	0	1	0	0	0	0	7	0.0234019	0.114773	NULL
COG1152	5.4	2.7	3	0	0	0	11	16.7	3	9.6	0	0	0	0	0	2.2	2.85	0.559635	0.486639	NULL
COG1155	1.8	0	2	1	0	0	1.1	3.3	5	3.2	6.2	7.1	5.6	0	22.2	35.9	-2.75	0.178992	0.249118	NULL
COG1156	0	0	6	11.9	0	0	5.5	10	5	9.6	5.2	3	3.4	2.1	0	0	-0.2	0.85184	0.586738	NULL
COG1181	0	0	0	0	0	0	0	0	0	0	6.2	5.1	7.9	7.4	0	0	0	0.232146	0.293237	NULL
COG1185	9	6.3	5	3	11.8	5.5	13.2	11.1	5	7.5	14.5	10.2	3.4	3.2	16.9	16.4	-5	0.145314	0.229443	NULL
COG1250	8.1	10.9	15.1	4	6.4	6.4	17.5	20.1	17	10.7	10.3	8.1	16.9	13.7	8.5	6.5	-1	0.543696	0.479349	NULL
COG1344	0	0	0	0	0	0	0	0	9	12.8	13.4	20.3	7.9	2.1	0	0	-1.05	0.109048	0.181747	NULL
COG1362	1.8	0.9	0	0	0	0	7.7	3.3	1	7.4	5.2	7.1	5.7	7.4	2.1	0	-3.8	0.0963133	0.181747	NULL
COG1410	8.1	10.9	11.1	5.9	6.4	5.5	6.6	4.5	15	26.7	8.2	3	0	0	0	4.4	4.5	0.161903	0.230319	NULL
COG1454	7.2	3.6	27.2	34.6	12.8	14.6	49.4	35.6	22	41.7	22.7	30.3	19.2	4.2	8.4	12	-3.4	0.504789	0.45205	NULL
COG1456	5.4	6.3	3	0	0	0	15.4	12.3	0	4.3	0	0	0	0	0	0	4.2	0.209799	0.279731	NULL
COG1461	0	0	0	0	0	1.8	2.2	5.6	13	8.5	2.1	5.1	0	1.1	0	0	-1.95	0.0446704	0.126701	NULL
COG1472	1.8	1.8	0	0	0	0	0	0	48	51.2	23.7	29.4	4.5	6.4	2.1	1.1	-2.4	0.23649	0.293298	NULL
COG1505	0	0	0	0	0	0	0	0	16	12.8	7.2	8.1	3.4	3.2	12.7	14.1	-5.3	0.0446704	0.126701	NULL
COG1506	0	0	0	0	1.8	2.7	0	0	8	12.8	2.1	4	6.8	4.2	32.7	30.5	-4.1	0.0151809	0.083009	NULL
COG1528	0	0	0	0	0	0	0	0	7	10.7	18.5	17.2	2.3	3.2	23.3	38.2	-5.1	0.0446704	0.126701	NULL
COG1529	7.2	7.3	0	0	0	0	6.6	7.8	0	0	0	0	0	2.1	2.1	3.3	3.6	0.547257	0.479349	NULL
COG1538	11.6	9.1	17.1	7.9	1.8	1.8	4.4	3.3	106	134.6	133	124.7	148.6	139.3	187.3	189.3	-118.5	0.362729	0.379983	NULL
COG1544	17.9	13.6	5	6	7.3	6.4	14.3	10	3	4.3	0	0	10.1	7.4	18	14.1	2.45	0.671019	0.52305	NULL
COG1592	68.1	69.8	99.8	85.1	66.5	65.9	101	77	93.9	119.7	66	71	55.2	67.6	65.6	65.3	10.4	0.302646	0.330159	NULL
COG1621	0	0	5	4	12.7	16.5	7.7	8.9	30	24.5	5.2	7.1	11.3	11.6	40.2	33.8	-10.15	0.004346	0.083009	NULL
COG1629	0	0	0	0	2.7	3.7	4.4	3.3	55	72.6	28.8	34.5	0	0	30.7	32.6	-16.6	0.0151809	0.083009	NULL
COG1640	0	0	0	0	2.7	5.5	0	0	2	3.2	3.1	3	4.5	7.4	7.4	8.7	-3.15	0.0151022	0.083009	NULL
COG1653	43.1	30.7	52.4	27.8	13.6	16.4	44	41.3	287.8	395.1	70.2	79.1	22.7	27.5	11.6	7.7	2.5	0.761761	0.557386	NULL
COG1726	0.9	0.9	0	0	1.8	3.7	0	0	2	3.2	21.6	15.2	14.6	15.8	9.5	9.8	-6.15	0.0323901	0.126701	NULL
COG1785	0	0	0	0	0	0	0	0	13	15.9	0	2	11.3	13.7	29.6	30.5	-6.65	0.0712292	0.155409	NULL
COG1830	0	0	0	0	0	0	0	0	6	8.5	6.2	4.1	0	0	13.7	10.9	-2.05	0.109048	0.181747	NULL
COG1866	36.7	33.5	27.2	32.7	47.5	56.8	87.7	68.1	34	55.5	32	35.5	29.3	30.6	37	31.5	-3.15	0.249303	0.293298	NULL
COG1879	12.6	10	16.2	7.9	8.2	4.5	9.9	32.4	30	50.2	41.3	26.4	13.6	12.7	19	10.8	-5	0.249303	0.293298	NULL
COG1882	16.1	12.7	37.2	25.7	17.4	12.8	66.9	39.1	14	22.4	8.2	11.2	28.2	23.2	10.6	18.6	2.9	0.761761	0.557386	NULL
COG1925	2.7	2.7	19.2	12.9	4.5	6.3	4.4	0	2	3.2	5.2	0	0	0	2.1	2.2	5.65	0.0988367	0.181747	NULL
COG1932	7.2	5.4	2	0	0.9	0	2.2	4.5	0	2.1	0	1	9	5.3	0	0	2.75	0.383426	0.396647	NULL
COG1960	9	8.2	21.1	22.7	12.8	17.3	8.8	12.3	18	18.2	5.2	9.1	41.7	49.6	10.6	12	2.5	0.951651	0.624033	NULL
COG2025	0	0	0	0	0	1.8	0	0	0	0	8.2	7.1	7.9	6.3	0	12	-0.9	0.109048	0.181747	NULL
COG2086	4.5	1.8	4	0	2.7	6.4	4.4	5.6	6	8.5	13.4	9.1	19.1	27.4	5.3	5.4	-3.3	0.0129192	0.083009	NULL
COG2088	1.8	2.7	0	0	2.7	4.6	5.5	4.5	9	8.5	7.2	4.1	0	5.3	4.2	3.3	-3.65	0.0149197	0.083009	NULL
COG2115	9	7.3	3	2	0	0	0	3.3	0	2.1	0	0	0	0	14.8	14.1	5.15	0.105415	0.181747	NULL
COG2160	9	7.3	5	0	0	1.8	4.4	4.5	3	7.5	14.4	13.2	4.5	4.2	21.2	19.6	1.65	0.903337	0.608991	NULL
COG2182	3.6	3.6	0	0	0	0	24.1	26.8	5	8.5	8.3	4.1	0	0	0	0	-0.25	0.475831	0.449604	NULL
COG2373	0	0	0	0	0	0	0	0	29	33.2	3.1	0	2.3	0	27.4	44.7	-1.15	0.109048	0.181747	NULL
COG2407	9	10.8	13	8	25.5	23.8	27.5	29	44	56.6	18.6	11.2	0	2.1	37	44.6	-16.6	0.0786823	0.162791	NULL
COG2759	21.5	20.8	12.1	6.9	4.6	8.2	36.2	33.5	21	31	10.3	4.1	6.8	5.3	5.3	7.6	8.55	0.504476	0.45205	NULL
COG2848	0	0	0	2	0	0	7.7	6.7	2	5.3	6.2	7.1	2.3	2.1	0	0	-2.2	0.0995536	0.181747	NULL
COG2885	0	0.9	0	0	15.5	22	0	0	62	81.3	55.6	60.8	34.9	32.7	12.7	16.5	-27.35	0.0227747	0.114773	NULL
COG3250	0	0	0	0	1.8	0	0	0	4	7.5	4.1	5	9	5.3	25.4	24	-4.55	0.0267349	0.118822	NULL
COG3444	2.7	3.6	3	6	20.9	21	5.5	7.8	0	3.2	4.2	2	0	0	6.3	5.5	-1.55	0.760907	0.557386	NULL
COG3451	5.4	8.2	11.1	7.9	1.8	1.8	0	1.1	12	17.1	3.1	8.1	2.3	2.1	0	0	6.1	0.100348	0.181747	NULL
COG3507	0	0	0	0	0	0	0	0	0	0	28.9	27.4	11.3	11.6	2.1	6.6	-1.05	0.109048	0.181747	NULL
COG3525	1.8	0.9	0	0	0	0	0	0	31	28.8	59.8	54.9	14.7	8.4	23.2	18.5	-16.15	0.152167	0.230319	NULL
COG3534	0	0	0	0	0	3.7	2.2	0	7	9.6	0	0	7.9	5.3	7.4	4.4	-4.05	0.0446704	0.126701	NULL
COG3590	0	0	0	0	0	0	0	0	5	7.5	18.6	13.1	20.3	15.8	0	4.4	-4.7	0.0712292	0.155409	NULL
COG3839	27.8	38.2	34.3	17.8	2.7	6.4	30.7	23.4	18	41.6	16.5	8.1	39.4	26.4	3.2	0	13.8	0.202907	0.273583	NULL
COG3874	0	0	0	0	1.8	3.7	0	0	5	7.4	8.3	8.2	7.9	4.2	10.6	13.1	-6.2	0.0151809	0.083009	NULL
COG3937	0	4.5	6	6.9	21	13.7	14.3	15.7	0	0	0	0	81.1	65.4	0	0	-1.6	0.751637	0.557386	NULL
COG3957	17.9	20.9	6	2	0	0	24.1	4.5	0	0	0	0	12.4	15.8	0	0	11.95	0.060352	0.144845	NULL
COG3958	4.5	2.7	1	2	6.4	10.1	7.7	6.7	2	5.4	24.7	19.2	6.8	3.2	47.6	37	-4.9	0.0152183	0.083009	NULL
COG4577	53.8	26.3	22.2	20.8	67.5	72.4	49.4	73.6	25	28.8	25.7	34.5	14.7	7.4	36	33.7	-9.85	0.430556	0.426998	NULL
COG4656	8.1	4.5	0	0	0	1.8	14.3	12.3	8	6.4	5.2	4.1	4.5	4.2	9.6	12	-3.55	0.223543	0.291578	NULL
COG4716	0	0	0	0	0	0	0	0	6	11.7	0	0	0	0	22.2	17.4	0	0.232146	0.293237	NULL
COG4771	0	0	0	0	0	1.8	0	1.1	41	53.4	33	27.4	15.8	13.8	28.6	39.2	-21.6	0.0151809	0.083009	NULL
COG4799	4.5	4.5	0	0	0	0	5.5	0	3	8.5	23.8	26.4	0	0	3.2	9.8	-0.85	0.568594	0.487367	NULL
COG4822	0	0	4	0	7.3	4.5	2.2	4.5	4	7.4	4.1	3	0	0	5.3	5.5	-4.3	0.0485577	0.13243	NULL
COG5016	19.7	21.8	10	7	4.5	0.9	23.1	17.9	17	17.1	27.9	29.3	7.9	7.4	4.2	3.3	2.4	0.671247	0.52305	NULL

## Sheet: HealthyVsColonic
protein	6a_2	6a_3	6b_1	6b_2	16b_2	16b_3	18b_1	18b_2	9a_1	9a_2	9b_1	9b_2	Difference	Pvalue	Qvalue	Change
COG0255	17.9	7.1	3.1	0	6.3	1.8	8.1	13.4	12.6	10.9	12.1	14.8	-5.65	0.148837	0.0332802	DOWN
COG0268	9.6	3.5	7.2	3.1	0.9	1.8	0	0	7.2	15.4	8	4	-5.15	0.0608169	0.0163389	DOWN
COG0360	9.6	14.2	8.1	6.2	5.4	6.3	3.6	2.7	13.5	12.7	17.2	16.8	-8.9	0.021856	0.00749349	DOWN
COG0041	6.4	8.2	3.1	7.2	11.7	9.1	0	0	2.7	3.6	4	0	3.65	0.266236	0.0548351	NULL
COG0076	19.1	18.9	7.1	2.1	0	0	0	0	5.4	0	3	5.9	-3.15	0.929833	0.163725	NULL
COG0078	14.8	7.1	9.2	8.3	1.8	1.8	0	0	0	1.8	0	0	4.45	0.0918389	0.0228014	NULL
COG0081	37.2	47.2	28.6	23.6	77.4	99.7	35.9	33.8	56.5	43.5	6	9	10.3	0.444696	0.08561	NULL
COG0089	17	21.3	11.2	14.4	11.7	11.8	3.6	4.5	16.2	14.5	16.1	10.9	-3.55	0.552214	0.104082	NULL
COG0091	12.7	24.7	10.2	10.3	18	19	9.9	12.5	11.7	11.7	14	5	0.9	0.443898	0.08561	NULL
COG0096	39.3	42.5	26.7	19.6	49.5	48.9	12.6	8.9	18.8	13.6	25.2	15.8	15.7	0.269606	0.0548351	NULL
COG0097	22.2	16.5	9.2	10.3	27	26.2	3.6	2.7	6.3	7.2	12	5	6.65	0.350238	0.0688992	NULL
COG0115	6.3	2.4	5.1	7.2	6.3	7.2	4.5	6.2	1.8	0	4	2	4.35	0.0134601	0.00620524	NULL
COG0172	7.4	0	6.2	7.2	13.5	10.8	3.6	6.3	8.1	2.7	3	0	3.9	0.233663	0.0489063	NULL
COG0174	12.7	7.1	5.1	4.1	2.7	1.8	9	7.2	5.4	5.4	0	0	3.4	0.201148	0.0431851	NULL
COG0186	9.6	8.2	5.1	0	11.7	9	7.2	6.3	12.6	10.9	2	6	-0.75	0.798907	0.143088	NULL
COG0192	5.4	5.9	3.1	3.1	11.7	9	4.5	2.7	2.7	2.7	1	2	2.6	0.0129728	0.00620524	NULL
COG0198	10.6	20	11.3	8.3	0	0	12.6	15.1	9.9	10	9.1	8.9	1.45	0.551518	0.104082	NULL
COG0206	37.1	48.4	2	2.1	17.1	5.4	6.3	2.7	1.8	3.6	6	0	3.15	0.148837	0.0332802	NULL
COG0228	19.2	15.3	8.2	7.2	4.5	1.8	5.4	8.9	14.4	9	10.1	7.9	-1.85	0.350238	0.0688992	NULL
COG0231	6.4	4.7	7.2	5.1	8.1	5.4	0.9	1.8	0	0.9	5	0	4.8	0.040829	0.0119499	NULL
COG0234	43.6	46	23.6	21.7	11.7	19	13.5	11.6	18.8	19	31.2	24.7	-1.5	0.733647	0.134751	NULL
COG0235	35	29.5	15.3	9.2	7.2	6.3	1.8	0.9	5.4	2.7	7.1	5.9	2.55	0.269606	0.0548351	NULL
COG0238	8.5	17.7	2	2.1	7.2	9.9	7.2	4.5	6.3	6.3	6	2	1.05	0.305629	0.0618126	NULL
COG0261	23.4	27.1	8.2	6.2	5.4	6.3	4.5	0	9	7.2	7	11	-1.85	0.350238	0.0688992	NULL
COG0281	6.3	7.1	2	6.2	3.6	5.4	2.7	0	2.7	3.6	0	0	3.15	0.144554	0.0332802	NULL
COG0292	0	8.3	7.2	7.2	8.1	13.5	4.5	6.2	7.2	6.3	5	3	1.55	0.346843	0.0688992	NULL
COG0296	41.4	36.5	8.2	6.2	1.8	0	0	0	0	0.9	0	0	4	0.146954	0.0332802	NULL
COG0297	10.6	5.9	7.1	10.3	0	0	0	0	0.9	0	3	2	1.5	0.791652	0.143088	NULL
COG0335	9.5	9.4	25.5	22.6	19.8	20.8	13.5	13.4	14.4	17.3	9.1	9	4.9	0.20273	0.0431851	NULL
COG0359	6.4	12.9	6.1	7.2	1.8	2.7	1.8	0	9.9	13.6	3	4	-2.55	0.268768	0.0548351	NULL
COG0370	9.5	8.2	1	0	6.3	6.3	0	1.8	0	0	0	0	4.05	0.0367006	0.0111232	NULL
COG0372	12.7	8.2	0	5.2	3.6	3.6	7.2	3.6	0	0	0	0	4.4	0.0165942	0.0071307	NULL
COG0436	5.3	9.4	17.3	10.3	3.6	1.8	0	1.8	0	0	0	0	4.45	0.0172199	0.0071307	NULL
COG0462	5356.7	5547.6	5475.8	5795	3961.6	4262.9	4663.5	4443.9	5538.4	6206.1	3702.7	3285.1	389.55	0.798907	0.143088	NULL
COG0469	14.9	15.3	8.2	8.2	0	0	11.7	8.9	10.8	10.9	5	0	0.65	0.668386	0.124539	NULL
COG0518	45.7	41.3	6.1	5.1	1.8	2.7	0	1.8	0	0.9	0	0	3.9	0.0243434	0.00820093	NULL
COG0533	8.5	2.4	7.1	3.1	10.8	16.3	2.7	0	0	1.8	5	3	2.7	0.233663	0.0489063	NULL
COG0543	5.3	6	8.1	3.1	5.4	3.6	1.8	0.9	2.7	1.8	0	0	3.55	0.040829	0.0119499	NULL
COG0544	23.4	10.6	3.1	4.1	10.8	8.1	7.2	2.7	8.1	8.2	4	0	1.6	0.496152	0.0950078	NULL
COG0588	4.2	2.4	4.1	5.2	0	2.7	7.2	6.2	9.9	6.3	0	2	0	1	0.174757	NULL
COG0696	2.1	5.9	8.2	2.1	6.3	6.3	4.5	4.5	1.8	5.4	0	2	3.3	0.0495877	0.01375	NULL
COG0745	7.4	2.4	5.1	0	9.9	8.2	2.7	4.4	0	0	0	0	4.75	0.0174306	0.0071307	NULL
COG0776	39.2	62.6	27.6	26.8	13.5	18.1	8.1	11.5	23.3	21.7	22.2	14.8	0.5	0.932324	0.163725	NULL
COG1048	8.5	4.7	6.1	8.2	6.3	6.3	2.7	5.3	4.5	3.6	0	0	4.4	0.0213961	0.00749349	NULL
COG1104	11.7	8.3	5.1	7.2	2.7	0	0	1.8	1.8	2.7	0	0	3	0.193119	0.0426521	NULL
COG1136	22.2	22.4	9.2	3.1	1.8	0	5.4	4.5	1.8	3.6	0	0	4.05	0.0866281	0.0222173	NULL
COG1151	11.7	21.2	6.1	9.3	9	9.1	7.2	6.2	10.8	9.1	3	4.9	2.05	0.394938	0.0772705	NULL
COG1156	17	11.8	15.4	10.3	11.7	6.3	1.8	0	0	0	6	11.9	8	0.266236	0.0548351	NULL
COG1164	19.1	33.1	9.2	5.2	0	0	0	0	0	0	0	0	2.6	0.129596	0.0306938	NULL
COG1190	22.3	11.8	5.1	5.1	1.8	7.2	0	1.8	0	0	5	1	4.6	0.0714916	0.0189242	NULL
COG1209	26.5	27.1	5.1	5.2	0.9	0	2.7	0	0	0	1	2	3.4	0.19474	0.0427479	NULL
COG1410	25.5	23.6	13.3	16.5	14.4	12.7	8.1	7.1	8.1	10.9	11.1	5.9	4.35	0.0888693	0.0222173	NULL
COG1456	0	8.3	6.1	0	5.4	0	0	6.2	5.4	6.3	3	0	-1.5	0.859946	0.153258	NULL
COG1522	8.4	0	0	5.1	5.4	7.2	3.6	4.5	0	0	0	0	4.8	0.0370772	0.0111232	NULL
COG1529	4.2	5.9	3.1	2.1	10.8	11.8	2.7	5.3	7.2	7.3	0	0	1.15	0.551518	0.104082	NULL
COG1544	14.8	11.9	4.1	2.1	5.4	7.2	5.4	8	17.9	13.6	5	6	-3.5	0.443898	0.08561	NULL
COG1629	23.4	14.2	2	0	9.9	7.2	1.8	1.8	0	0	0	0	4.6	0.0172199	0.0071307	NULL
COG1653	187.9	207.6	49.1	42.2	31.5	24.3	22.5	9.9	43.1	30.7	52.4	27.8	-0.05	0.932324	0.163725	NULL
COG1726	7.4	11.8	15.4	5.1	2.7	5.4	4.5	5.3	0.9	0.9	0	0	4.9	0.00824674	0.00455362	NULL
COG1879	53.1	35.3	16.4	21.7	9	16.2	9	10.7	12.6	10	16.2	7.9	5	0.232842	0.0489063	NULL
COG1925	9.5	5.9	6.1	7.2	2.7	8.1	5.4	2.7	2.7	2.7	19.2	12.9	-1.8	0.795376	0.143088	NULL
COG2115	5.3	4.7	2	4.2	4.5	4.5	2.7	7.1	9	7.3	3	2	-0.65	0.733196	0.134751	NULL
COG2160	9.5	5.9	10.2	9.2	14.4	20.8	4.5	5.4	9	7.3	5	0	3.2	0.148837	0.0332802	NULL
COG2185	12.7	15.3	6.1	5.1	0	0	0	0	6.3	3.6	0	0	0.75	0.785664	0.143088	NULL
COG3250	14.8	5.9	6.2	10.4	0	0	1.8	1.8	0	0	0	0	3.85	0.0367006	0.0111232	NULL
COG3451	13.8	18.9	13.3	12.4	9.9	10	3.6	4.4	5.4	8.2	11.1	7.9	3.15	0.350238	0.0688992	NULL
COG3874	5.3	5.9	10.2	7.2	0	0	0	0	0	0	0	0	2.65	0.129596	0.0306938	NULL
COG3957	18	15.3	15.4	16.5	0	0	15.3	17.8	17.9	20.9	6	2	3.4	0.670038	0.124539	NULL
COG4577	31.9	41.3	18.4	13.4	67.5	45.3	29.6	37.3	53.8	26.3	22.2	20.8	10.35	0.671125	0.124539	NULL
COG4864	4.2	7.1	0	0	6.3	4.5	6.3	5.3	0	0	0	0	4.9	0.0367006	0.0111232	NULL
COG0015	9.5	14.2	11.3	7.2	13.5	16.3	5.4	4.5	4.5	4.5	0	0	8.15	0.0129728	0.00620524	UP
COG0021	21.3	11.8	10.2	5.2	10.8	13.6	10.8	8.9	5.4	3.6	7.1	0	6.3	0.0216256	0.00749349	UP
COG0039	11.7	13	16.3	19.5	13.5	13.6	12.6	10.6	0	2.7	5	0	11.9	0.00836037	0.00455362	UP
COG0047	20.2	15.3	20.5	23.6	10.8	13.5	6.3	6.3	0	0	6	0	14.4	0.0079106	0.00455362	UP
COG0048	8.4	7.1	4.1	3.1	6.3	11.8	8.1	8	8.1	2.7	0	0	6.2	0.0883091	0.0222173	UP
COG0049	38.3	46.1	32.7	20.6	44.1	48.9	48.5	40.9	26.9	24.5	19	13.8	20.75	0.021856	0.00749349	UP
COG0050	141.1	147.5	120.8	114.2	218.7	192.9	148.8	147.7	74.5	49.1	84.6	74.2	73.25	0.0084748	0.00455362	UP
COG0051	34.9	42.4	28.6	22.6	50.4	68.9	16.2	17.8	16.2	21.7	23.1	16.8	12.5	0.125707	0.0301696	UP
COG0052	28.6	40	21.5	26.7	54.9	53.4	43	25.7	14.4	12.7	15.1	4.9	20.75	0.0084748	0.00455362	UP
COG0055	57.2	53.2	42.9	37.1	37.8	41.7	35.8	31.3	2.7	5.4	11	10.9	31.6	0.0084748	0.00455362	UP
COG0056	30.8	29.4	10.1	8.2	1.8	9	6.3	4.5	3.6	0.9	2	1	7.1	0.021856	0.00749349	UP
COG0057	238.9	279.8	180.3	183.3	336.6	394.8	271.7	267.9	69.9	62.5	137.1	111.9	178.9	0.0084748	0.00455362	UP
COG0058	23.4	15.4	36.8	41.2	6.3	5.4	3.6	1.8	0	0	0	0	10.85	0.00736638	0.00455362	UP
COG0059	42.4	52	68.6	56.6	46.8	49.8	30.5	32.9	28.7	25.4	28.2	25.7	21.35	0.0084748	0.00455362	UP
COG0071	33.9	23.7	8.1	7.2	19.8	27	19.8	11.5	9	10	8.1	0	11.25	0.0883091	0.0222173	UP
COG0080	26.6	36.6	44.1	35	35.1	40.8	43	39.2	12.6	11.8	13.1	17.8	25.05	0.0084748	0.00455362	UP
COG0085	42.5	46.1	40.9	29.8	45	58.9	32.3	26.8	9.9	18.1	9.1	7	32.2	0.0084748	0.00455362	UP
COG0086	71.2	67.5	33.8	43.2	44.1	42.5	26.1	28.6	15.2	17.2	7	7.9	31.3	0.0084748	0.00455362	UP
COG0087	17	15.3	13.2	14.5	13.5	16.2	9	6.3	4.5	3.6	11.1	4	9.75	0.021856	0.00749349	UP
COG0088	27.5	27.1	62.4	51.5	43.2	38.1	21.6	18.7	7.2	14.5	5	0	26.7	0.0084748	0.00455362	UP
COG0090	20.2	17.6	13.2	12.3	27	19	16.2	17	7.2	3.6	2	0	14.5	0.0084748	0.00455362	UP
COG0092	63.7	37.7	22.5	34.9	40.5	45.3	33.2	32.9	17.9	22.6	8	6	23.35	0.0137894	0.00620524	UP
COG0093	15.9	23.6	12.3	6.1	17.1	17.2	9.9	14.2	4.5	5.4	12	11.9	6.4	0.0507985	0.01375	UP
COG0094	46.7	26	31.7	26.9	61.2	49.8	27.9	33.8	23.3	22.6	15.1	5	13.9	0.0084748	0.00455362	UP
COG0098	35	48.5	26.6	21.6	57.6	65.3	33.2	24	17	15.4	12.1	3	20.35	0.0084748	0.00455362	UP
COG0099	13.8	8.2	5.1	6.2	27	22.7	15.3	20.5	13.5	20	0	0	7.8	0.20194	0.0431851	UP
COG0100	14.9	17.7	12.2	8.2	32.4	29	30.5	28.5	16.2	15.4	12.1	7	9.35	0.148837	0.0332802	UP
COG0102	24.4	18.9	12.3	13.4	26.1	18.1	9	8.1	9.9	9.1	7	4	7.7	0.0507985	0.01375	UP
COG0103	28.7	35.4	28.6	20.6	39.6	47.9	21.6	25.8	17	7.3	11	2	19.5	0.0084748	0.00455362	UP
COG0104	13.8	14.1	14.3	14.5	7.2	9.9	4.5	3.6	5.4	9.1	3	5	6.65	0.148837	0.0332802	UP
COG0112	9.6	8.3	13.3	5.1	16.2	18	2.7	6.3	0	0	0	0	8.95	0.00736638	0.00455362	UP
COG0126	77.4	64.8	81.9	91.7	67.5	67.9	40.4	42.6	29.6	24.5	43.3	23.8	40.65	0.021856	0.00749349	UP
COG0129	14.9	18.9	5.1	10.3	9.9	5.4	0.9	1.8	1.8	0	4	0	6.75	0.040829	0.0119499	UP
COG0136	7.4	14.1	13.3	10.3	17.1	19	1.8	1.8	0.9	0.9	0	0	11.35	0.00813389	0.00455362	UP
COG0137	6.3	4.8	2	5.2	9	13.5	26.9	23.2	0	0	0	2	7.65	0.0101643	0.00530311	UP
COG0138	16	9.4	24.6	37.1	5.4	7.2	5.4	3.6	2.7	1.8	3	4.9	5.45	0.0136243	0.00620524	UP
COG0148	88.1	96.8	72.7	74.1	71.1	72.4	96.1	102.4	44.8	40.8	33.3	5	44.05	0.0084748	0.00455362	UP
COG0149	34	33.1	41	35.1	31.5	40.7	14.4	11.6	10.8	10.9	15	14.9	20.65	0.0507985	0.01375	UP
COG0152	14.8	17.7	12.3	7.2	4.5	7.2	0.9	2.7	0.9	2.7	0	0	6.75	0.02094	0.00749349	UP
COG0166	42.5	44.9	59.4	61.8	10.8	14.4	3.6	8	10.8	11.7	0	0	23.05	0.0883091	0.0222173	UP
COG0173	10.7	10.7	11.3	7.2	4.5	2.7	2.7	0.9	1.8	0	0	0	5.85	0.0128121	0.00620524	UP
COG0176	66.9	62.6	71.7	46.4	34.2	36.2	28.8	24.9	45.7	41.8	23.2	11.9	8.8	0.20273	0.0431851	UP
COG0183	132.7	180.6	62.5	69	71.1	80.6	24.2	24	9	4.5	38.3	5.9	62.6	0.021856	0.00749349	UP
COG0184	25.4	18.9	12.3	8.2	14.4	11.7	17.1	11.6	4.5	8.1	4	7	7.6	0.0084748	0.00455362	UP
COG0185	76.5	98.1	21.5	38.2	45.9	45.3	12.6	13.3	9	9	2	6.9	33.8	0.00836037	0.00455362	UP
COG0191	72.2	86.2	54.2	65.9	90.9	100.5	54.7	41	34	39.9	22.2	15.8	40.95	0.0084748	0.00455362	UP
COG0197	7.4	0	4	9.3	20.7	30.8	17.1	14.3	4.5	8.1	3	2	8.05	0.148837	0.0332802	UP
COG0200	2.1	4.8	9.2	7.2	18	19.9	7.2	6.3	10.8	0	0	2	6.2	0.105412	0.0256167	UP
COG0202	31.9	30.7	14.3	16.5	23.4	19	18	16.9	8.1	9	6	3	11.45	0.0084748	0.00455362	UP
COG0203	25.5	26	23.5	15.4	29.7	27.1	18	18.7	14.4	17.2	8	5	13.3	0.0137894	0.00620524	UP
COG0205	47.7	66.1	22.4	22.6	8.1	13.6	5.4	13.4	6.3	4.5	2	0	14.75	0.0137894	0.00620524	UP
COG0222	83.9	83.9	51.2	57.6	90.9	71.5	55.6	67.7	38.5	29	49.4	32.7	34	0.00836037	0.00455362	UP
COG0244	29.7	35.5	29.7	25.7	57.6	48	32.3	22.2	12.5	14.5	4	4.9	22.3	0.00836037	0.00455362	UP
COG0246	65.8	77.8	8.2	2.1	9	6.3	2.7	2.7	0	0.9	0	3	6.8	0.0331319	0.0109426	UP
COG0256	31.8	31.9	9.2	11.4	16.2	20.8	14.4	4.5	12.6	9	10	9.9	5.35	0.20273	0.0431851	UP
COG0264	22.2	20	129.1	160.6	21.6	19.8	5.4	7.1	3.6	7.3	4	0	17	0.021856	0.00749349	UP
COG0280	65.9	47.2	66.6	57.6	78.3	65.1	34.1	32.9	5.4	10.9	9	0	54.15	0.0084748	0.00455362	UP
COG0282	23.3	35.5	21.5	17.4	9.9	15.3	11.7	14.3	2.7	2.7	0	3	13.65	0.00836037	0.00455362	UP
COG0326	34	17.8	46.1	51.5	7.2	1.8	5.4	13.4	7.2	6.3	3	0	10.95	0.0888693	0.0222173	UP
COG0329	19	10.6	12.2	12.3	12.6	19.9	4.5	3.6	6.3	6.3	7	3	5.95	0.106024	0.0256167	UP
COG0330	23.3	21.3	13.3	11.4	3.6	11.8	9.9	9.8	0	0	0	3	11.6	0.00802185	0.00455362	UP
COG0334	132.5	115.7	154.5	147.2	107.1	111.3	72.7	66	37.6	35.3	8	3	91.85	0.0084748	0.00455362	UP
COG0363	8.4	7.1	2	6.3	10.8	6.3	9	10.6	0	0	0	0	7.75	0.00725995	0.00455362	UP
COG0427	22.3	27.1	20.4	21.6	3.6	0	2.7	1.8	0	0	0	0	12	0.0174306	0.0071307	UP
COG0441	5.3	7.1	8.2	11.3	4.5	11.7	4.5	7.1	0	0	0	0	7.1	0.00715434	0.00455362	UP
COG0443	121.1	127.4	59.4	48.4	87.3	72.5	63.6	53.5	25.1	21.7	75.6	42.6	34.2	0.0745316	0.019443	UP
COG0448	36.2	27.2	31.7	24.8	8.1	16.2	4.5	3.6	0.9	0.9	2	10.9	19.05	0.0334416	0.0109445	UP
COG0458	12.7	17.8	31.7	17.5	11.7	5.4	7.2	9.8	0	0	0	0	12.2	0.00736638	0.00455362	UP
COG0459	289.7	317.5	188.6	149.3	135	131.3	167.7	139.7	62.7	59.8	109.8	73.3	90.5	0.0084748	0.00455362	UP
COG0465	10.6	13	3.1	5.1	6.3	5.4	8.1	2.7	0	0	0	0	5.85	0.00736638	0.00455362	UP
COG0479	14.9	14.2	15.4	20.6	11.7	13.6	9.9	4.4	0	0	0	0	13.9	0.00736638	0.00455362	UP
COG0480	142.2	136.9	108.6	90.5	120.6	117.7	130.2	113	50.3	52.6	31.1	26.9	78.45	0.0084748	0.00455362	UP
COG0484	10.6	8.3	0	6.2	1.8	0	7.2	5.3	0	0	0	0	5.75	0.0370772	0.0111232	UP
COG0516	9.6	17.7	14.3	10.2	5.4	3.6	10.8	11.5	0	6.3	7	3	5.85	0.0507985	0.01375	UP
COG0517	24.5	25.9	47.1	37.1	12.6	18.1	13.5	8.9	8.1	12.7	3	0	15.75	0.021856	0.00749349	UP
COG0522	31.9	44.9	23.6	17.5	32.4	34.4	24.3	21.3	18.9	20.8	9	11.9	12.7	0.021856	0.00749349	UP
COG0524	41.3	37.7	9.2	14.5	8.1	8.1	0	0	0	0	2	3	7.65	0.0998774	0.0246273	UP
COG0539	72.3	69.6	41.9	44.3	30.6	25.3	18	17.7	19.8	9	14.1	10.9	23.75	0.021856	0.00749349	UP
COG0545	13.8	13	10.2	13.4	7.2	8.1	12.6	4.5	0	1.8	1	0	10.9	0.00836037	0.00455362	UP
COG0563	8.5	5.9	6.1	10.3	4.5	7.2	7.2	5.3	5.4	2.7	0	0	5.3	0.0213961	0.00749349	UP
COG0574	173.2	223	150.5	146.2	283.5	297.9	183.8	183.4	74.4	73.4	68.5	55.4	112.65	0.0084748	0.00455362	UP
COG0653	10.6	9.5	5.1	2.1	10.8	10	1.8	2.7	1.8	0	0	0	7.3	0.0101643	0.00530311	UP
COG0656	9.5	7	37.9	24.7	0.9	0	1.8	4.4	0	0	0	0	5.7	0.0174306	0.0071307	UP
COG0800	29.8	40.1	23.5	22.6	12.6	11.8	16.2	8	0	0	4	3	17.9	0.00836037	0.00455362	UP
COG0811	13.8	10.6	18.4	18.5	25.2	29.9	8.1	13.3	0	0	0	0	16.1	0.00736638	0.00455362	UP
COG0822	51.9	54.3	53.2	72.1	100.8	110.4	96	92.6	44.8	41.7	36.3	21.7	43.35	0.0084748	0.00455362	UP
COG1012	31.8	26	19.4	14.4	30.6	36.2	35	36.5	6.3	6.3	20.1	13.9	21.1	0.0216256	0.00749349	UP
COG1014	238.9	279.7	116.9	143.1	206.1	179.2	117.4	102.4	75.3	70.7	84.7	42.6	88.15	0.0084748	0.00455362	UP
COG1024	41.5	35.4	13.3	11.3	30.6	29.9	9	8.9	0	3.6	0	0	21.6	0.00802185	0.00455362	UP
COG1028	35	24.8	5.1	3.1	9.9	14.5	10.8	14.3	3.6	4.5	7	3	8.5	0.0507985	0.01375	UP
COG1053	66.7	88.5	55.3	42.2	53.1	51.6	21.5	17.8	0	0	4	4.9	50.35	0.00836037	0.00455362	UP
COG1063	12.7	7	15.3	17.5	10.8	7.2	0	2.7	1.8	1.8	4	3	6.6	0.106024	0.0256167	UP
COG1070	13.7	9.5	6.1	18.5	17.1	21.7	3.6	0	1.8	0	0	0	11.6	0.0246028	0.00820093	UP
COG1087	6.3	8.3	8.1	10.4	7.2	10.8	0.9	2.7	1.8	0	0	0	7.65	0.0131343	0.00620524	UP
COG1088	16.9	10.6	10.2	18.5	1.8	2.7	0	0	0	0	0	0	6.45	0.0370772	0.0111232	UP
COG1109	21.2	20.1	23.4	37.2	8.1	14.4	14.4	14.3	2.7	2.7	3	5.9	14.4	0.00824674	0.00455362	UP
COG1129	29.8	33	11.2	13.4	14.4	17.1	5.4	5.4	0	0	4	0	13.9	0.0079106	0.00455362	UP
COG1152	21.2	20.1	17.4	20.6	9.9	6.3	3.6	0	5.4	2.7	3	0	10.8	0.0612714	0.016339	UP
COG1155	23.3	16.6	13.2	16.5	9	6.3	3.6	5.4	1.8	0	2	1	9.7	0.0084748	0.00455362	UP
COG1185	43.5	23.6	27.7	25.7	13.5	17.1	2.7	11.7	9	6.3	5	3	14.7	0.0507985	0.01375	UP
COG1210	19.1	23.6	9.2	7.2	5.4	3.6	0	0	0	0	0	0	6.3	0.0370772	0.0111232	UP
COG1250	62.6	88.5	62.5	61.8	45	39.8	25.1	19.6	8.1	10.9	15.1	4	43.9	0.0084748	0.00455362	UP
COG1344	20.1	33.1	6.2	7.3	57.6	38	0	0	0	0	0	0	13.7	0.0370772	0.0111232	UP
COG1362	19.1	18.9	20.5	14.5	0	0.9	0	2.7	1.8	0.9	0	0	8.15	0.165857	0.036857	UP
COG1429	1.1	3.5	7.1	8.2	0	3.6	8.1	9.8	0	0.9	0	0	5.35	0.0246028	0.00820093	UP
COG1454	54.1	62.6	61.3	52.6	38.7	41.7	25.2	18.7	7.2	3.6	27.2	34.6	29.95	0.0507985	0.01375	UP
COG1461	71.1	64.8	6.1	0	27.9	21.7	1.8	0.9	0	0	0	0	13.9	0.0174306	0.0071307	UP
COG1472	36.1	34.4	5.1	8.3	3.6	8.1	5.4	3.6	1.8	1.8	0	0	5.85	0.00813389	0.00455362	UP
COG1528	25.5	27.1	26.7	27.8	1.8	3.6	9	12.4	0	0	0	0	18.95	0.00736638	0.00455362	UP
COG1538	106.1	119.2	136.2	99.9	63.9	52.4	82.5	78.3	11.6	9.1	17.1	7.9	80.85	0.0084748	0.00455362	UP
COG1592	100.8	122.9	86.1	75.2	121.5	138.5	70	77.3	68.1	69.8	99.8	85.1	16	0.148837	0.0332802	UP
COG1640	13.8	14.1	12.3	11.3	2.7	1.8	4.5	1.8	0	0	0	0	7.9	0.00725995	0.00455362	UP
COG1866	74.3	115.7	129.1	132.8	110.7	115	62.8	68.6	36.7	33.5	27.2	32.7	79.75	0.0084748	0.00455362	UP
COG1882	38.1	48.4	70.7	57.7	84.6	77	30.4	38.3	16.1	12.7	37.2	25.7	32.15	0.0137894	0.00620524	UP
COG1884	30.7	26	21.5	21.7	16.2	12.7	9.9	13.3	2.7	2.7	0	0	17.5	0.00824674	0.00455362	UP
COG1904	22.3	15.3	12.3	9.2	4.5	2.7	1.8	0.9	0	0	0	0	6.85	0.00736638	0.00455362	UP
COG1932	10.6	4.7	19.5	23.7	22.5	23.5	9.9	7.1	7.2	5.4	2	0	11.35	0.0337522	0.0109467	UP
COG1960	131.6	149.9	101.4	106.1	78.3	77	48.4	41	9	8.2	21.1	22.7	74.8	0.0084748	0.00455362	UP
COG2025	56.3	49.6	42	43.3	19.8	28.1	18.8	7.1	0	0	0	0	35.05	0.00736638	0.00455362	UP
COG2086	60.5	75.5	50.2	39.2	53.1	58.9	37.7	52.5	4.5	1.8	4	0	49.9	0.0084748	0.00455362	UP
COG2182	19.1	13	11.3	9.3	11.7	11.7	0.9	2.7	3.6	3.6	0	0	9.7	0.0495877	0.01375	UP
COG2407	47.7	64.8	67.6	57.6	36.9	39.9	18	18.7	9	10.8	13	8	33.9	0.0084748	0.00455362	UP
COG2759	40.3	38.9	22.5	19.6	27.9	32.6	24.2	24.9	21.5	20.8	12.1	6.9	9.95	0.021856	0.00749349	UP
COG2885	34	54.3	53.3	45.3	30.6	19	4.5	5.4	0	0.9	0	0	32.3	0.00802185	0.00455362	UP
COG3259	2.1	2.4	2	6.2	5.4	8.2	8.1	7.1	0	0	0	0	5.8	0.00736638	0.00455362	UP
COG3507	7.4	0	13.2	11.4	16.2	10.9	0.9	0	0	0	0	0	9.15	0.0370772	0.0111232	UP
COG3525	12.7	21.3	8.2	6.2	3.6	5.4	7.2	8	1.8	0.9	0	0	7.15	0.00836037	0.00455362	UP
COG3605	3.2	3.6	1	2	12.6	15.4	8.1	11.6	0	0	0	0	5.85	0.00736638	0.00455362	UP
COG3839	81.6	99.2	60.4	57.6	81.9	67.9	72.6	77.5	27.8	38.2	34.3	17.8	44	0.0084748	0.00455362	UP
COG3958	57.3	57.8	53.3	55.7	23.4	36.3	6.3	4.5	4.5	2.7	1	2	42.45	0.0107079	0.00550693	UP
COG3968	12.7	15.4	9.2	13.4	8.1	32.6	5.4	7.1	0	0	0	0	10.95	0.00736638	0.00455362	UP
COG4656	14.9	15.3	20.4	11.4	14.4	19	1.8	3.6	8.1	4.5	0	0	12.4	0.0503943	0.01375	UP
COG4716	36.1	20	0	7.3	16.2	26.2	3.6	5.3	0	0	0	0	11.75	0.0174306	0.0071307	UP
COG4799	28.6	31.9	16.4	13.4	15.3	24.4	20.7	19.5	4.5	4.5	0	0	17.85	0.00824674	0.00455362	UP
COG4822	14.9	11.8	2	3.1	11.7	6.3	9.9	8.9	0	0	4	0	9.4	0.02094	0.00749349	UP
COG5016	38.2	39	36.8	29.9	38.7	34.3	12.6	8.9	19.7	21.8	10	7	20.7	0.0745316	0.019443	UP
