# Supplementary material for: Integrated Metagenomics/Metaproteomics Reveals Human Host-Microbiota Signatures of Crohn's Disease
Source: PLoS One. 2012 Nov 28;7(11):e49138. doi: 10.1371/journal.pone.0049138 (PMC3509130; doi:10.1371/journal.pone.0049138)
Supplement: Table S11 — False discovery rates estimated at the peptide level (≥2 peptide level) for the HMRG database searches for three MS experiments: 6b, run 1 (worksheet 1), 9a, run 2 (worksheet 2), and 18a, run 2 (worksheet 3). (XLS) [file pone.0049138.s008.xls]

## Sheet: 6b_Run1
6b, run 1 (healthy)
Redundant				Non-redundant
Total Peptides	12231	1		Total Peptides	5174	1
-10 < PPM < 10	10556	0.8631		-10 < PPM < 10	4322	0.8353
PPM ≤ -10 or PPM ≥ 10	1675	0.1369		PPM ≤ -10 or PPM ≥ 10	852	0.1647
PPM ≤-10	307	0.0251		PPM ≤-10	191	0.0369
PPM ≥ 10	1368	0.1118		PPM ≥ 10	661	0.1278
Total "forward" peptides	12187	1		Total "forward" peptides	5140	1
-10 < PPM < 10	10553	0.8659		-10 < PPM < 10	4319	0.8403
PPM ≤ -10 or PPM ≥ 10	1634	0.1341		PPM ≤ -10 or PPM ≥ 10	821	0.1597
PPM ≤-10	277	0.0227		PPM ≤-10	169	0.0329
PPM ≥ 10	1357	0.1113		PPM ≥ 10	652	0.1268
Total "reverse" peptides	44	1		Total "reverse" peptides	34	1
-10 < PPM < 10	3	0.0682		-10 < PPM < 10	3	0.0882
PPM ≤ -10 or PPM ≥ 10	41	0.9318		PPM ≤ -10 or PPM ≥ 10	31	0.9118
PPM ≤-10	30	0.6818		PPM ≤-10	22	0.6471
PPM ≥ 10	11	0.25		PPM ≥ 10	9	0.2647
FDR:	Total: 0.72%	PPM range: 0.05%		FDR:	Total: 1.31%	PPM range: 0.12%

## Sheet: 9a_Run2
9a, run 2 (CCD)
Redundant				Non-redundant
Total Peptides	10063	1		Total Peptides	3993	1
-10 < PPM < 10	9091	0.9034		-10 < PPM < 10	3482	0.872
PPM ≤ -10 or PPM ≥ 10	972	0.0966		PPM ≤ -10 or PPM ≥ 10	511	0.128
PPM ≤-10	263	0.0261		PPM ≤-10	153	0.0383
PPM ≥ 10	709	0.0705		PPM ≥ 10	358	0.0897
Total "forward" peptides	10014	1		Total "forward" peptides	3952	1
-10 < PPM < 10	9083	0.907		-10 < PPM < 10	3477	0.8798
PPM ≤ -10 or PPM ≥ 10	931	0.093		PPM ≤ -10 or PPM ≥ 10	475	0.1202
PPM ≤-10	239	0.0239		PPM ≤-10	131	0.0331
PPM ≥ 10	692	0.0691		PPM ≥ 10	344	0.087
Total "reverse" peptides	49	1		Total "reverse" peptides	41	1
-10 < PPM < 10	8	0.1633		-10 < PPM < 10	5	0.122
PPM ≤ -10 or PPM ≥ 10	41	0.8367		PPM ≤ -10 or PPM ≥ 10	36	0.878
PPM ≤-10	24	0.4898		PPM ≤-10	22	0.5366
PPM ≥ 10	17	0.3469		PPM ≥ 10	14	0.3415
FDR:	Total: 0.97%	PPM range: 0.16%		FDR:	Total: 2.05%	PPM range: 0.25%

## Sheet: 18a_Run2
18a, run 2 (ICD)
Redundant				Non-redundant
Total Peptides	10122	1		Total Peptides	4662	1
-10 < PPM < 10	9002	0.8893		-10 < PPM < 10	4019	0.8621
PPM ≤ -10 or PPM ≥ 10	1120	0.1107		PPM ≤ -10 or PPM ≥ 10	643	0.1379
PPM ≤-10	179	0.0177		PPM ≤-10	117	0.0251
PPM ≥ 10	941	0.093		PPM ≥ 10	526	0.1128
Total "forward" peptides	10083	1		Total "forward" peptides	4631	1
-10 < PPM < 10	9001	0.8927		-10 < PPM < 10	4018	0.8676
PPM ≤ -10 or PPM ≥ 10	1082	0.1073		PPM ≤ -10 or PPM ≥ 10	613	0.1324
PPM ≤-10	152	0.0151		PPM ≤-10	96	0.0207
PPM ≥ 10	930	0.0922		PPM ≥ 10	517	0.1116
Total "reverse" peptides	39	1		Total "reverse" peptides	31	1
-10 < PPM < 10	1	0.0256		-10 < PPM < 10	1	0.0323
PPM ≤ -10 or PPM ≥ 10	38	0.9744		PPM ≤ -10 or PPM ≥ 10	30	0.9677
PPM ≤-10	27	0.6923		PPM ≤-10	21	0.6774
PPM ≥ 10	11	0.2821		PPM ≥ 10	9	0.2903
FDR:	Total: 0.77%	PPMrange: 0.02		FDR:	Total: 1.33%	PPMrange: 0.04%
